# Supplementary material for: Discovery of Protein–lncRNA Interactions by Integrating Large-Scale CLIP-Seq and RNA-Seq Datasets
Source: Front Bioeng Biotechnol. 2015 Jan 14;2:88. doi: 10.3389/fbioe.2014.00088 (PMC4294205; doi:10.3389/fbioe.2014.00088)
Supplement: Table S1 — The summary of binding sites distribution across genomic features for 47 human RBPs. [file Table_1.XLSX]

## Sheet: Sheet1
RBP	total_unique_bindingSites	CDS_count	3'UTR_count	5'UTR_count	lncRNA_count	Pseudogene_count	sncRNA_count	intron_count	intergenic_count	CDS_percentage	3'UTR_percentage	5'UTR_percentage	lncRNA_percentage	pseudogene_percentage	sncRNA_percentage	intron_percentage	intergenic_percentage
ALKBH5	1596	787	357	62	57	6	31	210	86	0.493108	0.223684	0.0388471	0.0357143	0.0037594	0.0194236	0.131579	0.0538847
C17ORF85	2387	1468	141	204	69	15	131	217	142	0.614998	0.05907	0.0854629	0.0289066	0.00628404	0.0548806	0.0909091	0.0594889
METTL14	9269	672	308	193	251	176	1630	1617	4422	0.0724997	0.033229	0.0208221	0.0270795	0.018988	0.175855	0.174452	0.477074
MOV10	17053	384	13196	21	409	61	65	639	2278	0.022518	0.773823	0.00123145	0.023984	0.00357708	0.00381165	0.0374714	0.133584
METTL3	21237	3250	1827	497	429	522	2398	4374	7940	0.153035	0.0860291	0.0234026	0.0202006	0.0245797	0.112916	0.205961	0.373876
C22ORF28	11076	6476	2576	336	219	179	157	744	389	0.584688	0.232575	0.0303359	0.0197725	0.0161611	0.0141748	0.0671723	0.035121
WTAP	16131	832	279	285	292	179	1615	3608	9041	0.0515777	0.0172959	0.0176678	0.0181018	0.0110966	0.100118	0.223669	0.560474
EWSR1	19019	3044	6449	143	294	46	132	6229	2682	0.16005	0.339082	0.0075188	0.0154582	0.00241863	0.00694043	0.327515	0.141017
TIA1	21884	834	9122	235	317	91	184	8527	2574	0.03811	0.416834	0.0107384	0.0144855	0.00415829	0.00840797	0.389645	0.11762
FXR1	9017	3340	3437	53	129	30	91	554	1383	0.370411	0.381169	0.00587779	0.0143063	0.00332705	0.010092	0.0614395	0.153377
RBM6	9763	1099	1235	84	130	26	36	2912	4241	0.112568	0.126498	0.00860391	0.0133156	0.00266312	0.00368739	0.298269	0.434395
LIN28B	34335	7202	12965	429	430	181	435	5773	6920	0.209757	0.377603	0.0124945	0.0125237	0.00527159	0.0126693	0.168137	0.201544
ZC3H7B	32798	7347	13720	392	400	153	78	7692	3016	0.224008	0.418318	0.0119519	0.0121959	0.00466492	0.00237819	0.234526	0.0919568
LIN28A	31723	7660	9986	731	386	214	608	5080	7058	0.241465	0.314787	0.0230432	0.0121678	0.00674589	0.0191659	0.160136	0.222488
TIAL1	51751	1879	15473	474	620	278	238	27099	5690	0.0363085	0.298989	0.00915924	0.0119804	0.00537188	0.00459894	0.523642	0.10995
ZFP36	4626	86	2585	28	54	6	22	1109	736	0.0185906	0.558798	0.00605275	0.0116732	0.00129702	0.00475573	0.239732	0.159101
SFRS1	23617	12140	949	884	275	4835	48	2500	1986	0.514036	0.0401829	0.0374307	0.0116442	0.204725	0.00203243	0.105856	0.084092
TNRC6	4620	1093	1529	72	50	19	73	1386	398	0.23658	0.330952	0.0155844	0.0108225	0.00411255	0.0158009	0.3	0.0861472
EWS	6028	164	49	49	65	21	113	1671	3896	0.0272064	0.00812873	0.00812873	0.010783	0.00348374	0.0187459	0.277206	0.646317
Tra2Beta	122647	59845	9909	4923	1238	1442	225	35688	9377	0.487945	0.0807928	0.0401396	0.010094	0.0117573	0.00183453	0.290981	0.0764552
FXR2	34521	16611	12797	373	292	143	257	1175	2873	0.481185	0.370702	0.010805	0.00845862	0.00414241	0.00744474	0.0340373	0.0832247
UPF1	1322058	203059	696505	14081	10859	9638	2818	157303	227795	0.153593	0.526834	0.0106508	0.00821371	0.00729015	0.00213153	0.118983	0.172303
RBM5	26498	2690	2069	282	216	152	119	8741	12229	0.101517	0.0780814	0.0106423	0.00815156	0.00573628	0.0044909	0.329874	0.461507
IGFBP2	70484	21822	38937	496	567	497	60	4602	3503	0.309602	0.552423	0.00703706	0.00804438	0.00705125	0.000851257	0.0652914	0.0496992
hnRNPL	1271606	98970	228316	13641	10087	7694	3683	679018	230197	0.0778307	0.179549	0.0107274	0.00793249	0.00605062	0.00289634	0.533985	0.181029
IGFBP1	66889	27440	31025	712	527	616	65	3895	2609	0.410232	0.463828	0.0106445	0.00787872	0.00920929	0.000971759	0.0582308	0.0390049
CAPRIN1	10498	4639	4548	168	81	166	21	413	462	0.441894	0.433225	0.016003	0.00771576	0.0158125	0.00200038	0.0393408	0.0440084
FMRP	410632	237989	111368	10653	3167	2485	1578	15177	28215	0.579568	0.271211	0.0259429	0.0077125	0.00605165	0.00384286	0.0369601	0.0687112
IGFBP3	105708	36108	55434	845	803	822	77	6752	4867	0.341582	0.524407	0.00799372	0.0075964	0.00777614	0.000728422	0.0638741	0.0460419
RBM10	10228	470	142	113	75	21	20	3730	5657	0.0459523	0.0138835	0.0110481	0.00733281	0.00205319	0.00195542	0.364685	0.55309
eIF4AIII	1620424	326404	93468	32005	11807	9515	951	901737	244537	0.201431	0.0576812	0.019751	0.00728636	0.00587192	0.000586883	0.556482	0.150909
LIN28	31658	16786	12189	294	217	556	99	897	620	0.530229	0.385021	0.00928675	0.00685451	0.0175627	0.00312717	0.0283341	0.0195843
RBPMS	35166	1786	4691	126	240	64	65	7917	20277	0.0507877	0.133396	0.00358301	0.00682477	0.00181994	0.00184838	0.225132	0.576608
RBM47	233542	28127	44443	1019	1513	830	64	107848	49698	0.120437	0.1903	0.00436324	0.00647849	0.00355396	0.000274041	0.461793	0.212801
DGCR8	242934	21932	8374	2703	1491	1179	1718	79690	125847	0.0902797	0.0344703	0.0111265	0.00613747	0.00485317	0.00707188	0.328031	0.51803
TARBP2	23412	483	319	108	143	109	243	13013	8994	0.0206304	0.0136255	0.00461302	0.00610798	0.00465573	0.0103793	0.555826	0.384162
QKI	6166	455	971	64	36	18	23	4290	309	0.0737918	0.157476	0.0103795	0.00583847	0.00291923	0.00373013	0.695751	0.0501135
CstF64tau	1292987	10407	47536	3493	7495	1377	943	503749	717987	0.0080488	0.0367645	0.0027015	0.00579666	0.00106498	0.000729319	0.389601	0.555293
U2AF65	1497635	112591	106746	23364	8253	2820	681	1136499	106681	0.0751792	0.0712764	0.0156006	0.00551069	0.00188297	0.000454717	0.758862	0.071233
PUM2	7523	300	5558	21	40	11	14	1106	473	0.0398777	0.738801	0.00279144	0.00531703	0.00146218	0.00186096	0.147016	0.0628739
FUS	1242501	51972	59099	9798	6248	7992	1180	552068	554144	0.0418285	0.0475645	0.00788571	0.00502857	0.00643219	0.000949697	0.44432	0.445991
TAF15	852910	21309	20166	4945	4002	5078	948	317656	478806	0.0249839	0.0236438	0.0057978	0.00469217	0.00595373	0.00111149	0.372438	0.561379
YTHDF2	2671	1294	1201	54	11	11	0	40	60	0.484463	0.449644	0.0202171	0.00411831	0.00411831	0	0.0149757	0.0224635
HNRNPC	462654	1523	19484	1973	1769	295	220	394545	42845	0.00329188	0.0421135	0.00426453	0.00382359	0.000637626	0.000475517	0.852786	0.092607
HuR	1703611	91962	164489	11469	6183	3205	792	1085141	340370	0.0539806	0.0965531	0.00673217	0.00362935	0.0018813	0.000464895	0.636965	0.199793
TDP43	111689	512	3381	476	402	72	273	94525	12048	0.00458416	0.0302716	0.00426183	0.00359928	0.000644647	0.00244429	0.846323	0.107871
PTB	358810	35852	44102	2772	1291	619	365	267436	6373	0.0999192	0.122912	0.00772554	0.003598	0.00172515	0.00101725	0.745342	0.0177615
