# Supplementary material for: Discovery of Protein–lncRNA Interactions by Integrating Large-Scale CLIP-Seq and RNA-Seq Datasets
Source: Front Bioeng Biotechnol. 2015 Jan 14;2:88. doi: 10.3389/fbioe.2014.00088 (PMC4294205; doi:10.3389/fbioe.2014.00088)
Supplement: Table S2 — Counts of binding RBPs in the 12,255 human lncRNAs. [file Table_2.XLSX]

## Sheet: Sheet1
lncRNA	counts of binding RBPs
SNHG1	42
GAS5	40
NEAT1	39
SNHG16	39
OIP5-AS1	37
SNHG5	37
TUG1	37
XIST	36
CTC-444N24.11	35
CTA-204B4.6	34
RP11-473I1.10	34
FGD5-AS1	33
RP11-331F9.10	32
HNRNPU-AS1	31
RNU11	31
RNU12	31
RP11-220I1.1	30
RP4-564F22.2	30
RPPH1	30
SNHG6	30
JPX	29
SNHG12	29
RP11-156E6.1	28
MIR17HG	27
RP11-473I1.9	27
RP5-1085F17.3	27
SNHG7	27
SNHG8	27
CRNDE	26
RP11-622K12.1	26
SNHG15	26
ZFAS1	26
RP11-175O19.4	25
SCARNA10	25
DANCR	24
LINC00662	24
SCARNA2	24
SNORD56	24
LINC00641	23
LINC00667	23
RP11-217B1.2	23
RP11-350F4.2	23
RP1-239B22.5	23
RP3-410C9.1	23
SNORD57	23
SNORD87	23
CTC-459F4.3	22
HCG18	22
RP11-196G18.22	22
RP5-837J1.2	22
DLEU2	21
EPB41L4A-AS1	21
FTX	21
GS1-251I9.4	21
SCARNA9	21
TP73-AS1	21
WAC-AS1	21
AC074117.10	20
MAGI2-AS3	20
MMP24-AS1	20
RP11-122G18.5	20
RP11-379H18.1	20
RP11-395B7.7	20
RP11-498C9.15	20
SNORA71B	20
AC084219.4	19
CTD-2651B20.6	19
CTD-3014M21.4	19
PVT1	19
RP11-64P12.8	19
RP4-561L24.3	19
TTN-AS1	19
CROCCP2	18
HOTAIR	18
LINC00094	18
LINC00324	18
RP11-113K21.5	18
RP11-329L6.1	18
RP11-349A22.5	18
RP5-1057J7.6	18
TPT1-AS1	18
TTC28-AS1	18
AC009948.5	17
CTC-228N24.3	17
LINC00263	17
LINC00630	17
LINC00665	17
MIR22HG	17
RN7SL1	17
RP11-1006G14.4	17
RP11-1094M14.11	17
RP11-206L10.11	17
RP11-37B2.1	17
RP11-473M20.16	17
RP3-368A4.6	17
RP5-935K16.1	17
SNORD3A	17
AC069513.3	16
ASB16-AS1	16
CTD-2528L19.6	16
CTD-2619J13.14	16
GABPB1-AS1	16
LINC00478	16
RNU4ATAC	16
RP11-169K16.9	16
RP11-282K24.3	16
RP11-65F13.2	16
RP11-819C21.1	16
RP3-368A4.5	16
TMEM161B-AS1	16
AC005154.6	15
AC009299.3	15
AC012146.7	15
AC058791.2	15
AC068491.1	15
AC083843.1	15
AF131215.2	15
CTC-428G20.3	15
HOTAIRM1	15
LINC00472	15
NUTM2A-AS1	15
RP11-1114A5.4	15
RP11-226L15.5	15
RP11-31F15.1	15
RP11-38P22.2	15
RP11-46C20.1	15
RP11-57H14.4	15
RP11-73M18.7	15
RP11-890B15.3	15
RP4-773N10.4	15
SCARNA22	15
SH3BP5-AS1	15
AC005082.12	14
AC007246.3	14
AC016747.3	14
CTC-281B15.1	14
CTD-2574D22.4	14
ENTPD1-AS1	14
FOXD2-AS1	14
HOXD-AS1	14
LA16c-313D11.12	14
LIMD1-AS1	14
LINC00339	14
RP11-108M9.3	14
RP11-283C24.1	14
RP11-283I3.6	14
RP11-305E6.4	14
RP11-31E23.1	14
RP11-342K6.2	14
RP11-418J17.1	14
RP11-452L6.5	14
RP11-453F18__B.1	14
RP11-473M20.7	14
RP11-705O3.1	14
RP11-732M18.3	14
RP11-752G15.6	14
RP1-228H13.5	14
RP13-507I23.1	14
RP4-694B14.5	14
RP5-1086D14.6	14
RP5-1180C10.2	14
RP5-991G20.4	14
RP6-99M1.2	14
SETD5-AS1	14
TERC	14
VTRNA2-1	14
AC005307.3	13
AC074183.4	13
BOLA3-AS1	13
LL0XNC01-7P3.1	13
PITPNA-AS1	13
RP11-173M1.8	13
RP11-2B6.2	13
RP11-325K4.3	13
RP11-372K14.2	13
RP11-421L21.3	13
RP11-446H18.3	13
RP11-492E3.1	13
RP11-540B6.6	13
RP13-1032I1.7	13
RP1-39G22.7	13
RP5-1186N24.3	13
SNHG11	13
SNHG14	13
SNHG9	13
AC005076.5	12
AC005534.9	12
AC007038.7	12
AC025171.1	12
AC058791.1	12
AC093391.2	12
ALMS1-IT1	12
ANKRD10-IT1	12
ATP6V0E2-AS1	12
C1RL-AS1	12
CCAT1	12
COX10-AS1	12
CTA-445C9.14	12
CTB-25B13.12	12
CTC-338M12.3	12
CTC-425O23.2	12
CTC-429P9.3	12
CTD-2003C8.1	12
CTD-2020K17.1	12
CTD-2292M16.8	12
CTD-2653M23.2	12
DICER1-AS1	12
ERVK13-1	12
ILF3-AS1	12
KB-1460A1.5	12
LENG8-AS1	12
LINC00152	12
LINC00205	12
LL0XNC01-237H1.2	12
RP11-121C2.2	12
RP11-15H20.6	12
RP11-18H7.1	12
RP11-258C19.7	12
RP11-304L19.5	12
RP11-469M7.1	12
RP11-473M20.14	12
RP11-480D4.3	12
RP11-531A24.5	12
RP11-620J15.3	12
RP11-73M18.8	12
RP1-59D14.6	12
RP1-80B9.2	12
RP4-717I23.3	12
RSBN1L-AS1	12
SNHG10	12
SNORA71A	12
SNORD3B-2	12
AC003104.1	11
AC004158.2	11
AC018737.1	11
AL449209.1	11
AP001062.7	11
BACH1-IT1	11
CDKN2B-AS1	11
CTA-445C9.15	11
CTD-2037K23.2	11
CTD-3099C6.9	11
DLGAP1-AS2	11
FLG-AS1	11
HOXA11-AS	11
IQCH-AS1	11
KCNQ1OT1	11
KIF9-AS1	11
LINC00467	11
LINC00689	11
LINC00852	11
LOXL1-AS1	11
MAPKAPK5-AS1	11
PXN-AS1	11
RP11-1020A11.2	11
RP11-151N17.2	11
RP11-16P6.1	11
RP11-18C24.6	11
RP11-213H15.3	11
RP11-231E4.4	11
RP11-253E3.3	11
RP11-27M15.1	11
RP11-384K6.6	11
RP11-384P7.7	11
RP11-395P17.3	11
RP11-429J17.2	11
RP11-452F19.3	11
RP11-490O6.2	11
RP11-4O1.2	11
RP11-504P24.4	11
RP11-504P24.6	11
RP11-66N24.3	11
RP11-698N11.4	11
RP11-98I9.4	11
RP4-714D9.5	11
SBF2-AS1	11
SNAI3-AS1	11
SNORA58	11
SRRM2-AS1	11
THAP7-AS1	11
TMPO-AS1	11
TPTEP1	11
AC002310.12	10
AC004840.9	10
AC009404.2	10
AC012309.5	10
AC074212.5	10
AC084082.3	10
AC087294.2	10
AC108142.1	10
AL589743.1	10
AP001429.1	10
CTA-217C2.1	10
CTB-31O20.2	10
CTB-50E14.6	10
CTC-497E21.4	10
CTD-2619J13.19	10
CTD-3074O7.12	10
DGCR5	10
DNAJC3-AS1	10
HOXA-AS2	10
INTS6-AS1	10
KB-431C1.4	10
KTN1-AS1	10
LIFR-AS1	10
LINC00116	10
LINC00342	10
LINC00669	10
LINC00680	10
PDXDC2P	10
PRKCQ-AS1	10
RNU6-2	10
RP11-10O17.2	10
RP11-138A9.1	10
RP11-152P17.2	10
RP11-156P1.3	10
RP11-160E2.6	10
RP11-16E18.3	10
RP11-199F11.2	10
RP11-21I10.2	10
RP11-27I1.2	10
RP11-288H12.4	10
RP11-308D16.4	10
RP11-318M2.2	10
RP11-334J6.4	10
RP11-3B12.1	10
RP11-412D9.4	10
RP11-420L9.5	10
RP11-475N22.4	10
RP11-488C13.5	10
RP11-517B11.7	10
RP11-644F5.11	10
RP11-649A18.7	10
RP11-65L3.2	10
RP11-685N10.1	10
RP11-77I22.3	10
RP11-815I9.4	10
RP11-81N13.1	10
RP1-193H18.2	10
RP11-95D17.1	10
RP1-90J20.11	10
RP4-798A10.2	10
RP5-875O13.1	10
RP5-882C2.2	10
RP5-991G20.1	10
SNORD3C	10
SNORD62A	10
THRB-IT1	10
ZBED3-AS1	10
ZNF503-AS2	10
ZNF674-AS1	10
AC004463.6	9
AC005682.5	9
AC012531.25	9
AC013268.5	9
AC069277.2	9
AC074138.3	9
AC156455.1	9
AP000487.5	9
AP000525.9	9
AP000783.2	9
APCDD1L-AS1	9
BCYRN1	9
CD27-AS1	9
CECR7	9
CTC-429P9.5	9
CTC-462L7.1	9
CTD-2162K18.5	9
CTD-2201E18.3	9
CTD-2267D19.6	9
CTD-2339L15.1	9
CTD-2542L18.1	9
CTD-2647L4.4	9
CTD-3184A7.4	9
GNAS-AS1	9
hsa-mir-210	9
hsa-mir-744	9
KB-318B8.7	9
KIAA1984-AS1	9
LAMTOR5-AS1	9
LINC00511	9
LINC00707	9
MAP3K14-AS1	9
MIR4453	9
MIR497HG	9
NOP14-AS1	9
PITRM1-AS1	9
PSMD6-AS2	9
RP11-1007O24.3	9
RP11-1055B8.4	9
RP11-137L10.6	9
RP11-142O6.1	9
RP11-166D19.1	9
RP11-197P3.5	9
RP11-206L10.9	9
RP11-218M22.1	9
RP11-21L23.2	9
RP11-222A11.1	9
RP11-255C15.3	9
RP11-258C19.5	9
RP11-290F24.6	9
RP11-296O14.3	9
RP11-298I3.1	9
RP11-325F22.3	9
RP11-334C17.5	9
RP11-355B11.2	9
RP11-363E7.4	9
RP11-379K17.4	9
RP11-381K20.2	9
RP11-390B4.5	9
RP11-398K22.12	9
RP1-140A9.1	9
RP11-439E19.10	9
RP11-477H21.2	9
RP11-480I12.7	9
RP11-497H17.1	9
RP11-502I4.3	9
RP11-54O7.3	9
RP11-591N1.1	9
RP11-69E11.4	9
RP11-705C15.3	9
RP11-73E17.2	9
RP11-773D16.1	9
RP11-820L6.1	9
RP11-84C13.1	9
RP11-861E21.2	9
RP11-877E17.2	9
RP11-932O9.10	9
RP13-516M14.1	9
RP13-638C3.2	9
RP13-942N8.1	9
RP3-405J10.3	9
RP3-466P17.1	9
RP4-555D20.2	9
RP4-584D14.7	9
RP5-1073O3.7	9
RP5-1112D6.4	9
RP5-1158E12.3	9
SNORD3B-1	9
UBAC2-AS1	9
VIM-AS1	9
WDFY3-AS2	9
ZEB1-AS1	9
ZNRD1-AS1	9
A2M-AS1	8
AC004951.6	8
AC005224.2	8
AC005329.7	8
AC005546.2	8
AC012307.3	8
AC015849.16	8
AC113189.5	8
AF196970.3	8
AGAP1-IT1	8
AP000662.4	8
AP001469.7	8
BCDIN3D-AS1	8
BX322557.10	8
CASC2	8
CBR3-AS1	8
CTB-131B5.2	8
CTC-277H1.7	8
CTC-338M12.4	8
CTD-2090I13.1	8
CTD-2313J17.5	8
CTD-2314B22.3	8
CTD-2587M2.1	8
E2F3-IT1	8
ENO1-IT1	8
EXTL3-AS1	8
FENDRR	8
FOXP1-IT1	8
HOTTIP	8
LINC00176	8
LINC00265	8
LINC00319	8
LINC00476	8
LL22NC03-N27C7.1	8
LPP-AS2	8
MATN1-AS1	8
MIR137HG	8
MIR3188	8
MIR4732	8
PAXBP1-AS1	8
RFPL1S	8
RP11-10K16.1	8
RP11-1149O23.3	8
RP11-115C21.2	8
RP11-154H23.3	8
RP11-16C1.2	8
RP11-16N11.2	8
RP11-171I2.4	8
RP11-182I10.3	8
RP11-196G11.4	8
RP11-214K3.20	8
RP11-214O1.2	8
RP11-244O19.1	8
RP11-248J18.2	8
RP11-263K19.4	8
RP11-276H19.1	8
RP11-305O6.3	8
RP11-325K4.2	8
RP11-343N15.5	8
RP11-355O1.11	8
RP11-356J5.12	8
RP11-383J24.5	8
RP11-390K5.6	8
RP11-399O19.8	8
RP11-46A10.4	8
RP11-46B11.5	8
RP11-486G15.2	8
RP11-554I8.2	8
RP11-582J16.5	8
RP11-640M9.1	8
RP11-65J21.3	8
RP11-65L3.4	8
RP11-661A12.4	8
RP11-66B24.2	8
RP11-6N17.4	8
RP11-712P20.2	8
RP11-727A23.11	8
RP11-727A23.5	8
RP11-799D4.4	8
RP11-848P1.2	8
RP13-15E13.1	8
RP3-508I15.9	8
RP4-564F22.5	8
RP4-740C4.6	8
RP5-1129J21.3	8
RP5-886K2.3	8
SDCBP2-AS1	8
SOS1-IT1	8
ZMIZ1-AS1	8
A1BG-AS1	7
AC000068.5	7
AC002117.1	7
AC004257.3	7
AC005154.5	7
AC006538.1	7
AC007255.7	7
AC007620.3	7
AC007773.2	7
AC008982.2	7
AC012358.7	7
AC012370.2	7
AC022819.3	7
AC034220.3	7
AC091878.1	7
AC092295.7	7
AC092835.2	7
AC093642.3	7
CAHM	7
CRYM-AS1	7
CTA-204B4.2	7
CTA-29F11.1	7
CTC-241F20.3	7
CTC-295J13.3	7
CTC-338M12.5	7
CTD-2127H9.1	7
CTD-2319I12.1	7
CTD-2319I12.4	7
CTD-2349P21.9	7
CTD-2541J13.1	7
CTD-3092A11.2	7
FAM13A-AS1	7
FLNB-AS1	7
FTO-IT1	7
GHRLOS	7
H1FX-AS1	7
HCP5	7
HOXC-AS3	7
hsa-mir-133a-1	7
hsa-mir-142	7
hsa-mir-940	7
KB-1732A1.1	7
LINC00087	7
LINC00173	7
LINC00310	7
LINC00649	7
LINC00663	7
LINC00842	7
LINC00857	7
MAFG-AS1	7
MANEA-AS1	7
MORF4L2-AS1	7
NDUFA6-AS1	7
PRRT3-AS1	7
PSMG3-AS1	7
PTOV1-AS1	7
RP11-1072C15.4	7
RP11-108P20.1	7
RP11-1090M7.2	7
RP11-111M22.3	7
RP11-118B22.2	7
RP11-141B14.1	7
RP11-143J12.2	7
RP11-174G6.5	7
RP11-181G12.2	7
RP11-206L10.2	7
RP11-206L10.3	7
RP11-21A7A.3	7
RP11-250B2.5	7
RP11-252P19.3	7
RP11-274H2.5	7
RP11-284N8.3	7
RP11-295G20.2	7
RP11-304L19.3	7
RP11-319G6.1	7
RP11-323F5.2	7
RP11-325F22.4	7
RP11-326I11.3	7
RP11-328M4.2	7
RP11-346C20.3	7
RP11-380G5.2	7
RP11-388M20.1	7
RP11-392A22.2	7
RP11-392P7.6	7
RP11-395I6.3	7
RP11-395P17.11	7
RP11-398F12.1	7
RP11-403P17.4	7
RP11-435B5.4	7
RP11-439E19.3	7
RP11-441O15.3	7
RP11-452L6.1	7
RP11-457M11.5	7
RP11-458D21.1	7
RP11-45P15.4	7
RP11-467D6.1	7
RP11-46C24.7	7
RP11-480A16.1	7
RP11-488L18.10	7
RP11-503E24.2	7
RP1-151F17.1	7
RP11-521C20.4	7
RP11-529K1.2	7
RP11-53B2.2	7
RP11-53O19.1	7
RP11-549J18.1	7
RP11-552M11.8	7
RP11-55K13.1	7
RP11-573N10.1	7
RP11-57A19.2	7
RP11-600F24.7	7
RP11-611E13.2	7
RP11-61L19.1	7
RP11-66B24.4	7
RP1-168P16.2	7
RP11-690I21.2	7
RP11-696N14.1	7
RP11-708J19.1	7
RP11-715F3.2	7
RP11-717D12.1	7
RP11-727A23.4	7
RP11-739P1.2	7
RP11-73M18.6	7
RP11-750H9.7	7
RP11-757F18.5	7
RP11-782C8.1	7
RP11-796E2.4	7
RP1-180E22.3	7
RP11-84G21.1	7
RP11-862L9.3	7
RP11-876N24.5	7
RP11-95P2.1	7
RP13-582O9.5	7
RP1-80N2.3	7
RP1-90J20.12	7
RP3-323P24.3	7
RP3-331H24.5	7
RP3-399L15.3	7
RP3-462E2.5	7
RP4-545K15.5	7
RP4-742C19.8	7
RP4-803J11.2	7
RP5-1074L1.1	7
RP5-1120P11.1	7
RP5-1160K1.3	7
RP5-890E16.2	7
RP5-894A10.6	7
RP6-99M1.3	7
SEC24B-AS1	7
SIK3-IT1	7
SOX2-OT	7
SPTY2D1-AS1	7
TSIX	7
U73166.2	7
WWTR1-AS1	7
ZRANB2-AS2	7
AC003102.3	6
AC003665.1	6
AC003991.3	6
AC004696.2	6
AC005519.4	6
AC007228.9	6
AC008746.12	6
AC010226.4	6
AC010525.6	6
AC010890.1	6
AC017002.2	6
AC061992.2	6
AC068831.10	6
AC068831.8	6
AC073043.1	6
AC091729.9	6
AC092168.2	6
AC093375.1	6
AC093415.2	6
AC093818.1	6
AC097662.2	6
AC097721.2	6
AC116366.6	6
AC131097.3	6
AC147651.3	6
ACAP2-IT1	6
ANKRD44-IT1	6
AP000253.1	6
AP001347.6	6
BACH1-IT2	6
BDNF-AS	6
BRD2-IT1	6
CTA-250D10.23	6
CTB-118N6.3	6
CTB-131B5.4	6
CTB-157D17.1	6
CTB-25B13.13	6
CTB-55O6.12	6
CTB-58E17.1	6
CTC-205M6.5	6
CTC-273B12.6	6
CTC-303L1.2	6
CTC-338M12.2	6
CTC-454M9.1	6
CTD-2006C1.2	6
CTD-2012K14.6	6
CTD-2013N24.2	6
CTD-2015H6.3	6
CTD-2021J15.2	6
CTD-2044J15.1	6
CTD-2196E14.6	6
CTD-2269F5.1	6
CTD-2293H3.1	6
CTD-2314G24.2	6
CTD-2335A18.1	6
CTD-2350C19.1	6
CTD-2366F13.1	6
CTD-2588C8.8	6
CTD-3074O7.5	6
CTD-3138B18.5	6
CTD-3234P18.2	6
DLX6-AS1	6
ENTPD3-AS1	6
GNG12-AS1	6
H19	6
HAS2-AS1	6
HLA-F-AS1	6
hsa-mir-125a	6
IPO9-AS1	6
KCNQ5-IT1	6
LINC00162	6
LINC00202-1	6
LINC00313	6
LINC00612	6
LINC00648	6
LINC00847	6
MIR181A2HG	6
MIR4500HG	6
NAPA-AS1	6
NDUFB2-AS1	6
NPPA-AS1	6
PDCD4-AS1	6
PHKA2-AS1	6
PRKAG2-AS1	6
PRKAR2A-AS1	6
PRR7-AS1	6
RAB11B-AS1	6
RP1-102E24.8	6
RP11-102L12.2	6
RP11-102M11.2	6
RP11-1070N10.5	6
RP11-10C24.3	6
RP11-1109F11.3	6
RP11-110I1.12	6
RP11-11N9.4	6
RP11-133K1.7	6
RP11-1391J7.1	6
RP11-144L2.1	6
RP11-147L13.2	6
RP11-151N17.1	6
RP11-152H18.3	6
RP11-152N13.5	6
RP11-153A23.6	6
RP11-154J22.1	6
RP11-159F24.1	6
RP11-173C20.1	6
RP11-178L8.7	6
RP11-181E10.1	6
RP11-193H5.1	6
RP11-203J24.8	6
RP11-227D13.4	6
RP11-254F7.2	6
RP11-254I22.1	6
RP11-255B23.4	6
RP11-261C10.3	6
RP11-262H14.1	6
RP11-265M18.2	6
RP11-268G12.1	6
RP11-274J7.2	6
RP11-280F2.2	6
RP11-284F21.7	6
RP11-290D2.3	6
RP11-290F20.1	6
RP11-295M3.2	6
RP11-296K13.4	6
RP11-304F15.7	6
RP11-307E17.8	6
RP11-318A15.2	6
RP11-332H18.4	6
RP11-337C18.8	6
RP11-353N14.2	6
RP11-355F16.1	6
RP11-357C3.3	6
RP11-358M11.2	6
RP11-373D23.2	6
RP11-378A13.1	6
RP11-37C7.3	6
RP11-383C5.4	6
RP11-384O8.1	6
RP11-386G11.5	6
RP11-38L15.3	6
RP11-401P9.4	6
RP11-403I13.4	6
RP11-426A6.7	6
RP11-435O5.5	6
RP11-445H22.4	6
RP11-453E17.1	6
RP11-462L8.1	6
RP11-471J12.1	6
RP11-486O12.2	6
RP11-498E2.8	6
RP11-50D9.3	6
RP11-527N22.1	6
RP11-548O1.3	6
RP11-549B18.1	6
RP11-54O7.1	6
RP11-566K11.5	6
RP11-572O17.1	6
RP11-597D13.9	6
RP11-629O1.2	6
RP11-649A18.4	6
RP11-677M14.3	6
RP11-679C8.2	6
RP11-67M1.1	6
RP11-687F6.1	6
RP11-68I18.10	6
RP11-697N18.4	6
RP11-701H24.4	6
RP11-705O1.8	6
RP11-712B9.2	6
RP11-727F15.12	6
RP11-72I8.1	6
RP11-766N7.3	6
RP11-767N6.7	6
RP11-769O8.3	6
RP11-76N22.2	6
RP11-792D21.2	6
RP11-798M19.3	6
RP11-802E16.3	6
RP11-817O13.8	6
RP11-849H4.4	6
RP11-85F14.5	6
RP11-89K21.1	6
RP11-967K21.1	6
RP11-96H19.1	6
RP11-983P16.2	6
RP11-98D18.9	6
RP11-996F15.2	6
RP1-234P15.4	6
RP1-266L20.9	6
RP1-29C18.8	6
RP13-735L24.1	6
RP1-60N8.1	6
RP3-341D10.4	6
RP3-467N11.1	6
RP3-512B11.3	6
RP3-522D1.1	6
RP4-659J6.2	6
RP5-1092A3.4	6
RP5-1121A15.1	6
RP5-842K24.2	6
RP5-901A4.1	6
RP5-995J12.2	6
RP6-109B7.3	6
SNAP25-AS1	6
SOX21-AS1	6
STARD4-AS1	6
TP53TG1	6
USP46-AS1	6
ZNF346-IT1	6
AC002310.7	5
AC004540.5	5
AC005786.7	5
AC006116.19	5
AC006262.5	5
AC006262.6	5
AC006273.5	5
AC007163.3	5
AC007319.1	5
AC007386.4	5
AC009005.2	5
AC009133.14	5
AC010525.7	5
AC011747.4	5
AC012065.7	5
AC012314.8	5
AC016738.4	5
AC018642.1	5
AC018766.4	5
AC074389.9	5
AC079779.4	5
AC092535.3	5
AC093627.10	5
AC093627.9	5
AC093838.7	5
AC097517.2	5
AC098820.3	5
AC104135.3	5
AC105760.2	5
AC107070.1	5
AC108488.4	5
AC110769.3	5
AC112229.7	5
AC127904.2	5
AC131025.8	5
AC144521.1	5
AD000684.2	5
ADPGK-AS1	5
AF127936.7	5
AF129075.5	5
AF131215.3	5
AF131215.4	5
AF131215.9	5
AL773604.8	5
AP000265.1	5
AP000640.10	5
AP001056.1	5
AP001432.14	5
AP006621.6	5
ARHGAP5-AS1	5
ATPBD4-AS1	5
BZRAP1-AS1	5
CDC42-IT1	5
CERS6-AS1	5
COL4A2-AS2	5
CSTF3-AS1	5
CTA-292E10.6	5
CTB-31N19.3	5
CTB-75G16.3	5
CTB-92J24.2	5
CTC-203F4.2	5
CTC-232P5.1	5
CTC-260F20.5	5
CTC-344H19.4	5
CTC-439O9.2	5
CTC-457E21.1	5
CTC-459F4.1	5
CTC-471J1.2	5
CTC-487M23.5	5
CTC-497E21.3	5
CTD-2012K14.7	5
CTD-2165H16.4	5
CTD-2192J16.21	5
CTD-2203K17.1	5
CTD-2260A17.1	5
CTD-2267D19.2	5
CTD-2270L9.4	5
CTD-2292P10.4	5
CTD-2336O2.1	5
CTD-2377D24.4	5
CTD-2516F10.2	5
CTD-2538G9.5	5
CTD-2587H24.5	5
CTD-2616J11.10	5
CTD-2616J11.14	5
CTD-3222D19.7	5
CYP1B1-AS1	5
DDX11-AS1	5
DNM1P35	5
EMX2OS	5
FOXN3-AS1	5
GAS5-AS1	5
GS1-124K5.3	5
HCG15	5
HCG17	5
HOXA-AS4	5
HOXC-AS2	5
hsa-mir-146a	5
hsa-mir-296	5
ITCH-IT1	5
ITPR1-AS1	5
JRK	5
KB-1836B5.1	5
KB-1991G8.1	5
KLHL7-AS1	5
LINC00086	5
LINC00470	5
LINC00562	5
LINC00601	5
LINC00670	5
LINC00672	5
LL22NC03-86G7.1	5
MIR143HG	5
MIR210HG	5
MIR31HG	5
MYLK-AS1	5
NICN1-AS1	5
NR2F2-AS1	5
PCA3	5
PRKG1-AS1	5
RAMP2-AS1	5
RBM26-AS1	5
RMST	5
RP11-100L22.2	5
RP11-1024P17.1	5
RP11-109G23.3	5
RP11-10C24.2	5
RP11-110G21.2	5
RP11-110H1.4	5
RP11-111A21.1	5
RP11-112J3.16	5
RP11-115D19.1	5
RP11-116G8.5	5
RP11-119F7.5	5
RP11-121A14.3	5
RP11-122K13.12	5
RP11-1277A3.1	5
RP11-1348G14.4	5
RP11-134G8.8	5
RP11-135L13.4	5
RP11-13K12.1	5
RP11-143E21.7	5
RP11-149I2.4	5
RP11-154D6.1	5
RP11-159F24.3	5
RP11-15A1.3	5
RP11-15A1.7	5
RP11-15H20.7	5
RP11-160O5.1	5
RP11-163N6.2	5
RP11-164P12.4	5
RP11-166O4.5	5
RP11-16E23.3	5
RP11-171I2.5	5
RP11-173A16.2	5
RP11-181K3.4	5
RP11-191L9.4	5
RP11-197M22.2	5
RP11-1C8.5	5
RP11-1C8.6	5
RP11-218E20.3	5
RP11-228B15.4	5
RP11-24M17.4	5
RP11-250B2.3	5
RP11-259K5.2	5
RP11-266L9.5	5
RP11-274B21.10	5
RP11-274H2.3	5
RP11-277L2.2	5
RP11-277P12.20	5
RP11-278A23.2	5
RP11-283G6.3	5
RP11-295D4.1	5
RP11-2C24.6	5
RP11-317N8.5	5
RP11-319G9.3	5
RP11-324I22.4	5
RP11-326K13.4	5
RP11-333I13.1	5
RP11-33B1.3	5
RP11-342C23.4	5
RP11-353B9.1	5
RP11-353N14.5	5
RP11-354K1.1	5
RP11-358L4.1	5
RP11-359J14.2	5
RP11-362K14.6	5
RP11-366L5.1	5
RP11-378J18.3	5
RP11-380O24.1	5
RP11-384C4.6	5
RP11-386G11.10	5
RP11-394I13.2	5
RP11-396C23.2	5
RP11-399D6.2	5
RP11-404F10.2	5
RP11-405O10.2	5
RP11-415J8.7	5
RP11-417O11.5	5
RP11-423H2.3	5
RP11-423O2.5	5
RP11-430G17.3	5
RP11-432J24.5	5
RP11-435B5.5	5
RP11-448G15.3	5
RP11-449H11.1	5
RP11-44F14.5	5
RP11-452L6.7	5
RP11-462G12.1	5
RP11-464F9.20	5
RP11-466F5.8	5
RP11-483C6.1	5
RP11-483I13.5	5
RP11-48B3.4	5
RP11-490M8.1	5
RP11-492E3.51	5
RP11-496I9.1	5
RP11-496N12.6	5
RP11-498C9.3	5
RP11-498E2.7	5
RP11-501C14.5	5
RP11-506M12.1	5
RP11-50B3.4	5
RP11-513G11.1	5
RP11-513I15.6	5
RP11-519G16.3	5
RP11-521I2.3	5
RP11-521L9.2	5
RP11-536C5.7	5
RP11-540A21.2	5
RP11-544A12.8	5
RP11-54A4.2	5
RP11-552F3.9	5
RP11-567M16.1	5
RP11-579O24.3	5
RP11-588H23.3	5
RP11-589M4.1	5
RP11-589P10.5	5
RP11-58E21.4	5
RP11-592B15.3	5
RP11-611O2.1	5
RP11-620J15.2	5
RP11-627G18.3	5
RP11-667M19.2	5
RP11-676J12.4	5
RP11-680F8.4	5
RP11-685M7.3	5
RP11-68I3.11	5
RP1-168L15.5	5
RP11-68L18.1	5
RP11-693J15.5	5
RP11-697M17.1	5
RP11-6O2.4	5
RP11-700H6.1	5
RP11-701H24.7	5
RP11-715J22.6	5
RP11-727A23.10	5
RP11-732A19.2	5
RP11-73K9.2	5
RP11-761E20.1	5
RP11-797A18.6	5
RP11-810M2.2	5
RP11-829H16.3	5
RP11-82L18.2	5
RP11-82L2.1	5
RP11-845C23.2	5
RP11-872J21.3	5
RP11-874J12.4	5
RP11-930P14.2	5
RP11-933H2.4	5
RP11-96D1.9	5
RP11-974F13.6	5
RP1-197B17.3	5
RP11-981G7.1	5
RP11-982M15.2	5
RP1-212P9.2	5
RP1-265C24.8	5
RP1-290I10.6	5
RP1-310O13.7	5
RP13-216E22.4	5
RP13-25N22.1	5
RP13-467H17.1	5
RP13-487P22.1	5
RP13-890H12.2	5
RP1-68D18.2	5
RP1-90L6.2	5
RP3-370M22.8	5
RP3-388M5.9	5
RP3-406A7.7	5
RP3-460G2.2	5
RP3-467K16.4	5
RP3-467L1.6	5
RP3-475N16.1	5
RP3-508I15.18	5
RP4-622L5.7	5
RP4-669L17.10	5
RP4-756H11.3	5
RP4-765C7.1	5
RP4-781K5.8	5
RP4-784A16.5	5
RP4-802A10.1	5
RP4-806M20.3	5
RP5-1043L13.1	5
RP5-1050D4.3	5
RP5-1103G7.4	5
RP5-1142A6.9	5
RP5-1148A21.3	5
RP5-867C24.4	5
RP5-902P8.10	5
RP5-916L7.1	5
RP6-65G23.3	5
SCARNA17	5
SNORA59B	5
SOCS2-AS1	5
TMEM191A	5
TMEM254-AS1	5
TMEM9B-AS1	5
TNKS2-AS1	5
TTLL7-IT1	5
WT1-AS	5
ZNF888	5
AC002398.12	4
AC002467.7	4
AC004447.2	4
AC004893.11	4
AC005220.3	4
AC005306.3	4
AC005487.2	4
AC005534.8	4
AC005559.2	4
AC005562.1	4
AC005592.2	4
AC005785.2	4
AC005786.5	4
AC005789.9	4
AC007292.6	4
AC007383.3	4
AC007879.7	4
AC008746.3	4
AC010504.2	4
AC011343.1	4
AC011747.7	4
AC012358.8	4
AC012360.6	4
AC015849.13	4
AC015971.2	4
AC016831.7	4
AC017116.8	4
AC018766.5	4
AC019186.1	4
AC023481.1	4
AC046143.3	4
AC068039.4	4
AC068134.8	4
AC068499.10	4
AC068580.6	4
AC073133.1	4
AC073342.12	4
AC079354.3	4
AC079922.3	4
AC084117.3	4
AC084809.3	4
AC091633.3	4
AC092159.2	4
AC092198.1	4
AC092594.1	4
AC093673.5	4
AC097500.2	4
AC104654.2	4
AC104801.1	4
AC106786.1	4
AC108488.3	4
AC114730.2	4
AC114730.3	4
AC123768.4	4
AC124789.1	4
AC133528.2	4
AC137934.1	4
AC138035.1	4
AC141928.1	4
AC159540.1	4
ACTA2-AS1	4
AL121578.2	4
AL592494.5	4
ANKRD62P1-PARP4P3	4
AP000266.7	4
AP000473.8	4
AP000654.4	4
AP001053.11	4
AP001258.4	4
AP001469.9	4
AP001596.6	4
AP002954.3	4
AP003900.6	4
AP006216.11	4
AP006222.2	4
AQP4-AS1	4
ARHGEF26-AS1	4
ATP1A1OS	4
BRWD1-IT1	4
BSN-AS2	4
CEBPA-AS1	4
CITF22-49D8.1	4
CSPG4P5	4
CT49	4
CTB-129O4.1	4
CTB-131B5.5	4
CTB-131K11.1	4
CTB-171A8.1	4
CTB-176F20.3	4
CTB-31O20.4	4
CTB-43E15.3	4
CTC-268N12.3	4
CTC-296K1.4	4
CTC-325H20.2	4
CTC-378H22.2	4
CTC-459M5.2	4
CTC-463N11.3	4
CTC-523E23.8	4
CTD-2003C8.2	4
CTD-2020K17.3	4
CTD-2021J15.1	4
CTD-2031P19.3	4
CTD-2036P10.3	4
CTD-2116N20.1	4
CTD-2152M20.2	4
CTD-2199O4.3	4
CTD-2256P15.1	4
CTD-2256P15.2	4
CTD-2283N19.1	4
CTD-2286N8.2	4
CTD-2325M2.1	4
CTD-2339L15.3	4
CTD-2349P21.5	4
CTD-2369P2.8	4
CTD-2384A14.1	4
CTD-2410N18.3	4
CTD-2517M22.14	4
CTD-2526A2.2	4
CTD-2537I9.13	4
CTD-2537I9.5	4
CTD-2538C1.2	4
CTD-2541J13.2	4
CTD-2561J22.5	4
CTD-2574D22.2	4
CTD-2619J13.16	4
CTD-2619J13.3	4
CTD-2622I13.3	4
CTD-3064H18.6	4
CTD-3113P16.5	4
CTD-3126B10.1	4
CTD-3131K8.2	4
CTD-3138B18.6	4
CTD-3220F14.2	4
DAPK1-IT1	4
DIP2A-IT1	4
DOCK9-AS2	4
DTX2P1-UPK3BP1-PMS2P11	4
EHHADH-AS1	4
ERI3-IT1	4
FAM155A-IT1	4
FAM215B	4
FAM225A	4
FEZF1-AS1	4
GS1-115G20.1	4
HM13-IT1	4
HOXB-AS3	4
hsa-mir-132	4
ITPK1-AS1	4
KB-1208A12.3	4
LA16c-OS12.2	4
LEF1-AS1	4
LINC00032	4
LINC00052	4
LINC00163	4
LINC00299	4
LINC00304	4
LINC00312	4
LINC00355	4
LINC00449	4
LINC00461	4
LINC00475	4
LINC00514	4
LINC00518	4
LINC00589	4
LINC00599	4
LINC00623	4
LINC00659	4
LINC00693	4
LINC00704	4
LINC00839	4
LL0XNC01-250H12.3	4
LYPD8	4
LZTS1-AS1	4
MEG3	4
MEG8	4
MIR1587	4
MIR4523	4
NARF-IT1	4
NEXN-AS1	4
PLCB1-IT1	4
PRMT5-AS1	4
PRSS29P	4
PSORS1C3	4
PWRN2	4
RNF216-IT1	4
RNF219-AS1	4
RP11-1000B6.3	4
RP11-1006G14.1	4
RP11-1008C21.2	4
RP11-103J17.2	4
RP11-1079K10.3	4
RP11-1094H24.4	4
RP11-119F19.2	4
RP11-120D5.1	4
RP11-122M14.1	4
RP11-123O10.3	4
RP11-1299A16.3	4
RP11-134K1.3	4
RP11-134P9.1	4
RP11-138H8.7	4
RP11-143K11.1	4
RP11-144O23.18	4
RP11-147O5.1	4
RP11-150O12.3	4
RP11-151A6.4	4
RP11-156L14.1	4
RP11-159F24.5	4
RP11-159H22.2	4
RP11-160H12.2	4
RP11-161H23.9	4
RP11-162G10.5	4
RP11-164P12.3	4
RP11-166A12.1	4
RP11-166B2.3	4
RP11-169D4.2	4
RP11-182J1.12	4
RP11-18F14.1	4
RP11-192H23.8	4
RP11-196E1.3	4
RP11-201P10.3	4
RP11-214K3.21	4
RP11-214K3.22	4
RP11-219B17.1	4
RP11-219G10.3	4
RP11-221J22.1	4
RP11-221J22.2	4
RP11-227D13.1	4
RP11-22P4.1	4
RP11-22P6.2	4
RP11-230C9.2	4
RP11-235E17.4	4
RP11-23P13.4	4
RP11-242C19.2	4
RP11-243M5.1	4
RP11-247A12.7	4
RP11-247L20.4	4
RP11-252A24.3	4
RP11-252K23.2	4
RP11-25K19.1	4
RP11-267A15.1	4
RP11-272P10.2	4
RP11-274B21.9	4
RP11-27M24.3	4
RP11-284M14.1	4
RP11-290F20.2	4
RP11-293M10.6	4
RP11-298I3.4	4
RP11-299G20.2	4
RP11-2E11.9	4
RP11-301L8.2	4
RP11-304L19.11	4
RP11-305E17.6	4
RP11-30K9.6	4
RP11-314O13.1	4
RP11-318K15.2	4
RP11-318L16.6	4
RP11-320M2.1	4
RP11-324H6.5	4
RP11-325N19.3	4
RP11-326F20.5	4
RP11-332H18.3	4
RP11-333J10.2	4
RP11-333J10.3	4
RP11-334E6.12	4
RP11-341N2.1	4
RP11-342M1.3	4
RP11-345P4.7	4
RP11-348N5.7	4
RP11-34P13.13	4
RP11-351I24.1	4
RP11-352D13.6	4
RP11-356M20.3	4
RP11-359P5.1	4
RP11-360F5.1	4
RP11-362F19.1	4
RP11-362K14.5	4
RP11-362L22.1	4
RP11-366H4.1	4
RP11-373A9.3	4
RP11-373N22.3	4
RP11-374A22.1	4
RP11-379B18.5	4
RP11-387D10.2	4
RP11-389G6.3	4
RP11-393M11.2	4
RP11-3L8.3	4
RP11-403A21.1	4
RP1-140C12.2	4
RP11-410E4.1	4
RP11-415J8.5	4
RP11-416O18.1	4
RP11-417J8.3	4
RP11-420A23.1	4
RP11-421L21.2	4
RP11-422J8.1	4
RP11-425M5.5	4
RP11-429B14.1	4
RP11-429B14.4	4
RP11-429D19.1	4
RP11-430B1.1	4
RP11-430B1.2	4
RP11-431K24.3	4
RP11-432I5.4	4
RP11-435B5.3	4
RP11-435O5.2	4
RP11-435O5.4	4
RP11-435O5.7	4
RP11-438B23.2	4
RP11-438N16.1	4
RP11-441F2.2	4
RP11-442H21.2	4
RP11-442N24__B.1	4
RP11-445F12.1	4
RP11-446H18.5	4
RP11-449P15.1	4
RP11-452H21.4	4
RP11-45M22.5	4
RP11-461O7.1	4
RP11-462G12.2	4
RP11-464D20.6	4
RP11-465L10.10	4
RP11-468E2.5	4
RP11-468H14.2	4
RP11-469H8.6	4
RP11-473M20.5	4
RP11-474D1.3	4
RP11-476K15.1	4
RP11-478K15.6	4
RP11-47I22.2	4
RP11-480D4.1	4
RP11-482M8.1	4
RP11-483P21.3	4
RP11-485G7.5	4
RP11-488L18.8	4
RP11-488P3.1	4
RP11-492E3.2	4
RP11-498P14.3	4
RP11-499P20.2	4
RP11-49I11.1	4
RP11-49K24.8	4
RP11-49O14.2	4
RP11-50E11.3	4
RP11-510H23.1	4
RP11-517B11.4	4
RP11-519M16.1	4
RP11-527F13.1	4
RP11-533E19.5	4
RP11-537A6.7	4
RP11-551L14.4	4
RP11-559N14.5	4
RP11-571M6.17	4
RP11-571M6.18	4
RP11-573D15.2	4
RP11-573D15.9	4
RP11-57H14.2	4
RP11-580I16.2	4
RP11-585P4.5	4
RP11-58E21.3	4
RP11-603J24.14	4
RP11-611D20.2	4
RP11-613F22.8	4
RP11-613M10.6	4
RP11-619I22.1	4
RP11-626G11.4	4
RP11-627G23.1	4
RP11-631N16.2	4
RP11-638I2.2	4
RP11-649A18.5	4
RP11-65J3.1	4
RP11-66B24.1	4
RP11-66D17.5	4
RP11-677M14.7	4
RP11-678G15.1	4
RP1-167A14.2	4
RP11-686D22.8	4
RP1-168P16.1	4
RP11-692D12.1	4
RP11-701H24.8	4
RP11-702L15.4	4
RP11-70F11.8	4
RP11-713P17.3	4
RP11-715J22.2	4
RP11-715J22.4	4
RP11-744K17.2	4
RP11-756H6.1	4
RP11-75C10.7	4
RP11-773H22.4	4
RP11-77H9.5	4
RP11-77K12.3	4
RP11-77P6.2	4
RP11-78A19.3	4
RP11-797A18.4	4
RP11-7O11.3	4
RP11-800A3.7	4
RP11-806O11.1	4
RP11-80H5.9	4
RP11-815J21.1	4
RP11-830F9.7	4
RP11-83N9.5	4
RP11-844P9.2	4
RP11-84A19.4	4
RP11-85M11.2	4
RP11-873E20.1	4
RP11-902B17.1	4
RP11-91P24.5	4
RP11-91P24.7	4
RP11-93B14.5	4
RP11-93L9.1	4
RP11-96C23.9	4
RP1-223E5.4	4
RP1-257I20.14	4
RP13-143G15.3	4
RP1-34H18.1	4
RP13-516M14.2	4
RP13-516M14.4	4
RP13-766D20.2	4
RP13-870H17.3	4
RP13-941N14.1	4
RP1-71H19.2	4
RP1-90G24.10	4
RP1-90G24.6	4
RP3-330M21.5	4
RP3-400B16.1	4
RP3-468B3.2	4
RP3-508I15.19	4
RP4-593C16.3	4
RP4-607I7.1	4
RP4-657D16.3	4
RP4-668J24.2	4
RP4-738P15.1	4
RP4-816N1.6	4
RP5-1061H20.4	4
RP5-1068B5.3	4
RP5-1086K13.1	4
RP5-1112F19.2	4
RP5-1120P11.3	4
RP5-827C21.2	4
RP5-827C21.4	4
RP5-884M6.1	4
RP5-916O11.2	4
RP5-968P14.2	4
RP5-981O7.2	4
RP6-109B7.4	4
RP6-24A23.3	4
SLC26A4-AS1	4
SLC2A1-AS1	4
SLC7A11-AS1	4
SMARCA5-AS1	4
SMYD3-IT1	4
STK4-AS1	4
TM4SF1-AS1	4
TMEM44-AS1	4
TRHDE-AS1	4
TRIM36-IT1	4
TSPAN9-IT1	4
U82695.10	4
WWTR1-IT1	4
XXbac-B476C20.9	4
Z97634.5	4
ZBTB20-AS1	4
AC000099.1	3
AC002066.1	3
AC002076.10	3
AC002480.3	3
AC002480.4	3
AC003075.4	3
AC003986.7	3
AC004156.3	3
AC004158.3	3
AC004231.2	3
AC004471.9	3
AC004549.6	3
AC004702.2	3
AC004741.3	3
AC004840.8	3
AC004895.4	3
AC005152.2	3
AC005339.2	3
AC005532.5	3
AC005932.1	3
AC005943.4	3
AC006116.17	3
AC006160.5	3
AC006273.7	3
AC006942.4	3
AC006947.1	3
AC007161.5	3
AC007192.6	3
AC007228.11	3
AC007255.8	3
AC007285.6	3
AC007391.2	3
AC007405.4	3
AC007563.1	3
AC009005.3	3
AC009133.15	3
AC009236.1	3
AC009264.1	3
AC009506.1	3
AC010127.3	3
AC010729.2	3
AC010883.5	3
AC010982.1	3
AC010987.6	3
AC011747.3	3
AC011899.10	3
AC012074.2	3
AC012075.2	3
AC012487.2	3
AC012613.2	3
AC013472.3	3
AC016907.3	3
AC017074.2	3
AC019118.2	3
AC019349.2	3
AC020571.3	3
AC020601.1	3
AC021016.6	3
AC021188.4	3
AC023115.2	3
AC023128.1	3
AC026150.8	3
AC026471.6	3
AC046143.7	3
AC064875.2	3
AC067960.1	3
AC068057.2	3
AC068138.1	3
AC068282.3	3
AC068831.15	3
AC073046.25	3
AC073283.7	3
AC074093.1	3
AC074366.3	3
AC074391.1	3
AC083843.2	3
AC083884.8	3
AC090505.6	3
AC090627.1	3
AC091133.1	3
AC092619.1	3
AC093388.3	3
AC099850.1	3
AC100830.4	3
AC104135.4	3
AC104809.4	3
AC105344.2	3
AC105402.4	3
AC124944.2	3
AC133785.1	3
AC138655.4	3
AC138655.6	3
AC139666.1	3
AC142119.1	3
AC142528.1	3
AC144831.1	3
AE000661.37	3
AF001548.5	3
AL022344.4	3
AL022344.7	3
AL035610.2	3
AL132709.5	3
AL163953.3	3
AMMECR1-IT1	3
AP000233.2	3
AP000442.4	3
AP000473.5	3
AP000476.1	3
AP000704.5	3
AP000769.7	3
AP000997.2	3
AP001046.5	3
AP001462.6	3
AP001505.9	3
AP001628.6	3
ARHGAP22-IT1	3
ASH1L-IT1	3
ASMTL-AS1	3
CACNA1G-AS1	3
CACNA2D3-AS1	3
CTA-125H2.2	3
CTA-134P22.2	3
CTA-254O6.1	3
CTA-282F2.3	3
CTA-363E6.7	3
CTA-373H7.7	3
CTA-384D8.20	3
CTA-397H3.3	3
CTB-102L5.7	3
CTB-114C7.3	3
CTB-167B5.1	3
CTB-167B5.2	3
CTB-186G2.1	3
CTB-193M12.3	3
CTB-26E19.1	3
CTB-31O20.6	3
CTB-50L17.16	3
CTB-73N10.1	3
CTB-78F1.2	3
CTC-137K3.1	3
CTC-246B18.10	3
CTC-304I17.3	3
CTC-325J23.2	3
CTC-329D1.3	3
CTC-338M12.6	3
CTC-340A15.2	3
CTC-444N24.6	3
CTC-457L16.2	3
CTC-499B15.6	3
CTC-503J8.4	3
CTC-525D6.1	3
CTC-529P8.1	3
CTC-550B14.7	3
CTC-559E9.5	3
CTC-559E9.6	3
CTD-2002H8.2	3
CTD-2005H7.1	3
CTD-2008P7.8	3
CTD-2026D20.2	3
CTD-2033A16.1	3
CTD-2033C11.1	3
CTD-2058B24.2	3
CTD-2062F14.3	3
CTD-2086O20.3	3
CTD-2105E13.13	3
CTD-2192J16.26	3
CTD-2201I18.1	3
CTD-2213F21.2	3
CTD-2231E14.8	3
CTD-2231H16.1	3
CTD-2235H24.2	3
CTD-2245F17.3	3
CTD-2263F21.1	3
CTD-2288O8.1	3
CTD-2302E22.4	3
CTD-2311B13.7	3
CTD-2311M21.3	3
CTD-2313J17.1	3
CTD-2313J17.2	3
CTD-2313N18.5	3
CTD-2340D6.1	3
CTD-2342J14.6	3
CTD-2354A18.1	3
CTD-2377D24.6	3
CTD-2382E5.1	3
CTD-2517M22.17	3
CTD-2521M24.5	3
CTD-2524L6.3	3
CTD-2529O21.1	3
CTD-2540F13.2	3
CTD-2541M15.1	3
CTD-2547L16.1	3
CTD-2555K7.2	3
CTD-2555O16.2	3
CTD-2574D22.5	3
CTD-2587H24.10	3
CTD-2619J13.23	3
CTD-2639E6.9	3
CTD-2647L4.5	3
CTD-2659N19.9	3
CTD-2666L21.1	3
CTD-3018O17.3	3
CTD-3049M7.1	3
CTD-3051D23.1	3
CTD-3064M3.3	3
CTD-3065J16.6	3
CTD-3065J16.9	3
CTD-3076O17.2	3
CTD-3118D7.1	3
CTD-3137H5.1	3
CTD-3162L10.1	3
CTD-3193K9.4	3
CTD-3214K23.1	3
CTD-3220F14.1	3
CYP4A22-AS1	3
CYP4F35P	3
ENO1-AS1	3
FAM157C	3
FAM66B	3
FAM66C	3
FAM66D	3
FAM95B1	3
FAR1-IT1	3
FMR1-IT1	3
GAS6-AS1	3
GHc-362H12.3	3
GRM5-AS1	3
GS1-124K5.4	3
GS1-179L18.1	3
HCG14	3
HCG16	3
HCG25	3
HECW1-IT1	3
HEXA-AS1	3
HOXB-AS1	3
HOXC-AS1	3
HOXC-AS5	3
hsa-mir-151a	3
INHBA-AS1	3
IQCF5-AS1	3
ITGB2-AS1	3
KB-1460A1.1	3
KCNH1-IT1	3
KDM5B-AS1	3
KDM5C-IT1	3
KIRREL-IT1	3
KLF7-IT1	3
LA16c-358B7.3	3
LINC00106	3
LINC00158	3
LINC00202-2	3
LINC00261	3
LINC00266-3	3
LINC00426	3
LINC00441	3
LINC00484	3
LINC00526	3
LINC00539	3
LINC00565	3
LINC00593	3
LINC00617	3
LINC00620	3
LINC00622	3
LINC00639	3
LINC00640	3
LINC00645	3
LINC00661	3
LINC00691	3
LINC00856	3
LRP4-AS1	3
LY86-AS1	3
MEG9	3
MFI2-AS1	3
MIAT	3
MID1IP1-AS1	3
MIR155HG	3
MIR381HG	3
MIS18A-AS1	3
MKNK1-AS1	3
MLLT4-AS1	3
MORC2-AS1	3
MYCBP2-AS2	3
NRG1-IT1	3
NXF4	3
PROSER2-AS1	3
PVRL3-AS1	3
RC3H1-IT1	3
REV3L-IT1	3
RHOA-IT1	3
RNF144A-AS1	3
RP1-101K10.6	3
RP1-102G20.5	3
RP11-1007G5.2	3
RP11-1017G21.4	3
RP11-1018N14.2	3
RP11-1018N14.5	3
RP11-1029J19.5	3
RP11-105N14.1	3
RP11-108O10.2	3
RP11-1096D5.1	3
RP11-109P14.9	3
RP11-10C24.1	3
RP11-10L12.4	3
RP11-1105O14.1	3
RP11-111K18.2	3
RP11-112H10.4	3
RP11-112L6.2	3
RP11-112L6.3	3
RP11-112L6.4	3
RP11-1134I14.8	3
RP11-1136L8.1	3
RP11-114H21.2	3
RP11-1151B14.4	3
RP11-115H15.2	3
RP11-115J23.1	3
RP11-118B18.1	3
RP11-118B22.4	3
RP11-1191J2.2	3
RP11-119B16.2	3
[truncated: 10,256 more rows]
