# Supplementary material for: Discovery of Protein–lncRNA Interactions by Integrating Large-Scale CLIP-Seq and RNA-Seq Datasets
Source: Front Bioeng Biotechnol. 2015 Jan 14;2:88. doi: 10.3389/fbioe.2014.00088 (PMC4294205; doi:10.3389/fbioe.2014.00088)
Supplement: Table S3 — Disease/trait related SNPs collected from four public GWAS databases. [file Table_3.XLSX]

## Sheet: GWAS_SNPs
source	dbSNPb141_rsID	Disease/Trait	pValue	pubmedID
NHGRI_GWAS_Catalog	rs3764261	HDL cholesterol	7E-380	20686565
NHGRI_GWAS_Catalog	rs6742078	Bilirubin levels	5E-324	19414484
NHGRI_GWAS_Catalog	rs10490924	Age-related macular degeneration	4E-540	23455636
NHGRI_GWAS_Catalog	rs10490924	Age-related macular degeneration	4E-322	21665990
NHGRI_GWAS_Catalog	rs3764261	HDL cholesterol	1E-769	24097068
NHGRI_GWAS_Catalog	rs12498742	Urate levels	1E-700	23263486
NHGRI_GWAS_Catalog	rs4513773	Vascular endothelial growth factor levels	1E-584	21757650
NHGRI_GWAS_Catalog	rs10737680	Age-related macular degeneration	1E-434	23455636
NHGRI_GWAS_Catalog	rs206548	Serum protein levels (sST2)	9e-07	23999434
NHGRI_GWAS_Catalog	rs12050161	Periodontitis (Mean PAL)	4e-06	24024966
NHGRI_GWAS_Catalog	rs964184	Coronary artery disease or ischemic stroke	2e-05	24262325
NHGRI_GWAS_Catalog	rs10158897	Lipid traits	9e-06	24386095
NHGRI_GWAS_Catalog	rs8032939	Rheumatoid arthritis	9e-06	24390342
NHGRI_GWAS_Catalog	rs11659841	Periodontal disease-related phenotypes	9e-06	24347629
NHGRI_GWAS_Catalog	rs3757318	Breast cancer (estrogen-receptor negative, progesterone-receptor negative, and human epidermal growth factor-receptor negative)	9e-06	24325915
NHGRI_GWAS_Catalog	rs2041840	Chronic lymphocytic leukemia	9e-06	24292274
NHGRI_GWAS_Catalog	rs78925264	Antibody status in Tripanosoma cruzi seropositivity	9e-06	24324551
NHGRI_GWAS_Catalog	rs2038868	Chagas cardiomyopathy in Tripanosoma cruzi seropositivity	9e-06	24324551
NHGRI_GWAS_Catalog	rs72927357	Ejection fraction in Tripanosoma cruzi seropositivity	9e-06	24324551
NHGRI_GWAS_Catalog	rs60111824	Ejection fraction in Tripanosoma cruzi seropositivity	9e-06	24324551
NHGRI_GWAS_Catalog	rs9525562	Ejection fraction in Tripanosoma cruzi seropositivity	9e-06	24324551
NHGRI_GWAS_Catalog	rs188655146	PR interval in Tripanosoma cruzi seropositivity	9e-06	24324551
NHGRI_GWAS_Catalog	rs73117804	PR interval in Tripanosoma cruzi seropositivity	9e-06	24324551
NHGRI_GWAS_Catalog	rs2068399	PR interval in Tripanosoma cruzi seropositivity	9e-06	24324551
NHGRI_GWAS_Catalog	rs78015633	PR interval in Tripanosoma cruzi seropositivity	9e-06	24324551
NHGRI_GWAS_Catalog	rs188757965	PR interval in Tripanosoma cruzi seropositivity	9e-06	24324551
NHGRI_GWAS_Catalog	rs10190105	Parasitemia in Tripanosoma cruzi seropositivity	9e-06	24324551
NHGRI_GWAS_Catalog	rs1008375	Parasitemia in Tripanosoma cruzi seropositivity	9e-06	24324551
NHGRI_GWAS_Catalog	rs34310550	Parasitemia in Tripanosoma cruzi seropositivity	9e-06	24324551
NHGRI_GWAS_Catalog	rs1376359	QRS duration in Tripanosoma cruzi seropositivity	9e-06	24324551
NHGRI_GWAS_Catalog	rs409974	QRS duration in Tripanosoma cruzi seropositivity	9e-06	24324551
NHGRI_GWAS_Catalog	rs1186300	QRS duration in Tripanosoma cruzi seropositivity	9e-06	24324551
NHGRI_GWAS_Catalog	rs11917787	QT interval in Tripanosoma cruzi seropositivity	9e-06	24324551
NHGRI_GWAS_Catalog	rs116908816	QT interval in Tripanosoma cruzi seropositivity	9e-06	24324551
NHGRI_GWAS_Catalog	rs4698790	Fasting insulin (interaction)	9e-06	24204828
NHGRI_GWAS_Catalog	rs744972	Homeostasis model assessment of beta-cell function (interaction)	9e-06	24204828
NHGRI_GWAS_Catalog	rs10744625	Homeostasis model assessment of insulin resistance (interaction)	9e-06	24204828
NHGRI_GWAS_Catalog	rs2431623	Serum dimethylarginine levels (asymmetric)	9e-06	24159190
NHGRI_GWAS_Catalog	rs190994806	Serum dimethylarginine levels (asymmetric/symetric ratio)	9e-06	24159190
NHGRI_GWAS_Catalog	rs147269019	Serum dimethylarginine levels (symmetric)	9e-06	24159190
NHGRI_GWAS_Catalog	rs116875324	Serum dimethylarginine levels (symmetric)	9e-06	24159190
NHGRI_GWAS_Catalog	rs12778749	Endometrial cancer	9e-06	24096698
NHGRI_GWAS_Catalog	rs2891316	Endometrial cancer	9e-06	24096698
NHGRI_GWAS_Catalog	rs4959677	Orthostatic hypotension	9e-06	24124408
NHGRI_GWAS_Catalog	rs596406	Liver enzyme levels (alanine transaminase)	9e-06	24124411
NHGRI_GWAS_Catalog	rs17420782	Anxiety in major depressive disorder	9e-06	24047446
NHGRI_GWAS_Catalog	rs12589060	Hormone measurements	9e-06	24049095
NHGRI_GWAS_Catalog	rs1819084	Tuberculosis	9e-06	24057671
NHGRI_GWAS_Catalog	rs4684792	Relative hand skill in reading disability	9e-06	24068947
NHGRI_GWAS_Catalog	rs1996369	Relative hand skill in reading disability	9e-06	24068947
NHGRI_GWAS_Catalog	rs1493354	Adverse response to chemotherapy in breast cancer (alopecia) (anti-microtubule)	9e-06	24025145
NHGRI_GWAS_Catalog	rs2032224	Adverse response to chemotherapy in breast cancer (alopecia) (anti-microtubule)	9e-06	24025145
NHGRI_GWAS_Catalog	rs10443215	Adverse response to chemotherapy in breast cancer (alopecia) (docetaxel)	9e-06	24025145
NHGRI_GWAS_Catalog	rs6771632	Lung function (forced expiratory flow between 25% and 75% of forced vital capacity)	9e-06	24023788
NHGRI_GWAS_Catalog	rs4778214	Lung function (forced expiratory flow between 25% and 75% of forced vital capacity)	9e-06	24023788
NHGRI_GWAS_Catalog	rs11135380	Lung function (forced expiratory flow between 25% and 75% of forced vital capacity)	9e-06	24023788
NHGRI_GWAS_Catalog	rs5992105	Lung function (forced expiratory flow between 25% and 75% of forced vital capacity)	9e-06	24023788
NHGRI_GWAS_Catalog	rs17657012	Lung function (forced expiratory flow between 25% and 75% of forced vital capacity)	9e-06	24023788
NHGRI_GWAS_Catalog	rs12453935	Lung function (forced expiratory flow between 25% and 75% of forced vital capacity)	9e-06	24023788
NHGRI_GWAS_Catalog	rs12358699	Lung function (forced expiratory volume in 1 second to forced vital capacity ratio)	9e-06	24023788
NHGRI_GWAS_Catalog	rs150063	Lung function (forced expiratory volume in 1 second to forced vital capacity ratio)	9e-06	24023788
NHGRI_GWAS_Catalog	rs1441147	Lung function (forced vital capacity)	9e-06	24023788
NHGRI_GWAS_Catalog	rs1460196	Response to mTOR inhibitor (everolimus)	9e-06	24009623
NHGRI_GWAS_Catalog	rs6677435	Cocaine dependence	9e-06	23958962
NHGRI_GWAS_Catalog	rs4821261	Behavioural disinhibition (generation interaction)	9e-06	23942779
NHGRI_GWAS_Catalog	rs138229	Behavioural disinhibition (generation interaction)	9e-06	23942779
NHGRI_GWAS_Catalog	rs4788985	Illicit drug use	9e-06	23942779
NHGRI_GWAS_Catalog	rs7620363	Non-substance related behavioral disinhibition	9e-06	23942779
NHGRI_GWAS_Catalog	rs2243407	Periodontitis (CDC/AAP)	9e-06	24024966
NHGRI_GWAS_Catalog	rs3128935	Periodontitis (CDC/AAP)	9e-06	24024966
NHGRI_GWAS_Catalog	rs28643277	Periodontitis (CDC/AAP)	9e-06	24024966
NHGRI_GWAS_Catalog	rs71455379	Periodontitis (CDC/AAP)	9e-06	24024966
NHGRI_GWAS_Catalog	rs73389468	Periodontitis (CDC/AAP)	9e-06	24024966
NHGRI_GWAS_Catalog	rs1540507	Periodontitis (CDC/AAP)	9e-06	24024966
NHGRI_GWAS_Catalog	rs149740259	Periodontitis (Mean PAL)	9e-06	24024966
NHGRI_GWAS_Catalog	rs1500251	Periodontitis (Mean PAL)	9e-06	24024966
NHGRI_GWAS_Catalog	rs61862032	Periodontitis (Mean PAL)	9e-06	24024966
NHGRI_GWAS_Catalog	rs7892161	Periodontitis (Mean PAL)	9e-06	24024966
NHGRI_GWAS_Catalog	rs7345986	Periodontitis (Mean PAL)	9e-06	24024966
NHGRI_GWAS_Catalog	rs111854052	Periodontitis (Mean PAL)	9e-06	24024966
NHGRI_GWAS_Catalog	rs10875423	Periodontitis (PAL4Q3)	9e-06	24024966
NHGRI_GWAS_Catalog	rs10818593	Metabolite levels (X-11787)	9e-06	23934736
NHGRI_GWAS_Catalog	rs2143963	Metabolite levels (X-11787)	9e-06	23934736
NHGRI_GWAS_Catalog	rs560947	Metabolite levels (X-11787)	9e-06	23934736
NHGRI_GWAS_Catalog	rs6507022	Metabolite levels (X-11787)	9e-06	23934736
NHGRI_GWAS_Catalog	rs10879490	Metabolite levels (Dihydroxy docosatrienoic acid)	9e-06	23934736
NHGRI_GWAS_Catalog	rs2770228	Metabolite levels (Dihydroxy docosatrienoic acid)	9e-06	23934736
NHGRI_GWAS_Catalog	rs4342585	Axial length	9e-06	24144296
NHGRI_GWAS_Catalog	rs7867456	Axial length	9e-06	24144296
NHGRI_GWAS_Catalog	rs2413450	Red blood cell traits	9e-06	23935956
NHGRI_GWAS_Catalog	rs349423	Bronchopulmonary dysplasia	9e-06	23897914
NHGRI_GWAS_Catalog	rs1541364	Bronchopulmonary dysplasia	9e-06	23897914
NHGRI_GWAS_Catalog	rs10162694	Bronchopulmonary dysplasia	9e-06	23897914
NHGRI_GWAS_Catalog	rs12588287	Coronary artery calcification	9e-06	23870195
NHGRI_GWAS_Catalog	rs4820834	Coronary artery calcification	9e-06	23870195
NHGRI_GWAS_Catalog	rs899435	Coronary artery calcification	9e-06	23870195
NHGRI_GWAS_Catalog	rs1462872	Coronary artery calcification	9e-06	23870195
NHGRI_GWAS_Catalog	rs7527074	Asthma (childhood onset)	9e-06	23829686
NHGRI_GWAS_Catalog	rs1414874	Self-reported allergy	9e-06	23817569
NHGRI_GWAS_Catalog	rs2946505	Migraine	9e-06	23793025
NHGRI_GWAS_Catalog	rs7900239	Migraine	9e-06	23793025
NHGRI_GWAS_Catalog	rs12365397	Migraine	9e-06	23793025
NHGRI_GWAS_Catalog	rs516243	Migraine - clinic-based	9e-06	23793025
NHGRI_GWAS_Catalog	rs6693295	Migraine - clinic-based	9e-06	23793025
NHGRI_GWAS_Catalog	rs13063872	Migraine - clinic-based	9e-06	23793025
NHGRI_GWAS_Catalog	rs17570583	Migraine - clinic-based	9e-06	23793025
NHGRI_GWAS_Catalog	rs400824	Migraine - clinic-based	9e-06	23793025
NHGRI_GWAS_Catalog	rs12282928	Migraine - clinic-based	9e-06	23793025
NHGRI_GWAS_Catalog	rs473518	Migraine - clinic-based	9e-06	23793025
NHGRI_GWAS_Catalog	rs17608902	Migraine with aura	9e-06	23793025
NHGRI_GWAS_Catalog	rs17051917	Migraine with aura	9e-06	23793025
NHGRI_GWAS_Catalog	rs3095267	Migraine without aura	9e-06	23793025
NHGRI_GWAS_Catalog	rs2188561	Alcohol consumption	9e-06	23743675
NHGRI_GWAS_Catalog	rs62202398	Alcohol consumption	9e-06	23743675
NHGRI_GWAS_Catalog	rs11851015	Alcohol consumption	9e-06	23743675
NHGRI_GWAS_Catalog	rs4543123	Alcohol consumption	9e-06	23743675
NHGRI_GWAS_Catalog	rs573666	Osteosarcoma	9e-06	23727862
NHGRI_GWAS_Catalog	rs2210430	Sleep quality	9e-06	23728906
NHGRI_GWAS_Catalog	rs1949200	Sleep quality	9e-06	23728906
NHGRI_GWAS_Catalog	rs12080794	Response to antidepressant treatment (citalopram)	9e-06	23726668
NHGRI_GWAS_Catalog	rs7195303	Crohn's disease (time to surgery)	9e-06	23665963
NHGRI_GWAS_Catalog	rs7114467	Menarche (age at onset)	9e-06	23667675
NHGRI_GWAS_Catalog	rs6706693	Adverse response to chemotherapy (neutropenia/leucopenia) (5-fluorouracil)	9e-06	23648065
NHGRI_GWAS_Catalog	rs2055011	Adverse response to chemotherapy (neutropenia/leucopenia) (all antimetabolite drugs)	9e-06	23648065
NHGRI_GWAS_Catalog	rs12582168	Adverse response to chemotherapy (neutropenia/leucopenia) (all antimetabolite drugs)	9e-06	23648065
NHGRI_GWAS_Catalog	rs6817170	Adverse response to chemotherapy (neutropenia/leucopenia) (all antimicrotubule drugs)	9e-06	23648065
NHGRI_GWAS_Catalog	rs16825455	Adverse response to chemotherapy (neutropenia/leucopenia) (all platinum-based drugs)	9e-06	23648065
NHGRI_GWAS_Catalog	rs7494275	Adverse response to chemotherapy (neutropenia/leucopenia) (all topoisomerase inhibitors)	9e-06	23648065
NHGRI_GWAS_Catalog	rs480409	Adverse response to chemotherapy (neutropenia/leucopenia) (all topoisomerase inhibitors)	9e-06	23648065
NHGRI_GWAS_Catalog	rs12446319	Adverse response to chemotherapy (neutropenia/leucopenia) (carboplatin)	9e-06	23648065
NHGRI_GWAS_Catalog	rs1277203	Adverse response to chemotherapy (neutropenia/leucopenia) (carboplatin)	9e-06	23648065
NHGRI_GWAS_Catalog	rs3095008	Adverse response to chemotherapy (neutropenia/leucopenia) (etoposide)	9e-06	23648065
NHGRI_GWAS_Catalog	rs553169	Age-related macular degeneration (smoking status interaction)	9e-06	23577725
NHGRI_GWAS_Catalog	rs55946907	Anorexia nervosa	9e-06	23568457
NHGRI_GWAS_Catalog	rs9531686	Anorexia nervosa	9e-06	23568457
NHGRI_GWAS_Catalog	rs28441017	Anorexia nervosa	9e-06	23568457
NHGRI_GWAS_Catalog	rs117124364	Bulimia nervosa	9e-06	23568457
NHGRI_GWAS_Catalog	rs12408810	Obesity (early onset extreme)	9e-06	23563609
NHGRI_GWAS_Catalog	rs4141232	Femoral neck bone geometry and menarche (age at onset)	9e-06	23593202
NHGRI_GWAS_Catalog	rs17166082	Self-employment	9e-06	23593239
NHGRI_GWAS_Catalog	rs1556832	Preeclampsia	9e-06	23551011
NHGRI_GWAS_Catalog	rs11600901	Preeclampsia	9e-06	23551011
NHGRI_GWAS_Catalog	rs13006237	Attention deficit hyperactivity disorder (inattention symptoms)	9e-06	23527680
NHGRI_GWAS_Catalog	rs17356907	Breast cancer	9e-06	23535733
NHGRI_GWAS_Catalog	rs12468557	Body mass index (asthmatics)	9e-06	23517042
NHGRI_GWAS_Catalog	rs12824981	Heart rate	9e-06	23534349
NHGRI_GWAS_Catalog	rs35061590	Heart rate	9e-06	23534349
NHGRI_GWAS_Catalog	rs3103778	PR interval	9e-06	23534349
NHGRI_GWAS_Catalog	rs12595668	PR interval	9e-06	23534349
NHGRI_GWAS_Catalog	rs13375391	QRS duration	9e-06	23534349
NHGRI_GWAS_Catalog	rs8045405	QT interval	9e-06	23534349
NHGRI_GWAS_Catalog	rs12984174	Pulmonary function in asthmatics	9e-06	23541324
NHGRI_GWAS_Catalog	rs6988229	Asthma (bronchodilator response)	9e-06	23508266
NHGRI_GWAS_Catalog	rs7144018	Multiple myeloma (IgH translocation)	9e-06	23502783
NHGRI_GWAS_Catalog	rs4521323	Multiple myeloma (IgH translocation)	9e-06	23502783
NHGRI_GWAS_Catalog	rs139371	Multiple myeloma (IgH translocation)	9e-06	23502783
NHGRI_GWAS_Catalog	rs7536700	Multiple myeloma (IgH translocation)	9e-06	23502783
NHGRI_GWAS_Catalog	rs9864370	Multiple myeloma (hyperdiploidy)	9e-06	23502783
NHGRI_GWAS_Catalog	rs11026318	Multiple myeloma (hyperdiploidy)	9e-06	23502783
NHGRI_GWAS_Catalog	rs11157317	Multiple myeloma (hyperdiploidy)	9e-06	23502783
NHGRI_GWAS_Catalog	rs129963	QT interval (interaction)	9e-06	23459443
NHGRI_GWAS_Catalog	rs13437751	QT interval (interaction)	9e-06	23459443
NHGRI_GWAS_Catalog	rs1533087	Autism spectrum disorder, attention deficit-hyperactivity disorder, bipolar disorder, major depressive disorder, and schizophrenia (combined)	9e-06	23453885
NHGRI_GWAS_Catalog	rs13072940	Autism spectrum disorder, attention deficit-hyperactivity disorder, bipolar disorder, major depressive disorder, and schizophrenia (combined)	9e-06	23453885
NHGRI_GWAS_Catalog	rs1551678	Thiazide-induced adverse metabolic effects in hypertensive patients	9e-06	23400010
NHGRI_GWAS_Catalog	rs4722750	Thiazide-induced adverse metabolic effects in hypertensive patients	9e-06	23400010
NHGRI_GWAS_Catalog	rs1559759	Thiazide-induced adverse metabolic effects in hypertensive patients	9e-06	23400010
NHGRI_GWAS_Catalog	rs17668704	Thiazide-induced adverse metabolic effects in hypertensive patients	9e-06	23400010
NHGRI_GWAS_Catalog	rs6928289	Thiazide-induced adverse metabolic effects in hypertensive patients	9e-06	23400010
NHGRI_GWAS_Catalog	rs7742824	Major depressive disorder	9e-06	23377640
NHGRI_GWAS_Catalog	rs4625554	Major depressive disorder	9e-06	23377640
NHGRI_GWAS_Catalog	rs2377360	Major depressive disorder	9e-06	23377640
NHGRI_GWAS_Catalog	rs2462686	Major depressive disorder	9e-06	23377640
NHGRI_GWAS_Catalog	rs909674	IgG glycosylation	9e-06	23382691
NHGRI_GWAS_Catalog	rs4760854	IgG glycosylation	9e-06	23382691
NHGRI_GWAS_Catalog	rs2692194	IgG glycosylation	9e-06	23382691
NHGRI_GWAS_Catalog	rs918304	IgG glycosylation	9e-06	23382691
NHGRI_GWAS_Catalog	rs11899928	IgG glycosylation	9e-06	23382691
NHGRI_GWAS_Catalog	rs10971170	IgG glycosylation	9e-06	23382691
NHGRI_GWAS_Catalog	rs3763048	IgG glycosylation	9e-06	23382691
NHGRI_GWAS_Catalog	rs4852708	IgG glycosylation	9e-06	23382691
NHGRI_GWAS_Catalog	rs10519937	IgG glycosylation	9e-06	23382691
NHGRI_GWAS_Catalog	rs1436958	IgG glycosylation	9e-06	23382691
NHGRI_GWAS_Catalog	rs592229	IgG glycosylation	9e-06	23382691
NHGRI_GWAS_Catalog	rs2659005	IgG glycosylation	9e-06	23382691
NHGRI_GWAS_Catalog	rs1368304	IgG glycosylation	9e-06	23382691
NHGRI_GWAS_Catalog	rs7249142	IgG glycosylation	9e-06	23382691
NHGRI_GWAS_Catalog	rs10877839	IgG glycosylation	9e-06	23382691
NHGRI_GWAS_Catalog	rs3851357	IgG glycosylation	9e-06	23382691
NHGRI_GWAS_Catalog	rs1319535	IgG glycosylation	9e-06	23382691
NHGRI_GWAS_Catalog	rs6983039	IgG glycosylation	9e-06	23382691
NHGRI_GWAS_Catalog	rs11825685	IgG glycosylation	9e-06	23382691
NHGRI_GWAS_Catalog	rs2664299	IgG glycosylation	9e-06	23382691
NHGRI_GWAS_Catalog	rs2965260	IgG glycosylation	9e-06	23382691
NHGRI_GWAS_Catalog	rs11651000	IgG glycosylation	9e-06	23382691
NHGRI_GWAS_Catalog	rs7845056	IgG glycosylation	9e-06	23382691
NHGRI_GWAS_Catalog	rs4789580	IgG glycosylation	9e-06	23382691
NHGRI_GWAS_Catalog	rs11212260	IgG glycosylation	9e-06	23382691
NHGRI_GWAS_Catalog	rs1953652	IgG glycosylation	9e-06	23382691
NHGRI_GWAS_Catalog	rs2844479	IgG glycosylation	9e-06	23382691
NHGRI_GWAS_Catalog	rs2677247	IgG glycosylation	9e-06	23382691
NHGRI_GWAS_Catalog	rs1475911	IgG glycosylation	9e-06	23382691
NHGRI_GWAS_Catalog	rs27323	IgG glycosylation	9e-06	23382691
NHGRI_GWAS_Catalog	rs4954683	IgG glycosylation	9e-06	23382691
NHGRI_GWAS_Catalog	rs6059594	IgG glycosylation	9e-06	23382691
NHGRI_GWAS_Catalog	rs9832314	IgG glycosylation	9e-06	23382691
NHGRI_GWAS_Catalog	rs10065350	IgG glycosylation	9e-06	23382691
NHGRI_GWAS_Catalog	rs4862046	IgG glycosylation	9e-06	23382691
NHGRI_GWAS_Catalog	rs11779594	IgG glycosylation	9e-06	23382691
NHGRI_GWAS_Catalog	rs909674	IgG glycosylation	9e-06	23382691
NHGRI_GWAS_Catalog	rs2745851	IgG glycosylation	9e-06	23382691
NHGRI_GWAS_Catalog	rs2745851	IgG glycosylation	9e-06	23382691
NHGRI_GWAS_Catalog	rs2937550	IgG glycosylation	9e-06	23382691
NHGRI_GWAS_Catalog	rs11706018	IgG glycosylation	9e-06	23382691
NHGRI_GWAS_Catalog	rs4699982	IgG glycosylation	9e-06	23382691
NHGRI_GWAS_Catalog	rs8010715	IgG glycosylation	9e-06	23382691
NHGRI_GWAS_Catalog	rs11635553	IgG glycosylation	9e-06	23382691
NHGRI_GWAS_Catalog	rs13245023	IgG glycosylation	9e-06	23382691
NHGRI_GWAS_Catalog	rs1035275	IgG glycosylation	9e-06	23382691
NHGRI_GWAS_Catalog	rs672561	IgG glycosylation	9e-06	23382691
NHGRI_GWAS_Catalog	rs470089	Type 2 diabetes (dietary heme iron intake interaction)	9e-06	23386860
NHGRI_GWAS_Catalog	rs6540731	Intelligence (childhood)	9e-06	23358156
NHGRI_GWAS_Catalog	rs13387221	Intelligence (childhood)	9e-06	23358156
NHGRI_GWAS_Catalog	rs4961511	Corneal astigmatism	9e-06	23322567
NHGRI_GWAS_Catalog	rs11098499	Corneal astigmatism	9e-06	23322567
NHGRI_GWAS_Catalog	rs4949316	Metabolite levels (5-HIAA)	9e-06	23319000
NHGRI_GWAS_Catalog	rs78867184	Metabolite levels (5-HIAA)	9e-06	23319000
NHGRI_GWAS_Catalog	rs35212277	Metabolite levels (5-HIAA/ MHPG Ratio)	9e-06	23319000
NHGRI_GWAS_Catalog	rs2006970	Metabolite levels (5-HIAA/ MHPG Ratio)	9e-06	23319000
NHGRI_GWAS_Catalog	rs141215807	Metabolite levels (HVA)	9e-06	23319000
NHGRI_GWAS_Catalog	rs114646238	Metabolite levels (HVA/MHPG ratio)	9e-06	23319000
NHGRI_GWAS_Catalog	rs13303128	Metabolite levels (MHPG)	9e-06	23319000
NHGRI_GWAS_Catalog	rs144649413	Metabolite levels (MHPG)	9e-06	23319000
NHGRI_GWAS_Catalog	rs4559365	Metabolite levels (MHPG)	9e-06	23319000
NHGRI_GWAS_Catalog	rs2049622	Age-related macular degeneration	9e-06	23326517
NHGRI_GWAS_Catalog	rs10830228	Age-related macular degeneration	9e-06	23326517
NHGRI_GWAS_Catalog	rs12529935	Systemic lupus erythematosus	9e-06	23273568
NHGRI_GWAS_Catalog	rs584480	Urate levels	9e-06	23263486
NHGRI_GWAS_Catalog	rs1912453	Colorectal cancer	9e-06	23266556
NHGRI_GWAS_Catalog	rs4865673	Dental caries	9e-06	23259602
NHGRI_GWAS_Catalog	rs7243066	Dental caries	9e-06	23259602
NHGRI_GWAS_Catalog	rs1163656	Dental caries	9e-06	23259602
NHGRI_GWAS_Catalog	rs7551188	Crohn's disease	9e-06	23266558
NHGRI_GWAS_Catalog	rs17724172	Cardiac Troponin-T levels	9e-06	23247143
NHGRI_GWAS_Catalog	rs17666963	Cardiac Troponin-T levels	9e-06	23247143
NHGRI_GWAS_Catalog	rs13132688	Obesity-related traits	9e-06	23251661
NHGRI_GWAS_Catalog	rs1823913	Obesity-related traits	9e-06	23251661
NHGRI_GWAS_Catalog	rs718545	Obesity-related traits	9e-06	23251661
NHGRI_GWAS_Catalog	rs11890236	Obesity-related traits	9e-06	23251661
NHGRI_GWAS_Catalog	rs12327666	Obesity-related traits	9e-06	23251661
NHGRI_GWAS_Catalog	rs17158675	Obesity-related traits	9e-06	23251661
NHGRI_GWAS_Catalog	rs7163013	Obesity-related traits	9e-06	23251661
NHGRI_GWAS_Catalog	rs10968457	Obesity-related traits	9e-06	23251661
NHGRI_GWAS_Catalog	rs2013441	Obesity-related traits	9e-06	23251661
NHGRI_GWAS_Catalog	rs7195386	Obesity-related traits	9e-06	23251661
NHGRI_GWAS_Catalog	rs7094131	Obesity-related traits	9e-06	23251661
NHGRI_GWAS_Catalog	rs1990193	Obesity-related traits	9e-06	23251661
NHGRI_GWAS_Catalog	rs7544372	Obesity-related traits	9e-06	23251661
NHGRI_GWAS_Catalog	rs16857178	Obesity-related traits	9e-06	23251661
NHGRI_GWAS_Catalog	rs12541902	Obesity-related traits	9e-06	23251661
NHGRI_GWAS_Catalog	rs10849441	Obesity-related traits	9e-06	23251661
NHGRI_GWAS_Catalog	rs10937355	Obesity-related traits	9e-06	23251661
NHGRI_GWAS_Catalog	rs9870146	Obesity-related traits	9e-06	23251661
NHGRI_GWAS_Catalog	rs6767019	Obesity-related traits	9e-06	23251661
NHGRI_GWAS_Catalog	rs6588505	Obesity-related traits	9e-06	23251661
NHGRI_GWAS_Catalog	rs7920888	Obesity-related traits	9e-06	23251661
NHGRI_GWAS_Catalog	rs6662617	Obesity-related traits	9e-06	23251661
NHGRI_GWAS_Catalog	rs10044242	Obesity-related traits	9e-06	23251661
NHGRI_GWAS_Catalog	rs2801405	Obesity-related traits	9e-06	23251661
NHGRI_GWAS_Catalog	rs11731298	Obesity-related traits	9e-06	23251661
NHGRI_GWAS_Catalog	rs1443170	Obesity-related traits	9e-06	23251661
NHGRI_GWAS_Catalog	rs12479213	Obesity-related traits	9e-06	23251661
NHGRI_GWAS_Catalog	rs131788	Obesity-related traits	9e-06	23251661
NHGRI_GWAS_Catalog	rs1340043	Obesity-related traits	9e-06	23251661
NHGRI_GWAS_Catalog	rs11601602	Obesity-related traits	9e-06	23251661
NHGRI_GWAS_Catalog	rs35131626	Obesity-related traits	9e-06	23251661
NHGRI_GWAS_Catalog	rs979455	Obesity-related traits	9e-06	23251661
NHGRI_GWAS_Catalog	rs9469457	Obesity-related traits	9e-06	23251661
NHGRI_GWAS_Catalog	rs10077875	Obesity-related traits	9e-06	23251661
NHGRI_GWAS_Catalog	rs4750829	Obesity-related traits	9e-06	23251661
NHGRI_GWAS_Catalog	rs16976587	Obesity-related traits	9e-06	23251661
NHGRI_GWAS_Catalog	rs6912405	Obesity-related traits	9e-06	23251661
NHGRI_GWAS_Catalog	rs589756	Obesity-related traits	9e-06	23251661
NHGRI_GWAS_Catalog	rs11981919	Obesity-related traits	9e-06	23251661
NHGRI_GWAS_Catalog	rs4400445	Obesity-related traits	9e-06	23251661
NHGRI_GWAS_Catalog	rs7974425	Obesity-related traits	9e-06	23251661
NHGRI_GWAS_Catalog	rs10074525	Obesity-related traits	9e-06	23251661
NHGRI_GWAS_Catalog	rs7403856	Obesity-related traits	9e-06	23251661
NHGRI_GWAS_Catalog	rs1454933	Obesity-related traits	9e-06	23251661
NHGRI_GWAS_Catalog	rs7739678	Obesity-related traits	9e-06	23251661
NHGRI_GWAS_Catalog	rs7694661	Obesity-related traits	9e-06	23251661
NHGRI_GWAS_Catalog	rs569434	Obesity-related traits	9e-06	23251661
NHGRI_GWAS_Catalog	rs9951602	Obesity-related traits	9e-06	23251661
NHGRI_GWAS_Catalog	rs4693646	Obesity-related traits	9e-06	23251661
NHGRI_GWAS_Catalog	rs894157	Obesity-related traits	9e-06	23251661
NHGRI_GWAS_Catalog	rs12827476	Obesity-related traits	9e-06	23251661
NHGRI_GWAS_Catalog	rs12884395	Obesity-related traits	9e-06	23251661
NHGRI_GWAS_Catalog	rs12571964	Obesity-related traits	9e-06	23251661
NHGRI_GWAS_Catalog	rs266590	Obesity-related traits	9e-06	23251661
NHGRI_GWAS_Catalog	rs2404916	Obesity-related traits	9e-06	23251661
NHGRI_GWAS_Catalog	rs1044826	Obesity-related traits	9e-06	23251661
NHGRI_GWAS_Catalog	rs28362944	Obesity-related traits	9e-06	23251661
NHGRI_GWAS_Catalog	rs76662883	Obesity-related traits	9e-06	23251661
NHGRI_GWAS_Catalog	rs2306658	Obesity-related traits	9e-06	23251661
NHGRI_GWAS_Catalog	rs6894797	Obesity-related traits	9e-06	23251661
NHGRI_GWAS_Catalog	rs11155053	Obesity-related traits	9e-06	23251661
NHGRI_GWAS_Catalog	rs17124955	Obesity-related traits	9e-06	23251661
NHGRI_GWAS_Catalog	rs3733418	Obesity-related traits	9e-06	23251661
NHGRI_GWAS_Catalog	rs3751845	Obesity-related traits	9e-06	23251661
NHGRI_GWAS_Catalog	rs73175262	Obesity-related traits	9e-06	23251661
NHGRI_GWAS_Catalog	rs7220048	Obesity-related traits	9e-06	23251661
NHGRI_GWAS_Catalog	rs10771515	Obesity-related traits	9e-06	23251661
NHGRI_GWAS_Catalog	rs10443196	Obesity-related traits	9e-06	23251661
NHGRI_GWAS_Catalog	rs10802047	Relative hand skill in reading disability	2e-06	24068947
NHGRI_GWAS_Catalog	rs685001	Obesity-related traits	9e-06	23251661
NHGRI_GWAS_Catalog	rs12545109	Obesity-related traits	9e-06	23251661
NHGRI_GWAS_Catalog	rs13173682	Obesity-related traits	9e-06	23251661
NHGRI_GWAS_Catalog	rs1604805	Obesity-related traits	9e-06	23251661
NHGRI_GWAS_Catalog	rs9548050	Obesity-related traits	9e-06	23251661
NHGRI_GWAS_Catalog	rs9548050	Obesity-related traits	9e-06	23251661
NHGRI_GWAS_Catalog	rs1383808	Obesity-related traits	9e-06	23251661
NHGRI_GWAS_Catalog	rs17158483	Obesity-related traits	9e-06	23251661
NHGRI_GWAS_Catalog	rs2165953	Obesity-related traits	9e-06	23251661
NHGRI_GWAS_Catalog	rs1893767	Obesity-related traits	9e-06	23251661
NHGRI_GWAS_Catalog	rs13004938	Obesity-related traits	9e-06	23251661
NHGRI_GWAS_Catalog	rs194151	Obesity-related traits	9e-06	23251661
NHGRI_GWAS_Catalog	rs9922516	Obesity-related traits	9e-06	23251661
NHGRI_GWAS_Catalog	rs6691316	Obesity-related traits	9e-06	23251661
NHGRI_GWAS_Catalog	rs17360053	Obesity-related traits	9e-06	23251661
NHGRI_GWAS_Catalog	rs1432723	Obesity-related traits	9e-06	23251661
NHGRI_GWAS_Catalog	rs7545126	Obesity-related traits	9e-06	23251661
NHGRI_GWAS_Catalog	rs2160669	Obesity-related traits	9e-06	23251661
NHGRI_GWAS_Catalog	rs1520724	Obesity-related traits	9e-06	23251661
NHGRI_GWAS_Catalog	rs10902723	Obesity-related traits	9e-06	23251661
NHGRI_GWAS_Catalog	rs6973609	Obesity-related traits	9e-06	23251661
NHGRI_GWAS_Catalog	rs1358075	Obesity-related traits	9e-06	23251661
NHGRI_GWAS_Catalog	rs1239954	Obesity-related traits	9e-06	23251661
NHGRI_GWAS_Catalog	rs61743561	Obesity-related traits	9e-06	23251661
NHGRI_GWAS_Catalog	rs1043274	Obesity-related traits	9e-06	23251661
NHGRI_GWAS_Catalog	rs17150243	Obesity-related traits	9e-06	23251661
NHGRI_GWAS_Catalog	rs3800131	Obesity-related traits	9e-06	23251661
NHGRI_GWAS_Catalog	rs17854409	Obesity-related traits	9e-06	23251661
NHGRI_GWAS_Catalog	rs16871289	Obesity-related traits	9e-06	23251661
NHGRI_GWAS_Catalog	rs9959259	Obesity-related traits	9e-06	23251661
NHGRI_GWAS_Catalog	rs34863160	Obesity-related traits	9e-06	23251661
NHGRI_GWAS_Catalog	rs8106858	Obesity-related traits	9e-06	23251661
NHGRI_GWAS_Catalog	rs12567355	Obesity-related traits	9e-06	23251661
NHGRI_GWAS_Catalog	rs11863065	Obesity-related traits	9e-06	23251661
NHGRI_GWAS_Catalog	rs17668565	Obesity-related traits	9e-06	23251661
NHGRI_GWAS_Catalog	rs1335587	Obesity-related traits	9e-06	23251661
NHGRI_GWAS_Catalog	rs6475216	Obesity-related traits	9e-06	23251661
NHGRI_GWAS_Catalog	rs6689305	White matter integrity (interaction)	9e-06	23218918
NHGRI_GWAS_Catalog	rs959770	Schizophrenia	9e-06	23212062
NHGRI_GWAS_Catalog	rs17002342	Waist-to-hip circumference ratio (interaction)	9e-06	23192594
NHGRI_GWAS_Catalog	rs10931041	Waist-to-hip circumference ratio (interaction)	9e-06	23192594
NHGRI_GWAS_Catalog	rs4877280	Waist-to-hip circumference ratio (interaction)	9e-06	23192594
NHGRI_GWAS_Catalog	rs9783347	Pancreatic cancer	9e-06	23180869
NHGRI_GWAS_Catalog	rs11008099	QT interval	9e-06	23166209
NHGRI_GWAS_Catalog	rs11663697	QT interval	9e-06	23166209
NHGRI_GWAS_Catalog	rs1124480	Chronic obstructive pulmonary disease-related biomarkers	9e-06	23144326
NHGRI_GWAS_Catalog	rs9557635	Non-small cell lung cancer	9e-06	23144319
NHGRI_GWAS_Catalog	rs6479272	Non-small cell lung cancer	9e-06	23144319
NHGRI_GWAS_Catalog	rs1930961	Bipolar disorder (mood-incongruent)	9e-06	23092984
NHGRI_GWAS_Catalog	rs10758892	Myopia (pathological)	9e-06	23049088
NHGRI_GWAS_Catalog	rs4149311	Myopia (pathological)	9e-06	23049088
NHGRI_GWAS_Catalog	rs12657996	Response to taxane treatment (placlitaxel)	9e-06	23006423
NHGRI_GWAS_Catalog	rs2787702	Response to taxane treatment (placlitaxel)	9e-06	23006423
NHGRI_GWAS_Catalog	rs9895585	Response to taxane treatment (placlitaxel)	9e-06	23006423
NHGRI_GWAS_Catalog	rs546784	Acute lymphoblastic leukemia (childhood)	9e-06	23007406
NHGRI_GWAS_Catalog	rs13045180	Type 1 diabetes nephropathy	9e-06	23028342
NHGRI_GWAS_Catalog	rs12805875	Disc degeneration (lumbar)	9e-06	22993228
NHGRI_GWAS_Catalog	rs980238	Disc degeneration (lumbar)	9e-06	22993228
NHGRI_GWAS_Catalog	rs7103004	Disc degeneration (lumbar)	9e-06	22993228
NHGRI_GWAS_Catalog	rs4554859	Disc degeneration (lumbar)	9e-06	22993228
NHGRI_GWAS_Catalog	rs7118412	Disc degeneration (lumbar)	9e-06	22993228
NHGRI_GWAS_Catalog	rs2017567	Disc degeneration (lumbar)	9e-06	22993228
NHGRI_GWAS_Catalog	rs1869463	Corneal curvature	9e-06	22969067
NHGRI_GWAS_Catalog	rs17137734	Corneal curvature	9e-06	22969067
NHGRI_GWAS_Catalog	rs1531228	Barrett's esophagus	9e-06	22961001
NHGRI_GWAS_Catalog	rs7665939	Amyotrophic lateral sclerosis	9e-06	22959728
NHGRI_GWAS_Catalog	rs12720541	Epilepsy (generalized)	9e-06	22949513
NHGRI_GWAS_Catalog	rs6085820	Alzheimer's disease (late onset)	9e-06	22881374
NHGRI_GWAS_Catalog	rs1170612	Schizophrenia	9e-06	22885689
NHGRI_GWAS_Catalog	rs564148	Response to amphetamines	9e-06	22952603
NHGRI_GWAS_Catalog	rs2160050	Response to amphetamines	9e-06	22952603
NHGRI_GWAS_Catalog	rs17641529	Response to amphetamines	9e-06	22952603
NHGRI_GWAS_Catalog	rs61883261	Response to amphetamines	9e-06	22952603
NHGRI_GWAS_Catalog	rs74529274	Response to amphetamines	9e-06	22952603
NHGRI_GWAS_Catalog	rs10841397	Response to amphetamines	9e-06	22952603
NHGRI_GWAS_Catalog	rs12480534	Response to amphetamines	9e-06	22952603
NHGRI_GWAS_Catalog	rs312273	Bipolar disorder	9e-06	22925353
NHGRI_GWAS_Catalog	rs6124684	Bipolar disorder	9e-06	22925353
NHGRI_GWAS_Catalog	rs6027511	Lentiform nucleus volume	9e-06	22903471
NHGRI_GWAS_Catalog	rs10918196	Lentiform nucleus volume	9e-06	22903471
NHGRI_GWAS_Catalog	rs621942	Tourette syndrome	9e-06	22889924
NHGRI_GWAS_Catalog	rs7820074	Orofacial clefts	9e-06	22863734
NHGRI_GWAS_Catalog	rs7629245	Airflow obstruction	9e-06	22837378
NHGRI_GWAS_Catalog	rs892961	Airflow obstruction	9e-06	22837378
NHGRI_GWAS_Catalog	rs11010290	Antineutrophil cytoplasmic antibody-associated vasculitis	9e-06	22808956
NHGRI_GWAS_Catalog	rs11079740	Antineutrophil cytoplasmic antibody-associated vasculitis	9e-06	22808956
NHGRI_GWAS_Catalog	rs1572438	Aging	9e-06	22773346
NHGRI_GWAS_Catalog	rs643473	Aging	9e-06	22773346
NHGRI_GWAS_Catalog	rs16905439	Insomnia (caffeine-induced)	9e-06	22754043
NHGRI_GWAS_Catalog	rs6549915	Breast size	9e-06	22747683
NHGRI_GWAS_Catalog	rs58263042	Breast size	9e-06	22747683
NHGRI_GWAS_Catalog	rs2058710	Bipolar disorder and schizophrenia	9e-06	22688191
NHGRI_GWAS_Catalog	rs1712517	Migraine	9e-06	22683712
NHGRI_GWAS_Catalog	rs1517114	Response to irinotecan in non-small-cell lung cancer	9e-06	22664479
NHGRI_GWAS_Catalog	rs12596210	Sex hormone-binding globulin levels	9e-06	22675492
NHGRI_GWAS_Catalog	rs7526035	Formal thought disorder in schizophrenia	9e-06	22648509
NHGRI_GWAS_Catalog	rs3027247	Parkinson's disease (motor and cognition)	9e-06	22658654
NHGRI_GWAS_Catalog	rs2647264	Immune response to anthrax vaccine	9e-06	22658931
NHGRI_GWAS_Catalog	rs1357692	Alzheimer's disease	9e-06	22832961
NHGRI_GWAS_Catalog	rs10057405	Temperament	9e-06	22832960
NHGRI_GWAS_Catalog	rs6686886	Subcutaneous adipose tissue	9e-06	22589738
NHGRI_GWAS_Catalog	rs870288	Subcutaneous adipose tissue	9e-06	22589738
NHGRI_GWAS_Catalog	rs11858577	Subcutaneous adipose tissue	9e-06	22589738
NHGRI_GWAS_Catalog	rs12185578	Subcutaneous adipose tissue	9e-06	22589738
NHGRI_GWAS_Catalog	rs1048497	Visceral adipose tissue adjusted for BMI	9e-06	22589738
NHGRI_GWAS_Catalog	rs2777777	Visceral adipose tissue adjusted for BMI	9e-06	22589738
NHGRI_GWAS_Catalog	rs6789987	Visceral adipose tissue adjusted for BMI	9e-06	22589738
NHGRI_GWAS_Catalog	rs901254	Visceral adipose tissue adjusted for BMI	9e-06	22589738
NHGRI_GWAS_Catalog	rs7042950	Visceral adipose tissue/subcutaneous adipose tissue ratio	9e-06	22589738
NHGRI_GWAS_Catalog	rs6464816	Visceral adipose tissue/subcutaneous adipose tissue ratio	9e-06	22589738
NHGRI_GWAS_Catalog	rs9861887	Visceral adipose tissue/subcutaneous adipose tissue ratio	9e-06	22589738
NHGRI_GWAS_Catalog	rs6504663	Visceral fat	9e-06	22589738
NHGRI_GWAS_Catalog	rs7336109	Visceral fat	9e-06	22589738
NHGRI_GWAS_Catalog	rs2001970	Visceral fat	9e-06	22589738
NHGRI_GWAS_Catalog	rs17022027	Visceral fat	9e-06	22589738
NHGRI_GWAS_Catalog	rs9375969	Visceral fat	9e-06	22589738
NHGRI_GWAS_Catalog	rs12285276	Visceral fat	9e-06	22589738
NHGRI_GWAS_Catalog	rs7209847	Economic and political preferences	9e-06	22566634
NHGRI_GWAS_Catalog	rs4838320	Economic and political preferences (immigration/crime)	9e-06	22566634
NHGRI_GWAS_Catalog	rs9728717	Economic and political preferences (time)	9e-06	22566634
NHGRI_GWAS_Catalog	rs37439	Response to angiotensin II receptor blocker therapy	9e-06	22566498
NHGRI_GWAS_Catalog	rs17679567	Response to TNF-alpha inhibitors in rheumatoid arthritis	9e-06	22569225
NHGRI_GWAS_Catalog	rs11809524	Bone mineral density	9e-06	22504420
NHGRI_GWAS_Catalog	rs229526	Hypothyroidism	9e-06	22493691
NHGRI_GWAS_Catalog	rs3748682	Hypothyroidism	9e-06	22493691
NHGRI_GWAS_Catalog	rs13434995	Adiponectin levels	9e-06	22479202
NHGRI_GWAS_Catalog	rs4777845	Adiponectin levels	9e-06	22479202
NHGRI_GWAS_Catalog	rs9290065	Kawasaki disease	9e-06	22446961
NHGRI_GWAS_Catalog	rs4675644	Pulmonary function decline	9e-06	22424883
NHGRI_GWAS_Catalog	rs2383024	Pulmonary function decline	9e-06	22424883
NHGRI_GWAS_Catalog	rs10516809	Pulmonary function decline	9e-06	22424883
NHGRI_GWAS_Catalog	rs16856186	Pulmonary function decline	9e-06	22424883
NHGRI_GWAS_Catalog	rs10187654	Pulmonary function decline	9e-06	22424883
NHGRI_GWAS_Catalog	rs7027930	Pulmonary function decline	9e-06	22424883
NHGRI_GWAS_Catalog	rs2623702	Pulmonary function decline	9e-06	22424883
NHGRI_GWAS_Catalog	rs1417437	Orofacial clefts	9e-06	22419666
NHGRI_GWAS_Catalog	rs10953615	Gallbladder cancer	9e-06	22318345
NHGRI_GWAS_Catalog	rs881827	Lymphocyte counts	9e-06	22286170
NHGRI_GWAS_Catalog	rs2459210	Hemostatic factors and hematological phenotypes	9e-06	22443383
NHGRI_GWAS_Catalog	rs4848143	Capecitabine sensitivity	9e-06	22864933
NHGRI_GWAS_Catalog	rs2071598	Prion diseases	9e-06	22210626
NHGRI_GWAS_Catalog	rs3796804	HIV-1 susceptibility	9e-06	22174851
NHGRI_GWAS_Catalog	rs1000916	HIV-1 viral setpoint	9e-06	22174851
NHGRI_GWAS_Catalog	rs12146962	Ankylosing spondylitis	9e-06	22138694
NHGRI_GWAS_Catalog	rs2075726	Ankylosing spondylitis	9e-06	22138694
NHGRI_GWAS_Catalog	rs11889338	Alzheimer's disease	9e-06	22159054
NHGRI_GWAS_Catalog	rs10273775	Alzheimer's disease	9e-06	22159054
NHGRI_GWAS_Catalog	rs956225	Alzheimer's disease	9e-06	22159054
NHGRI_GWAS_Catalog	rs11208446	Bilirubin levels	9e-06	22085899
NHGRI_GWAS_Catalog	rs11006923	Alzheimer's disease	9e-06	22005930
NHGRI_GWAS_Catalog	rs3743162	Alzheimer's disease (age of onset)	9e-06	22005931
NHGRI_GWAS_Catalog	rs2086512	Cytomegalovirus antibody response	9e-06	21993531
NHGRI_GWAS_Catalog	rs17793829	Cytomegalovirus antibody response	9e-06	21993531
NHGRI_GWAS_Catalog	rs10805321	Response to antipsychotic therapy (extrapyramidal side effects)	9e-06	21990027
NHGRI_GWAS_Catalog	rs1361108	Height	9e-06	21998595
NHGRI_GWAS_Catalog	rs2544527	Pulmonary function	9e-06	21946350
NHGRI_GWAS_Catalog	rs545610	Dental caries	9e-06	21940522
NHGRI_GWAS_Catalog	rs7827290	Bipolar disorder	9e-06	21926972
NHGRI_GWAS_Catalog	rs6550435	Bipolar disorder	9e-06	21926972
NHGRI_GWAS_Catalog	rs732505	vWF and FVIII levels	9e-06	21810271
NHGRI_GWAS_Catalog	rs2367725	Aging (time to event)	9e-06	21782286
NHGRI_GWAS_Catalog	rs2289700	Bipolar disorder	9e-06	21771265
NHGRI_GWAS_Catalog	rs6983267	Prostate cancer	9e-06	21743057
NHGRI_GWAS_Catalog	rs4233356	Interstitial lung disease	9e-06	21787189
NHGRI_GWAS_Catalog	rs7747960	Bipolar disorder	9e-06	21738484
NHGRI_GWAS_Catalog	rs4770394	Bipolar disorder	9e-06	21738484
NHGRI_GWAS_Catalog	rs1038094	Bipolar disorder	9e-06	21738484
NHGRI_GWAS_Catalog	rs2793086	Response to antineoplastic agents	9e-06	21659360
NHGRI_GWAS_Catalog	rs9921518	Dialysis-related mortality	9e-06	21546767
NHGRI_GWAS_Catalog	rs16844716	Dialysis-related mortality	9e-06	21546767
NHGRI_GWAS_Catalog	rs11676855	Dialysis-related mortality	9e-06	21546767
NHGRI_GWAS_Catalog	rs17419851	Neutrophil count	9e-06	21507922
NHGRI_GWAS_Catalog	rs2369304	Neutrophil count	9e-06	21507922
NHGRI_GWAS_Catalog	rs11165846	Platelet counts	9e-06	21507922
NHGRI_GWAS_Catalog	rs1015164	AIDS progression	9e-06	21502085
NHGRI_GWAS_Catalog	rs6716455	Alcoholism (alcohol dependence factor score)	9e-06	21529783
NHGRI_GWAS_Catalog	rs195204	Alcoholism (heaviness of drinking)	9e-06	21529783
NHGRI_GWAS_Catalog	rs1380131	Alcoholism (heaviness of drinking)	9e-06	21529783
NHGRI_GWAS_Catalog	rs7117404	D-dimer levels	9e-06	21502573
NHGRI_GWAS_Catalog	rs11039571	D-dimer levels	9e-06	21502573
NHGRI_GWAS_Catalog	rs9295474	Type 2 diabetes	9e-06	21490949
NHGRI_GWAS_Catalog	rs10460009	Type 2 diabetes	9e-06	21490949
NHGRI_GWAS_Catalog	rs3773506	Type 2 diabetes	9e-06	21490949
NHGRI_GWAS_Catalog	rs472265	Type 2 diabetes	9e-06	21490949
NHGRI_GWAS_Catalog	rs3792615	Type 2 diabetes	9e-06	21490949
NHGRI_GWAS_Catalog	rs991964	Uterine fibroids	9e-06	21460842
NHGRI_GWAS_Catalog	rs1073203	Diabetic retinopathy	9e-06	21441570
NHGRI_GWAS_Catalog	rs7586970	Coronary heart disease	9e-06	21378988
NHGRI_GWAS_Catalog	rs1445021	Coronary heart disease	9e-06	21347282
NHGRI_GWAS_Catalog	rs1735151	Coronary heart disease	9e-06	21347282
NHGRI_GWAS_Catalog	rs12595292	Coronary heart disease	9e-06	21347282
NHGRI_GWAS_Catalog	rs5904726	Coronary heart disease	9e-06	21347282
NHGRI_GWAS_Catalog	rs10982256	Bipolar disorder	9e-06	21254220
NHGRI_GWAS_Catalog	rs2207418	Cardiac hypertrophy	9e-06	21348951
NHGRI_GWAS_Catalog	rs7283316	Information processing speed	9e-06	21130836
NHGRI_GWAS_Catalog	rs1884136	Information processing speed	9e-06	21130836
NHGRI_GWAS_Catalog	rs9985399	Information processing speed	9e-06	21130836
NHGRI_GWAS_Catalog	rs11542478	Information processing speed	9e-06	21130836
NHGRI_GWAS_Catalog	rs12279261	Entorhinal cortical thickness	9e-06	21116278
NHGRI_GWAS_Catalog	rs3905000	MRI atrophy measures	9e-06	21116278
NHGRI_GWAS_Catalog	rs10937470	Total ventricular volume	9e-06	21116278
NHGRI_GWAS_Catalog	rs7805803	Total ventricular volume	9e-06	21116278
NHGRI_GWAS_Catalog	rs830998	Anorexia nervosa	9e-06	21079607
NHGRI_GWAS_Catalog	rs6782029	Anorexia nervosa	9e-06	21079607
NHGRI_GWAS_Catalog	rs2294015	Event-related brain oscillations	9e-06	21184583
NHGRI_GWAS_Catalog	rs1371867	Atrioventricular conduction	9e-06	21041692
NHGRI_GWAS_Catalog	rs6811556	Ulcerative colitis	9e-06	20848476
NHGRI_GWAS_Catalog	rs12373805	Suicide risk	9e-06	21041247
NHGRI_GWAS_Catalog	rs1406503	Body mass index	9e-06	20966902
NHGRI_GWAS_Catalog	rs2373011	Body mass index	9e-06	20966902
NHGRI_GWAS_Catalog	rs9906155	Body mass index	9e-06	20966902
NHGRI_GWAS_Catalog	rs872690	Erectile dysfunction and prostate cancer treatment	9e-06	20932654
NHGRI_GWAS_Catalog	rs17598306	Radiation response	9e-06	20923822
NHGRI_GWAS_Catalog	rs1471356	Radiation response	9e-06	20923822
NHGRI_GWAS_Catalog	rs4799088	Amyotrophic lateral sclerosis	9e-06	20801717
NHGRI_GWAS_Catalog	rs6986718	Bipolar disorder and schizophrenia	9e-06	20889312
NHGRI_GWAS_Catalog	rs1395103	Bipolar disorder and schizophrenia	9e-06	20889312
NHGRI_GWAS_Catalog	rs10508558	Bipolar disorder and schizophrenia	9e-06	20889312
NHGRI_GWAS_Catalog	rs11168351	Bipolar disorder and schizophrenia	9e-06	20889312
NHGRI_GWAS_Catalog	rs28890483	Bipolar disorder and schizophrenia	9e-06	20889312
NHGRI_GWAS_Catalog	rs4822752	Bipolar disorder and schizophrenia	9e-06	20889312
NHGRI_GWAS_Catalog	rs6561750	Bipolar disorder and schizophrenia	9e-06	20889312
NHGRI_GWAS_Catalog	rs7465272	Bipolar disorder and schizophrenia	9e-06	20889312
NHGRI_GWAS_Catalog	rs9561428	Bipolar disorder and schizophrenia	9e-06	20889312
NHGRI_GWAS_Catalog	rs13387042	Breast cancer	9e-06	20872241
NHGRI_GWAS_Catalog	rs5015480	Type 2 diabetes	9e-06	20862305
NHGRI_GWAS_Catalog	rs8007846	Multiple sclerosis--Brain Glutamate Levels	9e-06	20802204
NHGRI_GWAS_Catalog	rs10744304	Depression (quantitative trait)	9e-06	20800221
NHGRI_GWAS_Catalog	rs2017305	Depression (quantitative trait)	9e-06	20800221
NHGRI_GWAS_Catalog	rs838705	Calcium levels	9e-06	20705733
NHGRI_GWAS_Catalog	rs1305088	Non-alcoholic fatty liver disease histology (other)	9e-06	20708005
NHGRI_GWAS_Catalog	rs7029145	Immunoglobulin A	9e-06	20694011
NHGRI_GWAS_Catalog	rs7787531	Tuberculosis	9e-06	20694014
NHGRI_GWAS_Catalog	rs10176705	Personality dimensions	9e-06	20691247
NHGRI_GWAS_Catalog	rs7852296	Personality dimensions	9e-06	20691247
NHGRI_GWAS_Catalog	rs531676	Metabolic syndrome	9e-06	20694148
NHGRI_GWAS_Catalog	rs17478107	Self-rated health	9e-06	20707712
NHGRI_GWAS_Catalog	rs1799810	Self-rated health	9e-06	20707712
NHGRI_GWAS_Catalog	rs9548119	Self-rated health	9e-06	20707712
NHGRI_GWAS_Catalog	rs10941694	Chronic kidney disease and serum creatinine levels	9e-06	20686651
NHGRI_GWAS_Catalog	rs1585440	Pancreatic cancer	9e-06	20686608
NHGRI_GWAS_Catalog	rs1886449	Pancreatic cancer	9e-06	20686608
NHGRI_GWAS_Catalog	rs4792394	Conduct disorder (symptom count)	9e-06	20585324
NHGRI_GWAS_Catalog	rs2475335	Partial epilepsies	9e-06	20522523
NHGRI_GWAS_Catalog	rs13074924	Major depressive disorder	9e-06	20516156
NHGRI_GWAS_Catalog	rs4709845	Major depressive disorder	9e-06	20516156
NHGRI_GWAS_Catalog	rs10487524	Attention deficit hyperactivity disorder	9e-06	20732626
NHGRI_GWAS_Catalog	rs2120991	Biliary atresia	9e-06	20460270
NHGRI_GWAS_Catalog	rs17159640	Mortality in heart failure	9e-06	20400778
NHGRI_GWAS_Catalog	rs10483727	Optic nerve measurement (rim area)	9e-06	20395239
NHGRI_GWAS_Catalog	rs735854	Optic nerve measurement (rim area)	9e-06	20395239
NHGRI_GWAS_Catalog	rs4872511	HIV-1 viral setpoint	9e-06	20205591
NHGRI_GWAS_Catalog	rs2280890	HIV-1 viral setpoint	9e-06	20205591
NHGRI_GWAS_Catalog	rs2789066	HIV-1 viral setpoint	9e-06	20205591
NHGRI_GWAS_Catalog	rs2500535	Response to antidepressants	9e-06	20360315
NHGRI_GWAS_Catalog	rs10270805	Response to statin therapy	9e-06	20339536
NHGRI_GWAS_Catalog	rs16839962	Response to statin therapy	9e-06	20339536
NHGRI_GWAS_Catalog	rs7963521	Chemerin levels	9e-06	20237162
NHGRI_GWAS_Catalog	rs11971186	Chemerin levels	9e-06	20237162
NHGRI_GWAS_Catalog	rs2224865	Eosinophilic esophagitis (pediatric)	9e-06	20208534
NHGRI_GWAS_Catalog	rs12678919	Hematological and biochemical traits	9e-06	20139978
NHGRI_GWAS_Catalog	rs1891498	Cognitive performance	9e-06	20125193
NHGRI_GWAS_Catalog	rs7659062	Cognitive performance	9e-06	20125193
NHGRI_GWAS_Catalog	rs7662358	Cognitive performance	9e-06	20125193
NHGRI_GWAS_Catalog	rs13169113	Cognitive performance	9e-06	20125193
NHGRI_GWAS_Catalog	rs2289577	Cognitive performance	9e-06	20125193
NHGRI_GWAS_Catalog	rs1124769	Cognitive performance	9e-06	20125193
NHGRI_GWAS_Catalog	rs6050267	Cognitive performance	9e-06	20125193
NHGRI_GWAS_Catalog	rs9572423	Major depressive disorder	9e-06	20125088
NHGRI_GWAS_Catalog	rs2834812	HIV-1 control	9e-06	20041166
NHGRI_GWAS_Catalog	rs10159302	HIV-1 control	9e-06	20041166
NHGRI_GWAS_Catalog	rs2637496	HIV-1 control	9e-06	20041166
NHGRI_GWAS_Catalog	rs7312122	Methotrexate phramacokinetics (acute lymphoblastic leukemia)	9e-06	19901119
NHGRI_GWAS_Catalog	rs17605562	Hair morphology	9e-06	19896111
NHGRI_GWAS_Catalog	rs17316633	Hair morphology	9e-06	19896111
NHGRI_GWAS_Catalog	rs10972341	Weight	9e-06	19851299
NHGRI_GWAS_Catalog	rs7239368	Response to citalopram treatment	9e-06	19846067
NHGRI_GWAS_Catalog	rs7577851	Parkinson's disease (age of onset)	9e-06	19772629
NHGRI_GWAS_Catalog	rs12155172	Prostate cancer	9e-06	19767753
NHGRI_GWAS_Catalog	rs1556032	AIDS	9e-06	19754311
NHGRI_GWAS_Catalog	rs10856240	Cognitive performance	9e-06	19734545
NHGRI_GWAS_Catalog	rs969962	Cognitive performance	9e-06	19734545
NHGRI_GWAS_Catalog	rs1324015	Cognitive performance	9e-06	19734545
NHGRI_GWAS_Catalog	rs4861096	Cognitive performance	9e-06	19734545
NHGRI_GWAS_Catalog	rs10849033	Acute lymphoblastic leukemia (childhood)	9e-06	19684603
NHGRI_GWAS_Catalog	rs1879352	Acute lymphoblastic leukemia (childhood)	9e-06	19684603
NHGRI_GWAS_Catalog	rs563507	Acute lymphoblastic leukemia (childhood)	9e-06	19684603
NHGRI_GWAS_Catalog	rs1364705	Hippocampal atrophy	9e-06	19668339
NHGRI_GWAS_Catalog	rs6590322	Hippocampal atrophy	9e-06	19668339
NHGRI_GWAS_Catalog	rs10192369	Amyotrophic lateral sclerosis	9e-06	19451621
NHGRI_GWAS_Catalog	rs2823962	Amyotrophic lateral sclerosis	9e-06	19451621
NHGRI_GWAS_Catalog	rs1035050	Bipolar disorder	9e-06	19416921
NHGRI_GWAS_Catalog	rs950063	Smoking behavior	9e-06	19247474
NHGRI_GWAS_Catalog	rs6444087	Smoking behavior	9e-06	19247474
NHGRI_GWAS_Catalog	rs283566	Electrocardiographic conduction measures	9e-06	19389651
NHGRI_GWAS_Catalog	rs1874326	Quantitative traits	9e-06	19197348
NHGRI_GWAS_Catalog	rs10498712	Quantitative traits	9e-06	19197348
NHGRI_GWAS_Catalog	rs17157663	Quantitative traits	9e-06	19197348
NHGRI_GWAS_Catalog	rs12658202	Anthropometric traits	9e-06	19260139
NHGRI_GWAS_Catalog	rs7499892	Biochemical measures	9e-06	19260141
NHGRI_GWAS_Catalog	rs2823455	Panic disorder	9e-06	19165232
NHGRI_GWAS_Catalog	rs7722022	Adiponectin levels	9e-06	19165155
NHGRI_GWAS_Catalog	rs4730276	Ulcerative colitis	9e-06	19122664
NHGRI_GWAS_Catalog	rs12044355	Alzheimer's disease	9e-06	19118814
NHGRI_GWAS_Catalog	rs932316	Iron status biomarkers	9e-06	19084217
NHGRI_GWAS_Catalog	rs10490823	Bone mineral density (hip)	9e-06	19079262
NHGRI_GWAS_Catalog	rs17367118	Attention deficit hyperactivity disorder	9e-06	18821565
NHGRI_GWAS_Catalog	rs2290416	Attention deficit hyperactivity disorder	9e-06	18821565
NHGRI_GWAS_Catalog	rs272000	Attention deficit hyperactivity disorder	9e-06	18821565
NHGRI_GWAS_Catalog	rs17658378	Attention deficit hyperactivity disorder (time to onset)	9e-06	18937294
NHGRI_GWAS_Catalog	rs1202199	Hyperactive-impulsive symptoms	9e-06	18821565
NHGRI_GWAS_Catalog	rs13353224	Hyperactive-impulsive symptoms	9e-06	18821565
NHGRI_GWAS_Catalog	rs11786458	Inattentive symptoms	9e-06	18821565
NHGRI_GWAS_Catalog	rs13330107	Inattentive symptoms	9e-06	18821565
NHGRI_GWAS_Catalog	rs9491640	Brain imaging in schizophrenia (interaction)	9e-06	19023125
NHGRI_GWAS_Catalog	rs1109670	Multiple sclerosis	9e-06	19010793
NHGRI_GWAS_Catalog	rs337718	Multiple sclerosis (severity)	9e-06	19010793
NHGRI_GWAS_Catalog	rs7253363	Multiple sclerosis (severity)	9e-06	19010793
NHGRI_GWAS_Catalog	rs11957313	Normalized brain volume	9e-06	19010793
NHGRI_GWAS_Catalog	rs2180233	Attention deficit hyperactivity disorder and conduct disorder	9e-06	18951430
NHGRI_GWAS_Catalog	rs10797919	Attention deficit hyperactivity disorder and conduct disorder	9e-06	18951430
NHGRI_GWAS_Catalog	rs2764980	Attention deficit hyperactivity disorder and conduct disorder	9e-06	18951430
NHGRI_GWAS_Catalog	rs9512900	Attention deficit hyperactivity disorder and conduct disorder	9e-06	18951430
NHGRI_GWAS_Catalog	rs12921846	Attention deficit hyperactivity disorder and conduct disorder	9e-06	18951430
NHGRI_GWAS_Catalog	rs4875598	Attention deficit hyperactivity disorder symptoms (interaction)	9e-06	18846501
NHGRI_GWAS_Catalog	rs16880441	Conduct disorder (interaction)	9e-06	18846501
NHGRI_GWAS_Catalog	rs17116334	Conduct disorder (interaction)	9e-06	18846501
NHGRI_GWAS_Catalog	rs17039212	Systemic lupus erythematosus	9e-06	19165918
NHGRI_GWAS_Catalog	rs3825776	Amyotrophic lateral sclerosis	9e-06	18084291
NHGRI_GWAS_Catalog	rs7580332	Amyotrophic lateral sclerosis	9e-06	18084291
NHGRI_GWAS_Catalog	rs10501920	Atrial fibrillation	9e-06	17903304
NHGRI_GWAS_Catalog	rs740363	Heart failure	9e-06	17903304
NHGRI_GWAS_Catalog	rs2066219	Diabetes related insulin traits	9e-06	17903298
NHGRI_GWAS_Catalog	rs2722425	Fasting plasma glucose	9e-06	17903298
NHGRI_GWAS_Catalog	rs1350445	Subclinical atherosclerosis traits (other)	9e-06	17903303
NHGRI_GWAS_Catalog	rs1502050	Subclinical atherosclerosis traits (other)	9e-06	17903303
NHGRI_GWAS_Catalog	rs934299	Cognitive test performance	9e-06	17903297
NHGRI_GWAS_Catalog	rs360929	Volumetric brain MRI	9e-06	17903297
NHGRI_GWAS_Catalog	rs357394	Pulmonary function	9e-06	17903307
NHGRI_GWAS_Catalog	rs4591494	Factor VII	9e-06	17903294
NHGRI_GWAS_Catalog	rs6601764	Crohn's disease	9e-06	17554300
NHGRI_GWAS_Catalog	rs3816587	Rheumatoid arthritis	9e-06	17554300
NHGRI_GWAS_Catalog	rs7659604	Type 2 diabetes	9e-06	17554300
NHGRI_GWAS_Catalog	rs6887695	Crohn's disease	9e-06	17554261
NHGRI_GWAS_Catalog	rs981782	Breast cancer	9e-06	17529967
NHGRI_GWAS_Catalog	rs783396	Stroke	9e-06	17434096
NHGRI_GWAS_Catalog	rs11099864	Amyotrophic lateral sclerosis	9e-06	17362836
NHGRI_GWAS_Catalog	rs824248	Type 2 diabetes	8e-06	24390345
NHGRI_GWAS_Catalog	rs150611042	Thrombin generation potential phenotypes	8e-06	24357727
NHGRI_GWAS_Catalog	rs3783412	Periodontal disease-related phenotypes	8e-06	24347629
NHGRI_GWAS_Catalog	rs13042473	Fractional exhaled nitric oxide (childhood)	8e-06	24315451
NHGRI_GWAS_Catalog	rs216026	Fractional exhaled nitric oxide (childhood)	8e-06	24315451
NHGRI_GWAS_Catalog	rs10802346	Fractional exhaled nitric oxide (childhood)	8e-06	24315451
NHGRI_GWAS_Catalog	rs10179686	Large artery stroke	8e-06	24262325
NHGRI_GWAS_Catalog	rs17110679	Antibody status in Tripanosoma cruzi seropositivity	8e-06	24324551
NHGRI_GWAS_Catalog	rs55916387	Antibody status in Tripanosoma cruzi seropositivity	8e-06	24324551
NHGRI_GWAS_Catalog	rs62109865	Antibody status in Tripanosoma cruzi seropositivity	8e-06	24324551
NHGRI_GWAS_Catalog	rs1356410	Chagas cardiomyopathy in Tripanosoma cruzi seropositivity	8e-06	24324551
NHGRI_GWAS_Catalog	rs295490	PR interval in Tripanosoma cruzi seropositivity	8e-06	24324551
NHGRI_GWAS_Catalog	rs78972067	PR interval in Tripanosoma cruzi seropositivity	8e-06	24324551
NHGRI_GWAS_Catalog	rs58882377	PR interval in Tripanosoma cruzi seropositivity	8e-06	24324551
NHGRI_GWAS_Catalog	rs7632070	Parasitemia in Tripanosoma cruzi seropositivity	8e-06	24324551
NHGRI_GWAS_Catalog	rs11964561	Parasitemia in Tripanosoma cruzi seropositivity	8e-06	24324551
NHGRI_GWAS_Catalog	rs1852612	QRS duration in Tripanosoma cruzi seropositivity	8e-06	24324551
NHGRI_GWAS_Catalog	rs74360883	QRS duration in Tripanosoma cruzi seropositivity	8e-06	24324551
NHGRI_GWAS_Catalog	rs4781415	QRS duration in Tripanosoma cruzi seropositivity	8e-06	24324551
NHGRI_GWAS_Catalog	rs34198350	QT interval in Tripanosoma cruzi seropositivity	8e-06	24324551
NHGRI_GWAS_Catalog	rs1788776	Amyotrophic lateral sclerosis (sporadic)	8e-06	24256812
NHGRI_GWAS_Catalog	rs3905706	Bone mineral density	8e-06	24249740
NHGRI_GWAS_Catalog	rs9579199	Breast cancer (menopausal hormone therapy interaction)	8e-06	24080446
NHGRI_GWAS_Catalog	rs890448	Acute urticaria and angioedema (non-steroidal anti-inflammatory drug-induced)	8e-06	24236485
NHGRI_GWAS_Catalog	rs938036	Tooth agenesis (mandibular third molar)	8e-06	24172245
NHGRI_GWAS_Catalog	rs906628	Tooth agenesis (mandibular third molar)	8e-06	24172245
NHGRI_GWAS_Catalog	rs1469622	Tooth agenesis (third molar)	8e-06	24172245
NHGRI_GWAS_Catalog	rs10744625	Fasting insulin (interaction)	8e-06	24204828
NHGRI_GWAS_Catalog	rs139672965	Serum dimethylarginine levels (asymmetric)	8e-06	24159190
NHGRI_GWAS_Catalog	rs2729313	Serum dimethylarginine levels (asymmetric)	8e-06	24159190
NHGRI_GWAS_Catalog	rs149747749	Serum dimethylarginine levels (asymmetric)	8e-06	24159190
NHGRI_GWAS_Catalog	rs181867028	Serum dimethylarginine levels (asymmetric/symetric ratio)	8e-06	24159190
NHGRI_GWAS_Catalog	rs143713361	Serum dimethylarginine levels (asymmetric/symetric ratio)	8e-06	24159190
NHGRI_GWAS_Catalog	rs143247165	Serum dimethylarginine levels (symmetric)	8e-06	24159190
NHGRI_GWAS_Catalog	rs7125848	QRS duration in Tripanosoma cruzi seropositivity	9e-06	24324551
NHGRI_GWAS_Catalog	rs55680580	Serum dimethylarginine levels (symmetric)	8e-06	24159190
NHGRI_GWAS_Catalog	rs139419280	Serum dimethylarginine levels (symmetric)	8e-06	24159190
NHGRI_GWAS_Catalog	rs11771429	Digestive system disease (Barrett's esophagus and esophageal adenocarcinoma combined)	8e-06	24121790
NHGRI_GWAS_Catalog	rs533581	Social autistic-like traits	8e-06	24133439
NHGRI_GWAS_Catalog	rs12778749	Endometrial cancer	8e-06	24096698
NHGRI_GWAS_Catalog	rs9459805	Endometrial cancer	8e-06	24096698
NHGRI_GWAS_Catalog	rs3773582	Endometrial cancer	8e-06	24096698
NHGRI_GWAS_Catalog	rs3950186	Anxiety and major depressive disorder	8e-06	24047446
NHGRI_GWAS_Catalog	rs3798943	Anxiety in major depressive disorder	8e-06	24047446
NHGRI_GWAS_Catalog	rs904790	Follicule stimulating hormone	8e-06	24049095
NHGRI_GWAS_Catalog	rs586716	Tuberculosis	8e-06	24057671
NHGRI_GWAS_Catalog	rs6575836	Tuberculosis	8e-06	24057671
NHGRI_GWAS_Catalog	rs4869931	Systolic blood pressure in sickle cell anemia	8e-06	24058526
NHGRI_GWAS_Catalog	rs1442407	Systolic blood pressure in sickle cell anemia	8e-06	24058526
NHGRI_GWAS_Catalog	rs7045640	Systolic blood pressure in sickle cell anemia	8e-06	24058526
NHGRI_GWAS_Catalog	rs169313	Relative hand skill in reading disability	8e-06	24068947
NHGRI_GWAS_Catalog	rs11644424	Adverse response to chemotherapy in breast cancer (alopecia) (cyclophosphamide+doxorubicin+/-5FU)	8e-06	24025145
NHGRI_GWAS_Catalog	rs718433	Intraocular pressure	8e-06	24002674
NHGRI_GWAS_Catalog	rs7323507	Lung function (forced vital capacity)	8e-06	24023788
NHGRI_GWAS_Catalog	rs16887552	Response to mTOR inhibitor (everolimus)	8e-06	24009623
NHGRI_GWAS_Catalog	rs2832270	Response to mTOR inhibitor (everolimus)	8e-06	24009623
NHGRI_GWAS_Catalog	rs1334346	Response to mTOR inhibitor (rapamycin)	8e-06	24009623
NHGRI_GWAS_Catalog	rs17610181	Osteoarthritis (hip)	8e-06	23989986
NHGRI_GWAS_Catalog	rs2071214	Behavioural disinhibition (generation interaction)	8e-06	23942779
NHGRI_GWAS_Catalog	rs13259667	Behavioural disinhibition (generation interaction)	8e-06	23942779
NHGRI_GWAS_Catalog	rs1579220	QT interval in Tripanosoma cruzi seropositivity	4e-06	24324551
NHGRI_GWAS_Catalog	rs642899	Behavioural disinhibition (generation interaction)	8e-06	23942779
NHGRI_GWAS_Catalog	rs9782914	Behavioural disinhibition (generation interaction)	8e-06	23942779
NHGRI_GWAS_Catalog	rs11129773	Illicit drug use	8e-06	23942779
NHGRI_GWAS_Catalog	rs4724055	Non-substance related behavioral disinhibition	8e-06	23942779
NHGRI_GWAS_Catalog	rs1833219	Periodontitis (CDC/AAP)	8e-06	24024966
NHGRI_GWAS_Catalog	rs111571364	Periodontitis (CDC/AAP)	8e-06	24024966
NHGRI_GWAS_Catalog	rs2587949	Periodontitis (DPAL)	8e-06	24024966
NHGRI_GWAS_Catalog	rs113065570	Periodontitis (Mean PAL)	8e-06	24024966
NHGRI_GWAS_Catalog	rs7567687	Periodontitis (PAL4Q3)	8e-06	24024966
NHGRI_GWAS_Catalog	rs11089937	Periodontitis (PAL4Q3)	8e-06	24024966
NHGRI_GWAS_Catalog	rs10404342	IgE levels in asthmatics	8e-06	23967269
NHGRI_GWAS_Catalog	rs4879926	IgE levels in asthmatics	8e-06	23967269
NHGRI_GWAS_Catalog	rs1472066	IgE levels in asthmatics	8e-06	23967269
NHGRI_GWAS_Catalog	rs6563898	IgE levels in asthmatics (D.f. specific)	8e-06	23967269
NHGRI_GWAS_Catalog	rs10502739	Metabolite levels (X-11787)	8e-06	23934736
NHGRI_GWAS_Catalog	rs13396424	Metabolite levels (X-11787)	8e-06	23934736
NHGRI_GWAS_Catalog	rs860148	Metabolite levels (X-11787)	8e-06	23934736
NHGRI_GWAS_Catalog	rs1472189	Metabolite levels (Dihydroxy docosatrienoic acid)	8e-06	23934736
NHGRI_GWAS_Catalog	rs7021404	Metabolite levels (Dihydroxy docosatrienoic acid)	8e-06	23934736
NHGRI_GWAS_Catalog	rs7767572	Metabolite levels (Dihydroxy docosatrienoic acid)	8e-06	23934736
NHGRI_GWAS_Catalog	rs831574	Metabolite levels (Dihydroxy docosatrienoic acid)	8e-06	23934736
NHGRI_GWAS_Catalog	rs1008126	Metabolite levels (Pyroglutamine)	8e-06	23934736
NHGRI_GWAS_Catalog	rs10988428	Metabolite levels (Pyroglutamine)	8e-06	23934736
NHGRI_GWAS_Catalog	rs964611	Metabolite levels (Pyroglutamine)	8e-06	23934736
NHGRI_GWAS_Catalog	rs893363	Axial length	8e-06	24144296
NHGRI_GWAS_Catalog	rs2835345	Pulmonary function	8e-06	23932459
NHGRI_GWAS_Catalog	rs13128441	Celiac disease	8e-06	23936387
NHGRI_GWAS_Catalog	rs1873386	Personality dimensions	8e-06	23903073
NHGRI_GWAS_Catalog	rs10836945	Bronchopulmonary dysplasia	8e-06	23897914
NHGRI_GWAS_Catalog	rs2332267	Coronary artery calcification	8e-06	23870195
NHGRI_GWAS_Catalog	rs6782380	Coronary artery calcification	8e-06	23870195
NHGRI_GWAS_Catalog	rs12318506	Coronary artery calcification	8e-06	23870195
NHGRI_GWAS_Catalog	rs10057565	Coronary artery calcification	8e-06	23870195
NHGRI_GWAS_Catalog	rs11777747	Coronary artery calcification	8e-06	23870195
NHGRI_GWAS_Catalog	rs978152	Coronary artery calcification	8e-06	23870195
NHGRI_GWAS_Catalog	rs11921014	Coronary artery calcification	8e-06	23870195
NHGRI_GWAS_Catalog	rs11079321	Coronary artery calcification	8e-06	23870195
NHGRI_GWAS_Catalog	rs7856675	Coronary artery calcification	8e-06	23870195
NHGRI_GWAS_Catalog	rs3923518	Migraine	8e-06	23793025
NHGRI_GWAS_Catalog	rs10906466	Migraine	8e-06	23793025
NHGRI_GWAS_Catalog	rs4984499	Migraine	8e-06	23793025
NHGRI_GWAS_Catalog	rs11726563	Migraine - clinic-based	8e-06	23793025
NHGRI_GWAS_Catalog	rs378363	Migraine - clinic-based	8e-06	23793025
NHGRI_GWAS_Catalog	rs2159222	Migraine with aura	8e-06	23793025
NHGRI_GWAS_Catalog	rs2076054	Migraine with aura	8e-06	23793025
NHGRI_GWAS_Catalog	rs7810727	Migraine without aura	8e-06	23793025
NHGRI_GWAS_Catalog	rs11696973	Migraine without aura	8e-06	23793025
NHGRI_GWAS_Catalog	rs2396545	Systemic lupus erythematosus and Systemic sclerosis	8e-06	23740937
NHGRI_GWAS_Catalog	rs17639207	Sexual dimorphism in anthropometric traits	8e-06	23754948
NHGRI_GWAS_Catalog	rs979976	Corneal astigmatism	8e-06	23761726
NHGRI_GWAS_Catalog	rs2892463	Non-word repetition	8e-06	23738518
NHGRI_GWAS_Catalog	rs7802263	Reading and spelling	8e-06	23738518
NHGRI_GWAS_Catalog	rs638065	Word reading	8e-06	23738518
NHGRI_GWAS_Catalog	rs10925015	Word reading	8e-06	23738518
NHGRI_GWAS_Catalog	rs2797501	Osteosarcoma	8e-06	23727862
NHGRI_GWAS_Catalog	rs16907840	Post-traumatic stress disorder (asjusted for relatedness)	8e-06	23726511
NHGRI_GWAS_Catalog	rs878962	Temporomandibular joint disorders	8e-06	23746317
NHGRI_GWAS_Catalog	rs2236835	Body mass index	8e-06	23669352
NHGRI_GWAS_Catalog	rs3733860	Venous thromboembolism	8e-06	23650146
NHGRI_GWAS_Catalog	rs1654260	Adverse response to chemotherapy (neutropenia/leucopenia) (all anthracycline-based drugs)	8e-06	23648065
NHGRI_GWAS_Catalog	rs9580312	Adverse response to chemotherapy (neutropenia/leucopenia) (all antimetabolite drugs)	8e-06	23648065
NHGRI_GWAS_Catalog	rs12142335	Adverse response to chemotherapy (neutropenia/leucopenia) (cisplatin)	8e-06	23648065
NHGRI_GWAS_Catalog	rs3745571	Adverse response to chemotherapy (neutropenia/leucopenia) (cyclophosphamide)	8e-06	23648065
NHGRI_GWAS_Catalog	rs837841	Adverse response to chemotherapy (neutropenia/leucopenia) (docetaxel)	8e-06	23648065
NHGRI_GWAS_Catalog	rs6429703	Adverse response to chemotherapy (neutropenia/leucopenia) (paclitaxel + carboplatin)	8e-06	23648065
NHGRI_GWAS_Catalog	rs1476029	Adverse response to chemotherapy (neutropenia/leucopenia) (paclitaxel + carboplatin)	8e-06	23648065
NHGRI_GWAS_Catalog	rs792975	Adverse response to chemotherapy (neutropenia/leucopenia) (paclitaxel)	8e-06	23648065
NHGRI_GWAS_Catalog	rs3132946	Interstitial lung disease	8e-06	23583980
NHGRI_GWAS_Catalog	rs6999631	Bulimia nervosa	8e-06	23568457
NHGRI_GWAS_Catalog	rs148915469	Eating disorders	8e-06	23568457
NHGRI_GWAS_Catalog	rs1506203	Eating disorders (purging via substances)	8e-06	23568457
NHGRI_GWAS_Catalog	rs975369	Preeclampsia	8e-06	23551011
NHGRI_GWAS_Catalog	rs6983777	Attention deficit hyperactivity disorder (combined symptoms)	8e-06	23527680
NHGRI_GWAS_Catalog	rs10521115	Attention deficit hyperactivity disorder (inattention symptoms)	8e-06	23527680
NHGRI_GWAS_Catalog	rs10521114	Attention deficit hyperactivity disorder (inattention symptoms)	8e-06	23527680
NHGRI_GWAS_Catalog	rs13407123	Attention deficit hyperactivity disorder (inattention symptoms)	8e-06	23527680
NHGRI_GWAS_Catalog	rs11603160	Body mass index (asthmatics)	8e-06	23517042
NHGRI_GWAS_Catalog	rs17085007	Ulcerative colitis	8e-06	23511034
NHGRI_GWAS_Catalog	rs746265	PR interval	8e-06	23534349
NHGRI_GWAS_Catalog	rs1524976	PR interval	8e-06	23534349
NHGRI_GWAS_Catalog	rs10771399	Breast Cancer in BRCA1 mutation carriers	8e-06	23544013
NHGRI_GWAS_Catalog	rs1449572	Multiple myeloma (IgH translocation)	8e-06	23502783
NHGRI_GWAS_Catalog	rs7086888	Multiple myeloma (IgH translocation)	8e-06	23502783
NHGRI_GWAS_Catalog	rs6601327	Multiple myeloma (hyperdiploidy)	8e-06	23502783
NHGRI_GWAS_Catalog	rs649057	Smooth-surface caries	8e-06	23470693
NHGRI_GWAS_Catalog	rs1934620	Smooth-surface caries	8e-06	23470693
NHGRI_GWAS_Catalog	rs1978746	QT interval (interaction)	8e-06	23459443
NHGRI_GWAS_Catalog	rs2273601	QT interval (interaction)	8e-06	23459443
NHGRI_GWAS_Catalog	rs9947295	QT interval (interaction)	8e-06	23459443
NHGRI_GWAS_Catalog	rs3817963	Multiple sclerosis (OCB status)	8e-06	23472185
NHGRI_GWAS_Catalog	rs11923600	Height	8e-06	23456168
NHGRI_GWAS_Catalog	rs360932	Autism spectrum disorder, attention deficit-hyperactivity disorder, bipolar disorder, major depressive disorder, and schizophrenia (combined)	8e-06	23453885
NHGRI_GWAS_Catalog	rs3791556	Autism spectrum disorder, attention deficit-hyperactivity disorder, bipolar disorder, major depressive disorder, and schizophrenia (combined)	8e-06	23453885
NHGRI_GWAS_Catalog	rs7597593	Autism spectrum disorder, attention deficit-hyperactivity disorder, bipolar disorder, major depressive disorder, and schizophrenia (combined)	8e-06	23453885
NHGRI_GWAS_Catalog	rs6435387	Autism spectrum disorder, attention deficit-hyperactivity disorder, bipolar disorder, major depressive disorder, and schizophrenia (combined)	8e-06	23453885
NHGRI_GWAS_Catalog	rs7849973	Autism spectrum disorder, attention deficit-hyperactivity disorder, bipolar disorder, major depressive disorder, and schizophrenia (combined)	8e-06	23453885
NHGRI_GWAS_Catalog	rs10250997	Autism spectrum disorder, attention deficit-hyperactivity disorder, bipolar disorder, major depressive disorder, and schizophrenia (combined)	8e-06	23453885
NHGRI_GWAS_Catalog	rs17267338	Multiple sclerosis	8e-06	23412934
NHGRI_GWAS_Catalog	rs17749211	Multiple sclerosis	8e-06	23412934
NHGRI_GWAS_Catalog	rs7762018	Thiazide-induced adverse metabolic effects in hypertensive patients	8e-06	23400010
NHGRI_GWAS_Catalog	rs890749	Thiazide-induced adverse metabolic effects in hypertensive patients	8e-06	23400010
NHGRI_GWAS_Catalog	rs6859974	Thiazide-induced adverse metabolic effects in hypertensive patients	8e-06	23400010
NHGRI_GWAS_Catalog	rs17183114	Thiazide-induced adverse metabolic effects in hypertensive patients	8e-06	23400010
NHGRI_GWAS_Catalog	rs2944755	Thiazide-induced adverse metabolic effects in hypertensive patients	8e-06	23400010
NHGRI_GWAS_Catalog	rs6493487	Thiazide-induced adverse metabolic effects in hypertensive patients	8e-06	23400010
NHGRI_GWAS_Catalog	rs12498735	Thiazide-induced adverse metabolic effects in hypertensive patients	8e-06	23400010
NHGRI_GWAS_Catalog	rs2099077	Thiazide-induced adverse metabolic effects in hypertensive patients	8e-06	23400010
NHGRI_GWAS_Catalog	rs12155400	Retinopathy in non-diabetics	8e-06	23393555
NHGRI_GWAS_Catalog	rs1329201	Retinopathy in non-diabetics	8e-06	23393555
NHGRI_GWAS_Catalog	rs1457614	Major depressive disorder	8e-06	23377640
NHGRI_GWAS_Catalog	rs974379	Major depressive disorder	8e-06	23377640
NHGRI_GWAS_Catalog	rs12552369	Major depressive disorder	8e-06	23377640
NHGRI_GWAS_Catalog	rs11055387	Major depressive disorder	8e-06	23377640
NHGRI_GWAS_Catalog	rs1794265	IgG glycosylation	8e-06	23382691
NHGRI_GWAS_Catalog	rs17025548	IgG glycosylation	8e-06	23382691
NHGRI_GWAS_Catalog	rs7902627	IgG glycosylation	8e-06	23382691
NHGRI_GWAS_Catalog	rs11651000	IgG glycosylation	8e-06	23382691
NHGRI_GWAS_Catalog	rs4376071	IgG glycosylation	8e-06	23382691
NHGRI_GWAS_Catalog	rs12431702	IgG glycosylation	8e-06	23382691
NHGRI_GWAS_Catalog	rs137699	IgG glycosylation	8e-06	23382691
NHGRI_GWAS_Catalog	rs2862035	IgG glycosylation	8e-06	23382691
NHGRI_GWAS_Catalog	rs1334809	IgG glycosylation	8e-06	23382691
NHGRI_GWAS_Catalog	rs3094093	IgG glycosylation	8e-06	23382691
NHGRI_GWAS_Catalog	rs7953959	IgG glycosylation	8e-06	23382691
NHGRI_GWAS_Catalog	rs7160685	IgG glycosylation	8e-06	23382691
NHGRI_GWAS_Catalog	rs1853639	IgG glycosylation	8e-06	23382691
NHGRI_GWAS_Catalog	rs722599	IgG glycosylation	8e-06	23382691
NHGRI_GWAS_Catalog	rs10002492	IgG glycosylation	8e-06	23382691
NHGRI_GWAS_Catalog	rs2540552	IgG glycosylation	8e-06	23382691
NHGRI_GWAS_Catalog	rs17124610	IgG glycosylation	8e-06	23382691
NHGRI_GWAS_Catalog	rs1604897	IgG glycosylation	8e-06	23382691
NHGRI_GWAS_Catalog	rs6859704	IgG glycosylation	8e-06	23382691
NHGRI_GWAS_Catalog	rs17038828	IgG glycosylation	8e-06	23382691
NHGRI_GWAS_Catalog	rs255982	IgG glycosylation	8e-06	23382691
NHGRI_GWAS_Catalog	rs7749924	IgG glycosylation	8e-06	23382691
NHGRI_GWAS_Catalog	rs12580533	IgG glycosylation	8e-06	23382691
NHGRI_GWAS_Catalog	rs2028414	IgG glycosylation	8e-06	23382691
NHGRI_GWAS_Catalog	rs6132333	IgG glycosylation	8e-06	23382691
NHGRI_GWAS_Catalog	rs11169838	IgG glycosylation	8e-06	23382691
NHGRI_GWAS_Catalog	rs304172	IgG glycosylation	8e-06	23382691
NHGRI_GWAS_Catalog	rs3767633	IgG glycosylation	8e-06	23382691
NHGRI_GWAS_Catalog	rs4684059	IgG glycosylation	8e-06	23382691
NHGRI_GWAS_Catalog	rs9947954	IgG glycosylation	8e-06	23382691
NHGRI_GWAS_Catalog	rs6494964	IgG glycosylation	8e-06	23382691
NHGRI_GWAS_Catalog	rs11890081	IgG glycosylation	8e-06	23382691
NHGRI_GWAS_Catalog	rs4972806	IgG glycosylation	8e-06	23382691
NHGRI_GWAS_Catalog	rs11910494	IgG glycosylation	8e-06	23382691
NHGRI_GWAS_Catalog	rs11958404	IgG glycosylation	8e-06	23382691
NHGRI_GWAS_Catalog	rs1039443	IgG glycosylation	8e-06	23382691
NHGRI_GWAS_Catalog	rs11651000	IgG glycosylation	8e-06	23382691
NHGRI_GWAS_Catalog	rs918304	IgG glycosylation	8e-06	23382691
NHGRI_GWAS_Catalog	rs17348299	IgG glycosylation	8e-06	23382691
NHGRI_GWAS_Catalog	rs2538958	IgG glycosylation	8e-06	23382691
NHGRI_GWAS_Catalog	rs604708	IgG glycosylation	8e-06	23382691
NHGRI_GWAS_Catalog	rs13021885	IgG glycosylation	8e-06	23382691
NHGRI_GWAS_Catalog	rs7951911	IgG glycosylation	8e-06	23382691
NHGRI_GWAS_Catalog	rs9329350	IgG glycosylation	8e-06	23382691
NHGRI_GWAS_Catalog	rs11899928	IgG glycosylation	8e-06	23382691
NHGRI_GWAS_Catalog	rs16839553	IgG glycosylation	8e-06	23382691
NHGRI_GWAS_Catalog	rs3094093	IgG glycosylation	8e-06	23382691
NHGRI_GWAS_Catalog	rs12528714	IgG glycosylation	8e-06	23382691
NHGRI_GWAS_Catalog	rs10504390	IgG glycosylation	8e-06	23382691
NHGRI_GWAS_Catalog	rs11675841	IgG glycosylation	8e-06	23382691
NHGRI_GWAS_Catalog	rs2933343	IgG glycosylation	8e-06	23382691
NHGRI_GWAS_Catalog	rs435066	IgG glycosylation	8e-06	23382691
NHGRI_GWAS_Catalog	rs10049992	IgG glycosylation	8e-06	23382691
NHGRI_GWAS_Catalog	rs7301016	IgG glycosylation	8e-06	23382691
NHGRI_GWAS_Catalog	rs2072209	IgG glycosylation	8e-06	23382691
NHGRI_GWAS_Catalog	rs6547115	IgG glycosylation	8e-06	23382691
NHGRI_GWAS_Catalog	rs16863118	IgG glycosylation	8e-06	23382691
NHGRI_GWAS_Catalog	rs16932667	Intelligence (childhood)	8e-06	23358156
NHGRI_GWAS_Catalog	rs12676170	Corneal astigmatism	8e-06	23322567
NHGRI_GWAS_Catalog	rs1278329	Metabolite levels (5-HIAA/ MHPG Ratio)	8e-06	23319000
NHGRI_GWAS_Catalog	rs2865126	Metabolite levels (5-HIAA/ MHPG Ratio)	8e-06	23319000
NHGRI_GWAS_Catalog	rs17834666	Metabolite levels (HVA)	8e-06	23319000
NHGRI_GWAS_Catalog	rs6802119	Metabolite levels (HVA-5-HIAA Factor score)	8e-06	23319000
NHGRI_GWAS_Catalog	rs284737	Metabolite levels (HVA/5-HIAA ratio)	8e-06	23319000
NHGRI_GWAS_Catalog	rs10798959	Metabolite levels (HVA/MHPG ratio)	8e-06	23319000
NHGRI_GWAS_Catalog	rs2569872	Metabolite levels (HVA/MHPG ratio)	8e-06	23319000
NHGRI_GWAS_Catalog	rs58938945	Metabolite levels (MHPG)	8e-06	23319000
NHGRI_GWAS_Catalog	rs13126513	Metabolite levels (MHPG)	8e-06	23319000
NHGRI_GWAS_Catalog	rs3785982	Breast cancer (prognosis)	8e-06	23319801
NHGRI_GWAS_Catalog	rs2774307	Breast cancer (prognosis)	8e-06	23319801
NHGRI_GWAS_Catalog	rs4293143	Age-related macular degeneration	8e-06	23326517
NHGRI_GWAS_Catalog	rs6819266	Age-related macular degeneration	8e-06	23326517
NHGRI_GWAS_Catalog	rs4714888	Age-related macular degeneration	8e-06	23326517
NHGRI_GWAS_Catalog	rs17079247	Bipolar disorder (mania)	8e-06	23326512
NHGRI_GWAS_Catalog	rs3761944	Hematology traits	8e-06	23303382
NHGRI_GWAS_Catalog	rs6477998	Hematology traits	8e-06	23303382
NHGRI_GWAS_Catalog	rs2128382	Colorectal cancer	8e-06	23266556
NHGRI_GWAS_Catalog	rs4466078	Dental caries	8e-06	23259602
NHGRI_GWAS_Catalog	rs4922199	Dental caries	8e-06	23259602
NHGRI_GWAS_Catalog	rs10905651	Dental caries	8e-06	23259602
NHGRI_GWAS_Catalog	rs11172113	Pulmonary function (interaction)	8e-06	23284291
NHGRI_GWAS_Catalog	rs11886999	Cardiac Troponin-T levels	8e-06	23247143
NHGRI_GWAS_Catalog	rs9321637	Cardiac Troponin-T levels	8e-06	23247143
NHGRI_GWAS_Catalog	rs4806846	Neuroticism	8e-06	23229837
NHGRI_GWAS_Catalog	rs11995854	Obesity-related traits	8e-06	23251661
NHGRI_GWAS_Catalog	rs6822297	Obesity-related traits	8e-06	23251661
NHGRI_GWAS_Catalog	rs13408808	Obesity-related traits	8e-06	23251661
NHGRI_GWAS_Catalog	rs1963569	Obesity-related traits	8e-06	23251661
NHGRI_GWAS_Catalog	rs6427419	Obesity-related traits	8e-06	23251661
NHGRI_GWAS_Catalog	rs4615179	Obesity-related traits	8e-06	23251661
NHGRI_GWAS_Catalog	rs10185142	Obesity-related traits	8e-06	23251661
NHGRI_GWAS_Catalog	rs12666612	Obesity-related traits	8e-06	23251661
NHGRI_GWAS_Catalog	rs10445672	Obesity-related traits	8e-06	23251661
NHGRI_GWAS_Catalog	rs17147135	Obesity-related traits	8e-06	23251661
NHGRI_GWAS_Catalog	rs12478296	Obesity-related traits	8e-06	23251661
NHGRI_GWAS_Catalog	rs9377063	Obesity-related traits	8e-06	23251661
NHGRI_GWAS_Catalog	rs10773920	Obesity-related traits	8e-06	23251661
NHGRI_GWAS_Catalog	rs7786808	Obesity-related traits	8e-06	23251661
NHGRI_GWAS_Catalog	rs4972489	Obesity-related traits	8e-06	23251661
NHGRI_GWAS_Catalog	rs8103033	Obesity-related traits	8e-06	23251661
NHGRI_GWAS_Catalog	rs13189969	Obesity-related traits	8e-06	23251661
NHGRI_GWAS_Catalog	rs4852140	Obesity-related traits	8e-06	23251661
NHGRI_GWAS_Catalog	rs2296743	Obesity-related traits	8e-06	23251661
NHGRI_GWAS_Catalog	rs1011397	Obesity-related traits	8e-06	23251661
NHGRI_GWAS_Catalog	rs2116483	Obesity-related traits	8e-06	23251661
NHGRI_GWAS_Catalog	rs4972489	Obesity-related traits	8e-06	23251661
NHGRI_GWAS_Catalog	rs254262	Obesity-related traits	8e-06	23251661
NHGRI_GWAS_Catalog	rs996712	Obesity-related traits	8e-06	23251661
NHGRI_GWAS_Catalog	rs223320	Serum dimethylarginine levels (asymmetric)	1e-06	24159190
NHGRI_GWAS_Catalog	rs7666831	Obesity-related traits	8e-06	23251661
NHGRI_GWAS_Catalog	rs268786	Obesity-related traits	8e-06	23251661
NHGRI_GWAS_Catalog	rs11623713	Obesity-related traits	8e-06	23251661
NHGRI_GWAS_Catalog	rs2042415	Obesity-related traits	8e-06	23251661
NHGRI_GWAS_Catalog	rs9460521	Obesity-related traits	8e-06	23251661
NHGRI_GWAS_Catalog	rs254262	Obesity-related traits	8e-06	23251661
NHGRI_GWAS_Catalog	rs586688	Obesity-related traits	8e-06	23251661
NHGRI_GWAS_Catalog	rs7494064	Obesity-related traits	8e-06	23251661
NHGRI_GWAS_Catalog	rs9900972	Obesity-related traits	8e-06	23251661
NHGRI_GWAS_Catalog	rs57960711	Obesity-related traits	8e-06	23251661
NHGRI_GWAS_Catalog	rs6056891	Obesity-related traits	8e-06	23251661
NHGRI_GWAS_Catalog	rs3771514	Obesity-related traits	8e-06	23251661
NHGRI_GWAS_Catalog	rs9403521	Obesity-related traits	8e-06	23251661
NHGRI_GWAS_Catalog	rs9535307	Obesity-related traits	8e-06	23251661
NHGRI_GWAS_Catalog	rs11070098	Obesity-related traits	8e-06	23251661
NHGRI_GWAS_Catalog	rs2042415	Obesity-related traits	8e-06	23251661
NHGRI_GWAS_Catalog	rs2655898	Obesity-related traits	8e-06	23251661
NHGRI_GWAS_Catalog	rs6063399	Obesity-related traits	8e-06	23251661
NHGRI_GWAS_Catalog	rs10505725	Obesity-related traits	8e-06	23251661
NHGRI_GWAS_Catalog	rs199307	Obesity-related traits	8e-06	23251661
NHGRI_GWAS_Catalog	rs6796026	Obesity-related traits	8e-06	23251661
NHGRI_GWAS_Catalog	rs17635075	Obesity-related traits	8e-06	23251661
NHGRI_GWAS_Catalog	rs210937	Obesity-related traits	8e-06	23251661
NHGRI_GWAS_Catalog	rs1429107	Obesity-related traits	8e-06	23251661
NHGRI_GWAS_Catalog	rs10830265	Obesity-related traits	8e-06	23251661
NHGRI_GWAS_Catalog	rs11712263	Obesity-related traits	8e-06	23251661
NHGRI_GWAS_Catalog	rs9296335	Obesity-related traits	8e-06	23251661
NHGRI_GWAS_Catalog	rs1448190	Obesity-related traits	8e-06	23251661
NHGRI_GWAS_Catalog	rs2238355	Obesity-related traits	8e-06	23251661
NHGRI_GWAS_Catalog	rs5767992	Obesity-related traits	8e-06	23251661
NHGRI_GWAS_Catalog	rs10245124	Obesity-related traits	8e-06	23251661
NHGRI_GWAS_Catalog	rs10151037	Obesity-related traits	8e-06	23251661
NHGRI_GWAS_Catalog	rs4400445	Obesity-related traits	8e-06	23251661
NHGRI_GWAS_Catalog	rs2173226	Obesity-related traits	8e-06	23251661
NHGRI_GWAS_Catalog	rs10245124	Obesity-related traits	8e-06	23251661
NHGRI_GWAS_Catalog	rs1044826	Obesity-related traits	8e-06	23251661
NHGRI_GWAS_Catalog	rs7117932	Obesity-related traits	8e-06	23251661
NHGRI_GWAS_Catalog	rs77443149	Obesity-related traits	8e-06	23251661
NHGRI_GWAS_Catalog	rs2241941	Obesity-related traits	8e-06	23251661
NHGRI_GWAS_Catalog	rs35504497	Serum dimethylarginine levels (symmetric)	7e-06	24159190
NHGRI_GWAS_Catalog	rs77708442	Obesity-related traits	8e-06	23251661
NHGRI_GWAS_Catalog	rs11861805	Obesity-related traits	8e-06	23251661
NHGRI_GWAS_Catalog	rs607541	Obesity-related traits	8e-06	23251661
NHGRI_GWAS_Catalog	rs724950	Obesity-related traits	8e-06	23251661
NHGRI_GWAS_Catalog	rs4492324	Obesity-related traits	8e-06	23251661
NHGRI_GWAS_Catalog	rs10416963	Obesity-related traits	8e-06	23251661
NHGRI_GWAS_Catalog	rs16986856	Obesity-related traits	8e-06	23251661
NHGRI_GWAS_Catalog	rs10065813	Obesity-related traits	8e-06	23251661
NHGRI_GWAS_Catalog	rs7957470	Obesity-related traits	8e-06	23251661
NHGRI_GWAS_Catalog	rs2790232	Obesity-related traits	8e-06	23251661
NHGRI_GWAS_Catalog	rs6981992	Obesity-related traits	8e-06	23251661
NHGRI_GWAS_Catalog	rs11241130	Obesity-related traits	8e-06	23251661
NHGRI_GWAS_Catalog	rs7226835	Obesity-related traits	8e-06	23251661
NHGRI_GWAS_Catalog	rs17468244	Obesity-related traits	8e-06	23251661
NHGRI_GWAS_Catalog	rs2489260	Obesity-related traits	8e-06	23251661
NHGRI_GWAS_Catalog	rs10465746	Obesity-related traits	8e-06	23251661
NHGRI_GWAS_Catalog	rs12265836	Obesity-related traits	8e-06	23251661
NHGRI_GWAS_Catalog	rs10867921	Obesity-related traits	8e-06	23251661
NHGRI_GWAS_Catalog	rs2727405	Obesity-related traits	8e-06	23251661
NHGRI_GWAS_Catalog	rs10267337	Obesity-related traits	8e-06	23251661
NHGRI_GWAS_Catalog	rs7909235	Obesity-related traits	8e-06	23251661
NHGRI_GWAS_Catalog	rs11134338	Obesity-related traits	8e-06	23251661
NHGRI_GWAS_Catalog	rs11989843	Obesity-related traits	8e-06	23251661
NHGRI_GWAS_Catalog	rs2292873	Obesity-related traits	8e-06	23251661
NHGRI_GWAS_Catalog	rs2913737	Obesity-related traits	8e-06	23251661
NHGRI_GWAS_Catalog	rs16918253	Obesity-related traits	8e-06	23251661
NHGRI_GWAS_Catalog	rs7646507	Obesity-related traits	8e-06	23251661
NHGRI_GWAS_Catalog	rs13373941	Obesity-related traits	8e-06	23251661
NHGRI_GWAS_Catalog	rs4749791	Obesity-related traits	8e-06	23251661
NHGRI_GWAS_Catalog	rs11006747	Obesity-related traits	8e-06	23251661
NHGRI_GWAS_Catalog	rs9956878	Obesity-related traits	8e-06	23251661
NHGRI_GWAS_Catalog	rs2025875	Obesity-related traits	8e-06	23251661
NHGRI_GWAS_Catalog	rs11254160	Obesity-related traits	8e-06	23251661
NHGRI_GWAS_Catalog	rs11691652	Obesity-related traits	8e-06	23251661
NHGRI_GWAS_Catalog	rs892073	Obesity-related traits	8e-06	23251661
NHGRI_GWAS_Catalog	rs61999321	Obesity-related traits	8e-06	23251661
NHGRI_GWAS_Catalog	rs9789347	Obesity-related traits	8e-06	23251661
NHGRI_GWAS_Catalog	rs13271465	Obesity-related traits	8e-06	23251661
NHGRI_GWAS_Catalog	rs1466576	Obesity-related traits	8e-06	23251661
NHGRI_GWAS_Catalog	rs2220321	Obesity-related traits	8e-06	23251661
NHGRI_GWAS_Catalog	rs1056513	Obesity-related traits	8e-06	23251661
NHGRI_GWAS_Catalog	rs10843215	Obesity-related traits	8e-06	23251661
NHGRI_GWAS_Catalog	rs7356884	Obesity-related traits	8e-06	23251661
NHGRI_GWAS_Catalog	rs11564386	Obesity-related traits	8e-06	23251661
NHGRI_GWAS_Catalog	rs12432260	Obesity-related traits	8e-06	23251661
NHGRI_GWAS_Catalog	rs10510138	Obesity-related traits	8e-06	23251661
NHGRI_GWAS_Catalog	rs1320333	Obesity-related traits	8e-06	23251661
NHGRI_GWAS_Catalog	rs13438712	Obesity-related traits	8e-06	23251661
NHGRI_GWAS_Catalog	rs420017	Obesity-related traits	8e-06	23251661
NHGRI_GWAS_Catalog	rs17290922	Schizophrenia	8e-06	23212062
NHGRI_GWAS_Catalog	rs9866825	QT interval	8e-06	23166209
NHGRI_GWAS_Catalog	rs13149020	QT interval	8e-06	23166209
NHGRI_GWAS_Catalog	rs6751349	QT interval	8e-06	23166209
NHGRI_GWAS_Catalog	rs1426063	QT interval	8e-06	23166209
NHGRI_GWAS_Catalog	rs9557754	QT interval	8e-06	23166209
NHGRI_GWAS_Catalog	rs6667220	Chronic obstructive pulmonary disease-related biomarkers	8e-06	23144326
NHGRI_GWAS_Catalog	rs12149070	Chronic obstructive pulmonary disease-related biomarkers	8e-06	23144326
NHGRI_GWAS_Catalog	rs4468361	Chronic obstructive pulmonary disease-related biomarkers	8e-06	23144326
NHGRI_GWAS_Catalog	rs8048207	Non-small cell lung cancer	8e-06	23144319
NHGRI_GWAS_Catalog	rs539901	Non-small cell lung cancer	8e-06	23144319
NHGRI_GWAS_Catalog	rs17624523	Response to taxane treatment (docetaxel)	8e-06	23006423
NHGRI_GWAS_Catalog	rs2130017	Response to taxane treatment (docetaxel)	8e-06	23006423
NHGRI_GWAS_Catalog	rs12954803	Response to taxane treatment (docetaxel)	8e-06	23006423
NHGRI_GWAS_Catalog	rs7578361	Acute lymphoblastic leukemia (childhood)	8e-06	23007406
NHGRI_GWAS_Catalog	rs41322152	Acute lymphoblastic leukemia (childhood)	8e-06	23007406
NHGRI_GWAS_Catalog	rs469568	Stroke (pediatric)	8e-06	22990015
NHGRI_GWAS_Catalog	rs2657195	Disc degeneration (lumbar)	8e-06	22993228
NHGRI_GWAS_Catalog	rs11754641	Disc degeneration (lumbar)	8e-06	22993228
NHGRI_GWAS_Catalog	rs2834902	Corneal curvature	8e-06	22969067
NHGRI_GWAS_Catalog	rs1912785	Barrett's esophagus	8e-06	22961001
NHGRI_GWAS_Catalog	rs1421746	Amyotrophic lateral sclerosis (age of onset)	8e-06	22959728
NHGRI_GWAS_Catalog	rs1491818	Amyotrophic lateral sclerosis (age of onset)	8e-06	22959728
NHGRI_GWAS_Catalog	rs2036225	Amyotrophic lateral sclerosis (age of onset)	8e-06	22959728
NHGRI_GWAS_Catalog	rs41458646	Alzheimer's disease (late onset)	8e-06	22881374
NHGRI_GWAS_Catalog	rs17767225	Alzheimer's disease (late onset)	8e-06	22881374
NHGRI_GWAS_Catalog	rs2048485	Schizophrenia	8e-06	22885689
NHGRI_GWAS_Catalog	rs2070997	Response to amphetamines	8e-06	22952603
NHGRI_GWAS_Catalog	rs17713676	Response to amphetamines	8e-06	22952603
NHGRI_GWAS_Catalog	rs12618573	Response to amphetamines	8e-06	22952603
NHGRI_GWAS_Catalog	rs7676384	Response to amphetamines	8e-06	22952603
NHGRI_GWAS_Catalog	rs875033	Response to amphetamines	8e-06	22952603
NHGRI_GWAS_Catalog	rs58810682	Response to amphetamines	8e-06	22952603
NHGRI_GWAS_Catalog	rs1800961	C-reactive protein	8e-06	22939635
NHGRI_GWAS_Catalog	rs7897194	Bipolar disorder	8e-06	22925353
NHGRI_GWAS_Catalog	rs6510489	Bipolar disorder	8e-06	22925353
NHGRI_GWAS_Catalog	rs1898111	Eating disorders	8e-06	22911880
NHGRI_GWAS_Catalog	rs17140547	Lentiform nucleus volume	8e-06	22903471
NHGRI_GWAS_Catalog	rs9393366	Tourette syndrome	8e-06	22889924
NHGRI_GWAS_Catalog	rs9611198	Schizophrenia	8e-06	22883433
NHGRI_GWAS_Catalog	rs2322734	Airflow obstruction	8e-06	22837378
NHGRI_GWAS_Catalog	rs8036030	Airflow obstruction	8e-06	22837378
NHGRI_GWAS_Catalog	rs10050311	Insulin-related traits	8e-06	22791750
NHGRI_GWAS_Catalog	rs1791933	Insomnia (caffeine-induced)	8e-06	22754043
NHGRI_GWAS_Catalog	rs10488023	Breast size	8e-06	22747683
NHGRI_GWAS_Catalog	rs253959	Bipolar disorder and schizophrenia	8e-06	22688191
NHGRI_GWAS_Catalog	rs17029069	Cardiac repolarization	8e-06	22683750
NHGRI_GWAS_Catalog	rs12059860	Testosterone levels	8e-06	22675492
NHGRI_GWAS_Catalog	rs732949	Immune response to anthrax vaccine	8e-06	22658931
NHGRI_GWAS_Catalog	rs10758161	Immune response to anthrax vaccine	8e-06	22658931
NHGRI_GWAS_Catalog	rs13037749	Hippocampal atrophy	8e-06	22745009
NHGRI_GWAS_Catalog	rs13153333	Subcutaneous adipose tissue	8e-06	22589738
NHGRI_GWAS_Catalog	rs4886088	Subcutaneous adipose tissue	8e-06	22589738
NHGRI_GWAS_Catalog	rs11757661	Subcutaneous adipose tissue	8e-06	22589738
NHGRI_GWAS_Catalog	rs4304868	Visceral adipose tissue adjusted for BMI	8e-06	22589738
NHGRI_GWAS_Catalog	rs6946494	Visceral adipose tissue adjusted for BMI	8e-06	22589738
NHGRI_GWAS_Catalog	rs7324557	Visceral adipose tissue adjusted for BMI	8e-06	22589738
NHGRI_GWAS_Catalog	rs4657015	Visceral adipose tissue adjusted for BMI	8e-06	22589738
NHGRI_GWAS_Catalog	rs7638389	Visceral adipose tissue adjusted for BMI	8e-06	22589738
NHGRI_GWAS_Catalog	rs10516635	Visceral adipose tissue adjusted for BMI	8e-06	22589738
NHGRI_GWAS_Catalog	rs1498095	Visceral adipose tissue/subcutaneous adipose tissue ratio	8e-06	22589738
NHGRI_GWAS_Catalog	rs7547921	Visceral adipose tissue/subcutaneous adipose tissue ratio	8e-06	22589738
NHGRI_GWAS_Catalog	rs635634	Cholesterol, total	3e-35	24097068
NHGRI_GWAS_Catalog	rs13177918	Visceral adipose tissue/subcutaneous adipose tissue ratio	8e-06	22589738
NHGRI_GWAS_Catalog	rs1791581	Visceral adipose tissue/subcutaneous adipose tissue ratio	8e-06	22589738
NHGRI_GWAS_Catalog	rs2267193	Visceral fat	8e-06	22589738
NHGRI_GWAS_Catalog	rs962528	Visceral fat	8e-06	22589738
NHGRI_GWAS_Catalog	rs784420	Economic and political preferences	8e-06	22566634
NHGRI_GWAS_Catalog	rs13068298	Economic and political preferences (feminism/equality)	8e-06	22566634
NHGRI_GWAS_Catalog	rs10511400	Economic and political preferences (feminism/equality)	8e-06	22566634
NHGRI_GWAS_Catalog	rs9364813	Economic and political preferences (immigration/crime)	8e-06	22566634
NHGRI_GWAS_Catalog	rs12619788	Economic and political preferences (immigration/crime)	8e-06	22566634
NHGRI_GWAS_Catalog	rs11178918	Economic and political preferences (time)	8e-06	22566634
NHGRI_GWAS_Catalog	rs12762955	Response to angiotensin II receptor blocker therapy	8e-06	22566498
NHGRI_GWAS_Catalog	rs4491175	Response to angiotensin II receptor blocker therapy	8e-06	22566498
NHGRI_GWAS_Catalog	rs4663476	Response to angiotensin II receptor blocker therapy	8e-06	22566498
NHGRI_GWAS_Catalog	rs960902	Response to TNF-alpha inhibitors in rheumatoid arthritis	8e-06	22569225
NHGRI_GWAS_Catalog	rs4256430	Electroencephalographic traits in alcoholism	8e-06	22554406
NHGRI_GWAS_Catalog	rs13388915	Immune response to smallpox vaccine (IL-6)	8e-06	22542470
NHGRI_GWAS_Catalog	rs9608102	Immune response to smallpox vaccine (IL-6)	8e-06	22542470
NHGRI_GWAS_Catalog	rs7667	Crohn's disease and psoriasis	8e-06	22482804
NHGRI_GWAS_Catalog	rs2721937	Major depressive disorder	8e-06	22472876
NHGRI_GWAS_Catalog	rs2657888	Adiponectin levels	8e-06	22479202
NHGRI_GWAS_Catalog	rs4894410	Kawasaki disease	8e-06	22446961
NHGRI_GWAS_Catalog	rs12615721	Pulmonary function decline	8e-06	22424883
NHGRI_GWAS_Catalog	rs1450100	Orofacial clefts	8e-06	22419666
NHGRI_GWAS_Catalog	rs10905099	Orofacial clefts	8e-06	22419666
NHGRI_GWAS_Catalog	rs1110183	Hypertension	8e-06	22384028
NHGRI_GWAS_Catalog	rs7313402	Temperament (bipolar disorder)	8e-06	22365631
NHGRI_GWAS_Catalog	rs12652255	Treatment response for severe sepsis	8e-06	22310353
NHGRI_GWAS_Catalog	rs12198063	Capecitabine sensitivity	8e-06	22864933
NHGRI_GWAS_Catalog	rs8105815	Prion diseases	8e-06	22210626
NHGRI_GWAS_Catalog	rs13230047	Anticoagulant levels	8e-06	22216198
NHGRI_GWAS_Catalog	rs1006973	Anticoagulant levels	8e-06	22216198
NHGRI_GWAS_Catalog	rs1401543	Anticoagulant levels	8e-06	22216198
NHGRI_GWAS_Catalog	rs4349147	HIV-1 susceptibility	8e-06	22174851
NHGRI_GWAS_Catalog	rs7122539	HIV-1 susceptibility	8e-06	22174851
NHGRI_GWAS_Catalog	rs796825	HIV-1 susceptibility	8e-06	22174851
NHGRI_GWAS_Catalog	rs11062040	Response to gemcitabine in pancreatic cancer	8e-06	22142827
NHGRI_GWAS_Catalog	rs10504906	Fat distribution (HIV)	8e-06	21897333
NHGRI_GWAS_Catalog	rs340849	Alzheimer's disease	8e-06	22159054
NHGRI_GWAS_Catalog	rs11725957	Response to hepatitis C treatment	8e-06	22095909
NHGRI_GWAS_Catalog	rs282708	Acute lymphoblastic leukemia (childhood)	8e-06	22076464
NHGRI_GWAS_Catalog	rs17750015	Depression and alcohol dependence	8e-06	22064162
NHGRI_GWAS_Catalog	rs10090288	Depression and alcohol dependence	8e-06	22064162
NHGRI_GWAS_Catalog	rs12785341	Renal sinus fat	8e-06	22044751
NHGRI_GWAS_Catalog	rs6686423	Renal sinus fat	8e-06	22044751
NHGRI_GWAS_Catalog	rs9825310	Alcohol dependence	8e-06	22004471
NHGRI_GWAS_Catalog	rs1464108	Alzheimer's disease	8e-06	22005930
NHGRI_GWAS_Catalog	rs3764640	Alzheimer's disease	8e-06	22005930
NHGRI_GWAS_Catalog	rs11252926	Alzheimer's disease	8e-06	22005930
NHGRI_GWAS_Catalog	rs12933233	Alzheimer's disease (age of onset)	8e-06	22005931
NHGRI_GWAS_Catalog	rs1037757	Alzheimer's disease (age of onset)	8e-06	22005931
NHGRI_GWAS_Catalog	rs11134474	Smoking behavior	8e-06	22006218
NHGRI_GWAS_Catalog	rs1404697	Smoking behavior	8e-06	22006218
NHGRI_GWAS_Catalog	rs17077154	Cytomegalovirus antibody response	8e-06	21993531
NHGRI_GWAS_Catalog	rs2937550	Height	8e-06	21998595
NHGRI_GWAS_Catalog	rs2523178	Height	8e-06	21998595
NHGRI_GWAS_Catalog	rs10893366	Alcohol dependence	8e-06	21956439
NHGRI_GWAS_Catalog	rs9636231	Alcohol dependence	8e-06	21956439
NHGRI_GWAS_Catalog	rs4762767	Pulmonary function	8e-06	21946350
NHGRI_GWAS_Catalog	rs11031093	Dental caries	8e-06	21940522
NHGRI_GWAS_Catalog	rs2302189	Dental caries	8e-06	21940522
NHGRI_GWAS_Catalog	rs2932538	Blood pressure	8e-06	21909110
NHGRI_GWAS_Catalog	rs3119939	Asthma	8e-06	21907864
NHGRI_GWAS_Catalog	rs2407314	Insulin resistance/response	8e-06	21901158
NHGRI_GWAS_Catalog	rs505922	Graves' disease	8e-06	21841780
NHGRI_GWAS_Catalog	rs12344583	vWF and FVIII levels	8e-06	21810271
NHGRI_GWAS_Catalog	rs1436953	Type 2 diabetes	8e-06	21799836
NHGRI_GWAS_Catalog	rs10202497	Aging (time to event)	8e-06	21782286
NHGRI_GWAS_Catalog	rs797820	Attention deficit hyperactivity disorder	8e-06	21784300
NHGRI_GWAS_Catalog	rs758944	Multiple sclerosis	8e-06	21654844
NHGRI_GWAS_Catalog	rs7779014	Multiple sclerosis	8e-06	21654844
NHGRI_GWAS_Catalog	rs11962089	Multiple sclerosis	8e-06	21654844
NHGRI_GWAS_Catalog	rs12883884	Cystic fibrosis severity	8e-06	21602797
NHGRI_GWAS_Catalog	rs17030613	Blood pressure	8e-06	21572416
NHGRI_GWAS_Catalog	rs730570	Type 2 diabetes	8e-06	21573907
NHGRI_GWAS_Catalog	rs4904947	Dialysis-related mortality	8e-06	21546767
NHGRI_GWAS_Catalog	rs7243299	Dialysis-related mortality	8e-06	21546767
NHGRI_GWAS_Catalog	rs11968166	Neutrophil count	8e-06	21507922
NHGRI_GWAS_Catalog	rs4905558	Neutrophil count	8e-06	21507922
NHGRI_GWAS_Catalog	rs4422476	Neutrophil count	8e-06	21507922
NHGRI_GWAS_Catalog	rs3930234	Alcoholism (alcohol use disorder factor score)	8e-06	21529783
NHGRI_GWAS_Catalog	rs768048	Alcoholism (alcohol use disorder factor score)	8e-06	21529783
NHGRI_GWAS_Catalog	rs2827312	Alcoholism (heaviness of drinking)	8e-06	21529783
NHGRI_GWAS_Catalog	rs2306029	D-dimer levels	8e-06	21502573
NHGRI_GWAS_Catalog	rs1351696	D-dimer levels	8e-06	21502573
NHGRI_GWAS_Catalog	rs3811647	Iron status biomarkers	8e-06	21483845
NHGRI_GWAS_Catalog	rs140174	Migraine	8e-06	21448238
NHGRI_GWAS_Catalog	rs1463525	Systemic lupus erythematosus	8e-06	21408207
NHGRI_GWAS_Catalog	rs7574865	Systemic lupus erythematosus	8e-06	21408207
NHGRI_GWAS_Catalog	rs6049839	Systemic lupus erythematosus	8e-06	21408207
NHGRI_GWAS_Catalog	rs2647012	Systemic lupus erythematosus	8e-06	21408207
NHGRI_GWAS_Catalog	rs2577720	F-cell distribution	8e-06	21326311
NHGRI_GWAS_Catalog	rs17135859	F-cell distribution	8e-06	21326311
NHGRI_GWAS_Catalog	rs8060686	Coronary heart disease	8e-06	21347282
NHGRI_GWAS_Catalog	rs2286492	Bipolar disorder	8e-06	21254220
NHGRI_GWAS_Catalog	rs1825630	Aortic root size	8e-06	21223598
NHGRI_GWAS_Catalog	rs1240773	HIV-1 susceptibility	8e-06	21160409
NHGRI_GWAS_Catalog	rs2206734	Ileal carcinoids	8e-06	21139019
NHGRI_GWAS_Catalog	rs1375785	Information processing speed	8e-06	21130836
NHGRI_GWAS_Catalog	rs4815868	Information processing speed	8e-06	21130836
NHGRI_GWAS_Catalog	rs11077773	Information processing speed	8e-06	21130836
NHGRI_GWAS_Catalog	rs17228156	Response to methylphenidate treatment in attention-deficit/hyperactivity disorder (blood pressure)	8e-06	21130132
NHGRI_GWAS_Catalog	rs17774966	Entorhinal cortical thickness	8e-06	21116278
NHGRI_GWAS_Catalog	rs9846480	MRI atrophy measures	8e-06	21116278
NHGRI_GWAS_Catalog	rs6885224	Myopia (pathological)	8e-06	21095009
NHGRI_GWAS_Catalog	rs4479806	Anorexia nervosa	8e-06	21079607
NHGRI_GWAS_Catalog	rs957788	Anorexia nervosa	8e-06	21079607
NHGRI_GWAS_Catalog	rs12811699	Cannabis dependence	8e-06	21668797
NHGRI_GWAS_Catalog	rs9507041	Cannabis dependence	8e-06	21668797
NHGRI_GWAS_Catalog	rs28372448	Cannabis dependence	8e-06	21668797
NHGRI_GWAS_Catalog	rs11210359	Bipolar disorder and schizophrenia	8e-06	21057379
NHGRI_GWAS_Catalog	rs6459804	Bipolar disorder and schizophrenia	8e-06	21057379
NHGRI_GWAS_Catalog	rs929351	Ulcerative colitis	8e-06	20848476
NHGRI_GWAS_Catalog	rs2462021	Suicide risk	8e-06	21041247
NHGRI_GWAS_Catalog	rs6049375	Erectile dysfunction and prostate cancer treatment	8e-06	20932654
NHGRI_GWAS_Catalog	rs5971305	Erectile dysfunction and prostate cancer treatment	8e-06	20932654
NHGRI_GWAS_Catalog	rs4392868	Radiation response	8e-06	20923822
NHGRI_GWAS_Catalog	rs278567	Bipolar disorder and schizophrenia	8e-06	20889312
NHGRI_GWAS_Catalog	rs2235121	Bipolar disorder and schizophrenia	8e-06	20889312
NHGRI_GWAS_Catalog	rs1092015	Bipolar disorder and schizophrenia	8e-06	20889312
NHGRI_GWAS_Catalog	rs1605834	Bipolar disorder and schizophrenia	8e-06	20889312
NHGRI_GWAS_Catalog	rs16822582	Bipolar disorder and schizophrenia	8e-06	20889312
NHGRI_GWAS_Catalog	rs7941534	Bipolar disorder and schizophrenia	8e-06	20889312
NHGRI_GWAS_Catalog	rs830407	Bipolar disorder and schizophrenia	8e-06	20889312
NHGRI_GWAS_Catalog	rs17699030	Bipolar disorder and schizophrenia	8e-06	20889312
NHGRI_GWAS_Catalog	rs9303196	Non-small cell lung cancer	8e-06	20876614
NHGRI_GWAS_Catalog	rs12280753	Cardiovascular disease risk factors	8e-06	20838585
NHGRI_GWAS_Catalog	rs9831754	Calcium levels	8e-06	20705733
NHGRI_GWAS_Catalog	rs11083271	Non-alcoholic fatty liver disease histology (lobular)	8e-06	20708005
NHGRI_GWAS_Catalog	rs7821565	Tuberculosis	8e-06	20694014
NHGRI_GWAS_Catalog	rs160441	Tuberculosis	8e-06	20694014
NHGRI_GWAS_Catalog	rs8005962	Tuberculosis	8e-06	20694014
NHGRI_GWAS_Catalog	rs1948632	Tuberculosis	8e-06	20694014
NHGRI_GWAS_Catalog	rs12753569	Personality dimensions	8e-06	20691247
NHGRI_GWAS_Catalog	rs7279441	Self-rated health	8e-06	20707712
NHGRI_GWAS_Catalog	rs10485813	Attention deficit hyperactivity disorder	8e-06	20732625
NHGRI_GWAS_Catalog	rs6879627	Pancreatic cancer	8e-06	20686608
NHGRI_GWAS_Catalog	rs4924935	Pancreatic cancer	8e-06	20686608
NHGRI_GWAS_Catalog	rs2257205	Pancreatic cancer	8e-06	20686608
NHGRI_GWAS_Catalog	rs7581919	Conduct disorder	8e-06	20585324
NHGRI_GWAS_Catalog	rs1861050	Conduct disorder	8e-06	20585324
NHGRI_GWAS_Catalog	rs4434872	Conduct disorder (symptom count)	8e-06	20585324
NHGRI_GWAS_Catalog	rs12302829	Conduct disorder (symptom count)	8e-06	20585324
NHGRI_GWAS_Catalog	rs635634	LDL cholesterol	2e-41	24097068
NHGRI_GWAS_Catalog	rs10011926	Attention deficit hyperactivity disorder	8e-06	20732626
NHGRI_GWAS_Catalog	rs11203032	Heart failure	8e-06	20445134
NHGRI_GWAS_Catalog	rs1010254	Optic nerve measurement (cup area)	8e-06	20395239
NHGRI_GWAS_Catalog	rs8000245	Optic nerve measurement (rim area)	8e-06	20395239
NHGRI_GWAS_Catalog	rs2593321	HIV-1 viral setpoint	8e-06	20205591
NHGRI_GWAS_Catalog	rs6830062	Height	8e-06	20397748
NHGRI_GWAS_Catalog	rs1395241	Bipolar disorder and major depressive disorder (combined)	8e-06	20351715
NHGRI_GWAS_Catalog	rs1262778	Bipolar disorder and major depressive disorder (combined)	8e-06	20351715
NHGRI_GWAS_Catalog	rs6588480	Response to statin therapy	8e-06	20339536
NHGRI_GWAS_Catalog	rs729397	Response to statin therapy	8e-06	20339536
NHGRI_GWAS_Catalog	rs35964523	Response to statin therapy	8e-06	20339536
NHGRI_GWAS_Catalog	rs7900909	Response to statin therapy	8e-06	20339536
NHGRI_GWAS_Catalog	rs541041	Response to statin therapy	8e-06	20339536
NHGRI_GWAS_Catalog	rs10266483	Response to statin therapy	8e-06	20339536
NHGRI_GWAS_Catalog	rs11641231	Response to statin therapy	8e-06	20339536
NHGRI_GWAS_Catalog	rs9305406	Response to statin therapy	8e-06	20339536
NHGRI_GWAS_Catalog	rs4446959	Chemerin levels	8e-06	20237162
NHGRI_GWAS_Catalog	rs16917919	Brain structure (hippocampal volume)	8e-06	20197096
NHGRI_GWAS_Catalog	rs7155434	Brain structure (temporal lobe volume)	8e-06	20197096
NHGRI_GWAS_Catalog	rs12424086	Primary tooth development (time to first tooth eruption)	8e-06	20195514
NHGRI_GWAS_Catalog	rs10761482	Schizophrenia	8e-06	20185149
NHGRI_GWAS_Catalog	rs12117544	Cognitive performance	8e-06	20125193
NHGRI_GWAS_Catalog	rs17275498	Cognitive performance	8e-06	20125193
NHGRI_GWAS_Catalog	rs7659062	Cognitive performance	8e-06	20125193
NHGRI_GWAS_Catalog	rs7662358	Cognitive performance	8e-06	20125193
NHGRI_GWAS_Catalog	rs7782376	Cognitive performance	8e-06	20125193
NHGRI_GWAS_Catalog	rs2978263	Cognitive performance	8e-06	20125193
NHGRI_GWAS_Catalog	rs11232369	Cognitive performance	8e-06	20125193
NHGRI_GWAS_Catalog	rs12797755	Cognitive performance	8e-06	20125193
NHGRI_GWAS_Catalog	rs2058350	Cognitive performance	8e-06	20125193
NHGRI_GWAS_Catalog	rs4815617	Asthma	8e-06	20159242
NHGRI_GWAS_Catalog	rs958994	Carotid atherosclerosis in HIV infection	8e-06	20009918
NHGRI_GWAS_Catalog	rs588517	Carotid atherosclerosis in HIV infection	8e-06	20009918
NHGRI_GWAS_Catalog	rs10928302	HIV-1 control	8e-06	20041166
NHGRI_GWAS_Catalog	rs1463132	HIV-1 control	8e-06	20041166
NHGRI_GWAS_Catalog	rs2315504	Height	8e-06	19893584
NHGRI_GWAS_Catalog	rs10948197	Height	8e-06	19893584
NHGRI_GWAS_Catalog	rs2292303	Height	8e-06	19893584
NHGRI_GWAS_Catalog	rs1454292	Hair morphology	8e-06	19896111
NHGRI_GWAS_Catalog	rs7928794	Response to antipsychotic therapy (extrapyramidal side effects)	8e-06	19875103
NHGRI_GWAS_Catalog	rs1816002	Weight	8e-06	19851299
NHGRI_GWAS_Catalog	rs809736	Response to citalopram treatment	8e-06	19846067
NHGRI_GWAS_Catalog	rs4947019	Hematological parameters	8e-06	19820697
NHGRI_GWAS_Catalog	rs10918270	Parkinson's disease (age of onset)	8e-06	19772629
NHGRI_GWAS_Catalog	rs4430796	Prostate cancer	8e-06	19767754
NHGRI_GWAS_Catalog	rs9390537	Alzheimer's disease	8e-06	20061627
NHGRI_GWAS_Catalog	rs6486986	Cognitive performance	8e-06	19734545
NHGRI_GWAS_Catalog	rs16851254	Cognitive performance	8e-06	19734545
NHGRI_GWAS_Catalog	rs4083578	Cognitive performance	8e-06	19734545
NHGRI_GWAS_Catalog	rs1820460	Cognitive performance	8e-06	19734545
NHGRI_GWAS_Catalog	rs7984606	Cognitive performance	8e-06	19734545
NHGRI_GWAS_Catalog	rs11032423	Cognitive performance	8e-06	19734545
NHGRI_GWAS_Catalog	rs8085804	Cognitive performance	8e-06	19734545
NHGRI_GWAS_Catalog	rs7892812	Cognitive performance	8e-06	19734545
NHGRI_GWAS_Catalog	rs12612420	Exercise (leisure time)	8e-06	19727025
NHGRI_GWAS_Catalog	rs17067123	Response to hepatitis C treatment	8e-06	19684573
NHGRI_GWAS_Catalog	rs682748	Hippocampal atrophy	8e-06	19668339
NHGRI_GWAS_Catalog	rs7727656	Hippocampal atrophy	8e-06	19668339
NHGRI_GWAS_Catalog	rs9918508	Hippocampal atrophy	8e-06	19668339
NHGRI_GWAS_Catalog	rs1373549	Hippocampal atrophy	8e-06	19668339
NHGRI_GWAS_Catalog	rs6902771	Alcohol dependence	8e-06	19581569
NHGRI_GWAS_Catalog	rs7603514	Obesity (extreme)	8e-06	19553259
NHGRI_GWAS_Catalog	rs907092	Primary biliary cirrhosis	8e-06	19458352
NHGRI_GWAS_Catalog	rs16856202	Amyotrophic lateral sclerosis	8e-06	19451621
NHGRI_GWAS_Catalog	rs873917	Amyotrophic lateral sclerosis	8e-06	19451621
NHGRI_GWAS_Catalog	rs7702057	Amyotrophic lateral sclerosis	8e-06	19451621
NHGRI_GWAS_Catalog	rs8066857	Amyotrophic lateral sclerosis	8e-06	19451621
NHGRI_GWAS_Catalog	rs3099950	Amyotrophic lateral sclerosis	8e-06	19451621
NHGRI_GWAS_Catalog	rs4773330	Bilirubin levels	8e-06	19414484
NHGRI_GWAS_Catalog	rs11646213	Hypertension	8e-06	19304780
NHGRI_GWAS_Catalog	rs17050782	Smoking behavior	8e-06	19247474
NHGRI_GWAS_Catalog	rs912969	Smoking behavior	8e-06	19247474
NHGRI_GWAS_Catalog	rs1847461	Smoking behavior	8e-06	19247474
NHGRI_GWAS_Catalog	rs886716	Smoking behavior	8e-06	19247474
NHGRI_GWAS_Catalog	rs2461751	Electrocardiographic conduction measures	8e-06	19389651
NHGRI_GWAS_Catalog	rs6560749	Quantitative traits	8e-06	19197348
NHGRI_GWAS_Catalog	rs6909430	Quantitative traits	8e-06	19197348
NHGRI_GWAS_Catalog	rs1863080	Anthropometric traits	8e-06	19260139
NHGRI_GWAS_Catalog	rs2839619	Biochemical measures	8e-06	19260141
NHGRI_GWAS_Catalog	rs6044777	Biochemical measures	8e-06	19260141
NHGRI_GWAS_Catalog	rs2839619	Biochemical measures	8e-06	19260141
NHGRI_GWAS_Catalog	rs10508343	Response to treatment for acute lymphoblastic leukemia	8e-06	19176441
NHGRI_GWAS_Catalog	rs7115578	Response to treatment for acute lymphoblastic leukemia	8e-06	19176441
NHGRI_GWAS_Catalog	rs13188386	Iron status biomarkers	8e-06	19084217
NHGRI_GWAS_Catalog	rs2052550	Iron status biomarkers	8e-06	19084217
NHGRI_GWAS_Catalog	rs2660917	Iron status biomarkers	8e-06	19084217
NHGRI_GWAS_Catalog	rs7481311	Body mass index	8e-06	19079260
NHGRI_GWAS_Catalog	rs10889353	LDL cholesterol	8e-06	19060911
NHGRI_GWAS_Catalog	rs1350666	Attention deficit hyperactivity disorder	8e-06	18821565
NHGRI_GWAS_Catalog	rs260461	Attention deficit hyperactivity disorder	8e-06	18821565
NHGRI_GWAS_Catalog	rs10767942	Attention deficit hyperactivity disorder	8e-06	18821565
NHGRI_GWAS_Catalog	rs6791644	Attention deficit hyperactivity disorder	8e-06	18821565
NHGRI_GWAS_Catalog	rs10039254	Attention deficit hyperactivity disorder (time to onset)	8e-06	18937294
NHGRI_GWAS_Catalog	rs1335515	Attention deficit hyperactivity disorder (time to onset)	8e-06	18937294
NHGRI_GWAS_Catalog	rs1018040	Hyperactive-impulsive symptoms	8e-06	18821565
NHGRI_GWAS_Catalog	rs6808138	Hyperactive-impulsive symptoms	8e-06	18821565
NHGRI_GWAS_Catalog	rs4147141	Inattentive symptoms	8e-06	18821565
NHGRI_GWAS_Catalog	rs478597	Inattentive symptoms	8e-06	18821565
NHGRI_GWAS_Catalog	rs1471225	Inattentive symptoms	8e-06	18821565
NHGRI_GWAS_Catalog	rs644148	Personality dimensions	8e-06	18957941
NHGRI_GWAS_Catalog	rs7672826	Multiple sclerosis	8e-06	19010793
NHGRI_GWAS_Catalog	rs1841770	Multiple sclerosis	8e-06	19010793
NHGRI_GWAS_Catalog	rs1437898	Multiple sclerosis (age of onset)	8e-06	19010793
NHGRI_GWAS_Catalog	rs1927457	Normalized brain volume	8e-06	19010793
NHGRI_GWAS_Catalog	rs716595	Normalized brain volume	8e-06	19010793
NHGRI_GWAS_Catalog	rs6427356	Attention deficit hyperactivity disorder and conduct disorder	8e-06	18951430
NHGRI_GWAS_Catalog	rs1521882	Attention deficit hyperactivity disorder and conduct disorder	8e-06	18951430
NHGRI_GWAS_Catalog	rs1644305	Attention deficit hyperactivity disorder and conduct disorder	8e-06	18951430
NHGRI_GWAS_Catalog	rs2242073	Attention deficit hyperactivity disorder	8e-06	18839057
NHGRI_GWAS_Catalog	rs2241685	Attention deficit hyperactivity disorder	8e-06	18839057
NHGRI_GWAS_Catalog	rs469727	Attention deficit hyperactivity disorder	8e-06	18839057
NHGRI_GWAS_Catalog	rs2825388	Attention deficit hyperactivity disorder symptoms (interaction)	8e-06	18846501
NHGRI_GWAS_Catalog	rs10049246	Attention deficit hyperactivity disorder symptoms (interaction)	8e-06	18846501
NHGRI_GWAS_Catalog	rs2360997	Attention deficit hyperactivity disorder symptoms (interaction)	8e-06	18846501
NHGRI_GWAS_Catalog	rs8073783	Conduct disorder (interaction)	8e-06	18846501
NHGRI_GWAS_Catalog	rs604381	Conduct disorder (interaction)	8e-06	18846501
NHGRI_GWAS_Catalog	rs3776331	Uric acid levels	8e-06	18759275
NHGRI_GWAS_Catalog	rs703965	Bipolar disorder	8e-06	18711365
NHGRI_GWAS_Catalog	rs2313132	Systemic lupus erythematosus	8e-06	19165918
NHGRI_GWAS_Catalog	rs12949531	Systemic lupus erythematosus	8e-06	19165918
NHGRI_GWAS_Catalog	rs3885683	Protein quantitative trait loci	8e-06	18464913
NHGRI_GWAS_Catalog	rs31198	Height	8e-06	18391951
NHGRI_GWAS_Catalog	rs9395066	Height	8e-06	18391951
NHGRI_GWAS_Catalog	rs1239947	Height	8e-06	18391951
NHGRI_GWAS_Catalog	rs17104630	Height	8e-06	18391950
NHGRI_GWAS_Catalog	rs7626795	Lung cancer	8e-06	18385676
NHGRI_GWAS_Catalog	rs1333026	Body mass index	8e-06	17903300
NHGRI_GWAS_Catalog	rs10499559	Thyroid stimulating hormone	8e-06	17903292
NHGRI_GWAS_Catalog	rs9305354	Urinary albumin excretion	8e-06	17903292
NHGRI_GWAS_Catalog	rs4776472	Atrial fibrillation	8e-06	17903304
NHGRI_GWAS_Catalog	rs1322512	Tonometry	8e-06	17903302
NHGRI_GWAS_Catalog	rs10488172	Tonometry	8e-06	17903302
NHGRI_GWAS_Catalog	rs3772255	Aging traits	8e-06	17903295
NHGRI_GWAS_Catalog	rs10486607	Diabetes related insulin traits	8e-06	17903298
NHGRI_GWAS_Catalog	rs10507380	Electrocardiographic traits	8e-06	17903306
NHGRI_GWAS_Catalog	rs9315385	Heart rate variability traits	8e-06	17903306
NHGRI_GWAS_Catalog	rs9300212	Cognitive test performance	8e-06	17903297
NHGRI_GWAS_Catalog	rs1831521	Cognitive test performance	8e-06	17903297
NHGRI_GWAS_Catalog	rs2906966	Pulmonary function	8e-06	17903307
NHGRI_GWAS_Catalog	rs966321	Factor VII	8e-06	17903294
NHGRI_GWAS_Catalog	rs727979	Hemostatic factors and hematological phenotypes	8e-06	17903294
NHGRI_GWAS_Catalog	rs741301	Type 2 diabetes nephropathy	8e-06	17653210
NHGRI_GWAS_Catalog	rs6604026	Multiple sclerosis	8e-06	17660530
NHGRI_GWAS_Catalog	rs10984447	Multiple sclerosis	8e-06	17660530
NHGRI_GWAS_Catalog	rs11622475	Bipolar disorder	8e-06	17554300
NHGRI_GWAS_Catalog	rs1445898	Type 1 diabetes	8e-06	17554260
NHGRI_GWAS_Catalog	rs6897932	Type 1 diabetes	8e-06	17554260
NHGRI_GWAS_Catalog	rs7702187	Parkinson's disease	8e-06	16252231
NHGRI_GWAS_Catalog	rs4804146	Lipid traits	7e-06	24386095
NHGRI_GWAS_Catalog	rs895767	Cognitive decline (age-related)	7e-06	24468470
NHGRI_GWAS_Catalog	rs1021769	Cognitive decline (age-related)	7e-06	24468470
NHGRI_GWAS_Catalog	rs12589327	Periodontal disease-related phenotypes	7e-06	24347629
NHGRI_GWAS_Catalog	rs6934970	Bipolar disorder (body mass index interaction)	7e-06	24322204
NHGRI_GWAS_Catalog	rs2699783	Bipolar disorder (body mass index interaction)	7e-06	24322204
NHGRI_GWAS_Catalog	rs255758	Rheumatoid arthritis	7e-06	23918589
NHGRI_GWAS_Catalog	rs6810295	Body mass index (education interaction)	7e-06	24281739
NHGRI_GWAS_Catalog	rs6469488	Bronchodilator response in asthma (inhaled corticosteroid treatment interaction)	7e-06	24280104
NHGRI_GWAS_Catalog	rs17786786	Antibody status in Tripanosoma cruzi seropositivity	7e-06	24324551
NHGRI_GWAS_Catalog	rs73199525	Chagas cardiomyopathy in Tripanosoma cruzi seropositivity	7e-06	24324551
NHGRI_GWAS_Catalog	rs2235701	Ejection fraction in Tripanosoma cruzi seropositivity	7e-06	24324551
NHGRI_GWAS_Catalog	rs55678912	PR interval in Tripanosoma cruzi seropositivity	7e-06	24324551
NHGRI_GWAS_Catalog	rs183670238	PR interval in Tripanosoma cruzi seropositivity	7e-06	24324551
NHGRI_GWAS_Catalog	rs2110483	PR interval in Tripanosoma cruzi seropositivity	7e-06	24324551
NHGRI_GWAS_Catalog	rs73712171	PR interval in Tripanosoma cruzi seropositivity	7e-06	24324551
NHGRI_GWAS_Catalog	rs35775808	PR interval in Tripanosoma cruzi seropositivity	7e-06	24324551
NHGRI_GWAS_Catalog	rs184822539	PR interval in Tripanosoma cruzi seropositivity	7e-06	24324551
NHGRI_GWAS_Catalog	rs12039519	Parasitemia in Tripanosoma cruzi seropositivity	7e-06	24324551
NHGRI_GWAS_Catalog	rs12510524	Parasitemia in Tripanosoma cruzi seropositivity	7e-06	24324551
NHGRI_GWAS_Catalog	rs58180147	Parasitemia in Tripanosoma cruzi seropositivity	7e-06	24324551
NHGRI_GWAS_Catalog	rs13236930	QT interval in Tripanosoma cruzi seropositivity	7e-06	24324551
NHGRI_GWAS_Catalog	rs10930597	Blood pressure measurement (low sodium intervention)	7e-06	24165912
NHGRI_GWAS_Catalog	rs9525916	Fasting insulin (interaction)	7e-06	24204828
NHGRI_GWAS_Catalog	rs6533014	Homeostasis model assessment of beta-cell function (interaction)	7e-06	24204828
NHGRI_GWAS_Catalog	rs4074373	Homeostasis model assessment of beta-cell function (interaction)	7e-06	24204828
NHGRI_GWAS_Catalog	rs17250963	Homeostasis model assessment of insulin resistance (interaction)	7e-06	24204828
NHGRI_GWAS_Catalog	rs7088627	Serum dimethylarginine levels (asymmetric)	7e-06	24159190
NHGRI_GWAS_Catalog	rs10418356	Serum dimethylarginine levels (asymmetric)	7e-06	24159190
NHGRI_GWAS_Catalog	rs138642423	Serum dimethylarginine levels (asymmetric)	7e-06	24159190
NHGRI_GWAS_Catalog	rs115426111	Serum dimethylarginine levels (asymmetric/symetric ratio)	7e-06	24159190
NHGRI_GWAS_Catalog	rs190494527	Serum dimethylarginine levels (asymmetric/symetric ratio)	7e-06	24159190
NHGRI_GWAS_Catalog	rs183373550	Serum dimethylarginine levels (symmetric)	7e-06	24159190
NHGRI_GWAS_Catalog	rs78192384	Serum dimethylarginine levels (symmetric)	7e-06	24159190
NHGRI_GWAS_Catalog	rs17221259	Breast cancer	7e-06	24143190
NHGRI_GWAS_Catalog	rs10847980	Adiponectin levels	7e-06	24105470
NHGRI_GWAS_Catalog	rs11771429	Barrett's esophagus	7e-06	24121790
NHGRI_GWAS_Catalog	rs2342002	Digestive system disease (Barrett's esophagus and esophageal adenocarcinoma combined)	7e-06	24121790
NHGRI_GWAS_Catalog	rs80311637	Liver enzyme levels (alanine transaminase)	7e-06	24124411
NHGRI_GWAS_Catalog	rs17374749	Anxiety in major depressive disorder	7e-06	24047446
NHGRI_GWAS_Catalog	rs745962	Hormone measurements	7e-06	24049095
NHGRI_GWAS_Catalog	rs826221	Systolic blood pressure in sickle cell anemia	7e-06	24058526
NHGRI_GWAS_Catalog	rs4812048	Mean platelet volume	7e-06	24026423
NHGRI_GWAS_Catalog	rs637644	Adverse response to chemotherapy in breast cancer (alopecia) (cyclophosphamide+doxorubicin+/-5FU)	7e-06	24025145
NHGRI_GWAS_Catalog	rs7089227	Adverse response to chemotherapy in breast cancer (alopecia) (cyclophosphamide+epirubicin+/-5FU)	7e-06	24025145
NHGRI_GWAS_Catalog	rs6117615	Adverse response to chemotherapy in breast cancer (alopecia) (docetaxel)	7e-06	24025145
NHGRI_GWAS_Catalog	rs2702449	Response to mTOR inhibitor (everolimus)	7e-06	24009623
NHGRI_GWAS_Catalog	rs12636856	Response to mTOR inhibitor (rapamycin)	7e-06	24009623
NHGRI_GWAS_Catalog	rs1793257	Alcohol dependence	7e-06	23942779
NHGRI_GWAS_Catalog	rs3847794	Behavioural disinhibition (generation interaction)	7e-06	23942779
NHGRI_GWAS_Catalog	rs12587630	Periodontitis (CDC/AAP)	7e-06	24024966
NHGRI_GWAS_Catalog	rs17655948	Periodontitis (DPAL)	7e-06	24024966
NHGRI_GWAS_Catalog	rs457352	Periodontitis (DPAL)	7e-06	24024966
NHGRI_GWAS_Catalog	rs4149263	Periodontitis (Mean PAL)	7e-06	24024966
NHGRI_GWAS_Catalog	rs11829373	Periodontitis (Mean PAL)	7e-06	24024966
NHGRI_GWAS_Catalog	rs78015699	Periodontitis (Mean PAL)	7e-06	24024966
NHGRI_GWAS_Catalog	rs2676071	Periodontitis (Mean PAL)	7e-06	24024966
NHGRI_GWAS_Catalog	rs1442779	Periodontitis (Mean PAL)	7e-06	24024966
NHGRI_GWAS_Catalog	rs1442779	Periodontitis (PAL4Q3)	7e-06	24024966
NHGRI_GWAS_Catalog	rs2738058	Periodontitis (PAL4Q3)	7e-06	24024966
NHGRI_GWAS_Catalog	rs2882926	Periodontitis (PAL4Q3)	7e-06	24024966
NHGRI_GWAS_Catalog	rs10255329	Metabolite levels (X-11787)	7e-06	23934736
NHGRI_GWAS_Catalog	rs1407335	Metabolite levels (X-11787)	7e-06	23934736
NHGRI_GWAS_Catalog	rs10262537	Metabolite levels (Dihydroxy docosatrienoic acid)	7e-06	23934736
NHGRI_GWAS_Catalog	rs11775199	Metabolite levels (Dihydroxy docosatrienoic acid)	7e-06	23934736
NHGRI_GWAS_Catalog	rs685782	Metabolite levels (Dihydroxy docosatrienoic acid)	7e-06	23934736
NHGRI_GWAS_Catalog	rs2486152	Metabolite levels (Pyroglutamine)	7e-06	23934736
NHGRI_GWAS_Catalog	rs2676917	Metabolite levels (Pyroglutamine)	7e-06	23934736
NHGRI_GWAS_Catalog	rs10864907	Pulmonary function	7e-06	23932459
NHGRI_GWAS_Catalog	rs4799710	Pulmonary function	7e-06	23932459
NHGRI_GWAS_Catalog	rs195656	Celiac disease	7e-06	23936387
NHGRI_GWAS_Catalog	rs4930144	Celiac disease	7e-06	23936387
NHGRI_GWAS_Catalog	rs1561176	Personality dimensions	7e-06	23903073
NHGRI_GWAS_Catalog	rs6733160	Allergic dermatitis (nickel)	7e-06	23921680
NHGRI_GWAS_Catalog	rs1126214	Bronchopulmonary dysplasia	7e-06	23897914
NHGRI_GWAS_Catalog	rs11760067	Coronary artery calcification	7e-06	23870195
NHGRI_GWAS_Catalog	rs7070038	Coronary artery calcification	7e-06	23870195
NHGRI_GWAS_Catalog	rs5754891	Coronary artery calcification	7e-06	23870195
NHGRI_GWAS_Catalog	rs10803016	Coronary artery calcification	7e-06	23870195
NHGRI_GWAS_Catalog	rs8028579	Coronary artery calcification	7e-06	23870195
NHGRI_GWAS_Catalog	rs7246657	Coronary artery calcification	7e-06	23870195
NHGRI_GWAS_Catalog	rs6833812	Sensory disturbances after bilateral sagittal split ramus osteotomy	7e-06	23834954
NHGRI_GWAS_Catalog	rs1059513	Sensory disturbances after bilateral sagittal split ramus osteotomy	7e-06	23834954
NHGRI_GWAS_Catalog	rs16887812	Allergic sensitization	7e-06	23817571
NHGRI_GWAS_Catalog	rs10796051	Self-reported allergy	7e-06	23817569
NHGRI_GWAS_Catalog	rs1316453	Self-reported allergy	7e-06	23817569
NHGRI_GWAS_Catalog	rs11750092	Migraine	7e-06	23793025
NHGRI_GWAS_Catalog	rs9490306	Migraine	7e-06	23793025
NHGRI_GWAS_Catalog	rs7916968	Migraine	7e-06	23793025
NHGRI_GWAS_Catalog	rs285098	Migraine	7e-06	23793025
NHGRI_GWAS_Catalog	rs17301853	Migraine - clinic-based	7e-06	23793025
NHGRI_GWAS_Catalog	rs2274491	Migraine - clinic-based	7e-06	23793025
NHGRI_GWAS_Catalog	rs11906854	Migraine - clinic-based	7e-06	23793025
NHGRI_GWAS_Catalog	rs6733818	Migraine without aura	7e-06	23793025
NHGRI_GWAS_Catalog	rs1485395	Migraine without aura	7e-06	23793025
NHGRI_GWAS_Catalog	rs12699683	Paclitaxel-induced neuropathy	7e-06	23776197
NHGRI_GWAS_Catalog	rs9303277	Systemic lupus erythematosus and Systemic sclerosis	7e-06	23740937
NHGRI_GWAS_Catalog	rs7553212	Alcohol consumption	7e-06	23743675
NHGRI_GWAS_Catalog	rs36061340	Alcohol consumption	7e-06	23743675
NHGRI_GWAS_Catalog	rs11859036	Corneal astigmatism	7e-06	23761726
NHGRI_GWAS_Catalog	rs438465	Corneal astigmatism	7e-06	23761726
NHGRI_GWAS_Catalog	rs3922435	Non-word repetition	7e-06	23738518
NHGRI_GWAS_Catalog	rs9520462	Reading and spelling	7e-06	23738518
NHGRI_GWAS_Catalog	rs2031573	Word reading	7e-06	23738518
NHGRI_GWAS_Catalog	rs13227425	Word reading	7e-06	23738518
NHGRI_GWAS_Catalog	rs1513049	Word reading	7e-06	23738518
NHGRI_GWAS_Catalog	rs12913538	Sleep depth	7e-06	23728906
NHGRI_GWAS_Catalog	rs13068101	Sleep time	7e-06	23728906
NHGRI_GWAS_Catalog	rs4245040	Attention deficit hyperactivity disorder	7e-06	23728934
NHGRI_GWAS_Catalog	rs12640626	Educational attainment	7e-06	23722424
NHGRI_GWAS_Catalog	rs1425392	Post-traumatic stress disorder (asjusted for relatedness)	7e-06	23726511
NHGRI_GWAS_Catalog	rs12186641	Congenital heart disease	7e-06	23708191
NHGRI_GWAS_Catalog	rs997154	Primary tooth development (time to first tooth eruption)	7e-06	23704328
NHGRI_GWAS_Catalog	rs2076751	Menarche (age at onset)	7e-06	23667675
NHGRI_GWAS_Catalog	rs4149639	Adverse response to chemotherapy (neutropenia/leucopenia) (all anthracycline-based drugs)	7e-06	23648065
NHGRI_GWAS_Catalog	rs4591358	Adverse response to chemotherapy (neutropenia/leucopenia) (all antimicrotubule drugs)	7e-06	23648065
NHGRI_GWAS_Catalog	rs1043763	Adverse response to chemotherapy (neutropenia/leucopenia) (all antimicrotubule drugs)	7e-06	23648065
NHGRI_GWAS_Catalog	rs8022296	Adverse response to chemotherapy (neutropenia/leucopenia) (all antimicrotubule drugs)	7e-06	23648065
NHGRI_GWAS_Catalog	rs1895302	Adverse response to chemotherapy (neutropenia/leucopenia) (all platinum-based drugs)	7e-06	23648065
NHGRI_GWAS_Catalog	rs1714746	Adverse response to chemotherapy (neutropenia/leucopenia) (carboplatin)	7e-06	23648065
NHGRI_GWAS_Catalog	rs4553720	Adverse response to chemotherapy (neutropenia/leucopenia) (docetaxel)	7e-06	23648065
NHGRI_GWAS_Catalog	rs2512987	Adverse response to chemotherapy (neutropenia/leucopenia) (doxorubicin)	7e-06	23648065
NHGRI_GWAS_Catalog	rs908366	Adverse response to chemotherapy (neutropenia/leucopenia) (epirubicin)	7e-06	23648065
NHGRI_GWAS_Catalog	rs1553091	Adverse response to chemotherapy (neutropenia/leucopenia) (epirubicin)	7e-06	23648065
NHGRI_GWAS_Catalog	rs12987465	Adverse response to chemotherapy (neutropenia/leucopenia) (etoposide)	7e-06	23648065
NHGRI_GWAS_Catalog	rs6863418	Adverse response to chemotherapy (neutropenia/leucopenia) (gemcitabine)	7e-06	23648065
NHGRI_GWAS_Catalog	rs4886670	Adverse response to chemotherapy (neutropenia/leucopenia) (paclitaxel)	7e-06	23648065
NHGRI_GWAS_Catalog	rs9543976	Diabetic retinopathy	7e-06	23562823
NHGRI_GWAS_Catalog	rs11071033	Menarche (age at onset)	7e-06	23599027
NHGRI_GWAS_Catalog	rs2029213	Heart rate	7e-06	23583979
NHGRI_GWAS_Catalog	rs8050187	Anorexia nervosa	7e-06	23568457
NHGRI_GWAS_Catalog	rs17496827	Anorexia nervosa	7e-06	23568457
NHGRI_GWAS_Catalog	rs7724774	Bulimia nervosa	7e-06	23568457
NHGRI_GWAS_Catalog	rs78661745	Bulimia nervosa	7e-06	23568457
NHGRI_GWAS_Catalog	rs10776614	Self-employment	7e-06	23593239
NHGRI_GWAS_Catalog	rs11994034	Attention deficit hyperactivity disorder (combined symptoms)	7e-06	23527680
NHGRI_GWAS_Catalog	rs9364220	Attention deficit hyperactivity disorder (combined symptoms)	7e-06	23527680
NHGRI_GWAS_Catalog	rs4708431	Attention deficit hyperactivity disorder (combined symptoms)	7e-06	23527680
NHGRI_GWAS_Catalog	rs12513840	Attention deficit hyperactivity disorder (hyperactivity-impulsivity symptoms)	7e-06	23527680
NHGRI_GWAS_Catalog	rs4835929	Attention deficit hyperactivity disorder (hyperactivity-impulsivity symptoms)	7e-06	23527680
NHGRI_GWAS_Catalog	rs6057652	Attention deficit hyperactivity disorder (hyperactivity-impulsivity symptoms)	7e-06	23527680
NHGRI_GWAS_Catalog	rs6057651	Attention deficit hyperactivity disorder (hyperactivity-impulsivity symptoms)	7e-06	23527680
NHGRI_GWAS_Catalog	rs11642377	Attention deficit hyperactivity disorder (inattention symptoms)	7e-06	23527680
NHGRI_GWAS_Catalog	rs12926729	Attention deficit hyperactivity disorder (inattention symptoms)	7e-06	23527680
NHGRI_GWAS_Catalog	rs11647507	Attention deficit hyperactivity disorder (inattention symptoms)	7e-06	23527680
NHGRI_GWAS_Catalog	rs10180522	Attention deficit hyperactivity disorder (inattention symptoms)	7e-06	23527680
NHGRI_GWAS_Catalog	rs7185264	Attention deficit hyperactivity disorder (inattention symptoms)	7e-06	23527680
NHGRI_GWAS_Catalog	rs12924103	Attention deficit hyperactivity disorder (inattention symptoms)	7e-06	23527680
NHGRI_GWAS_Catalog	rs7201408	Attention deficit hyperactivity disorder (inattention symptoms)	7e-06	23527680
NHGRI_GWAS_Catalog	rs1432679	Breast cancer	7e-06	23535733
NHGRI_GWAS_Catalog	rs11259403	Body mass index (asthmatics)	7e-06	23517042
NHGRI_GWAS_Catalog	rs3780215	Body mass index (asthmatics)	7e-06	23517042
NHGRI_GWAS_Catalog	rs13090836	Heart rate	7e-06	23534349
NHGRI_GWAS_Catalog	rs17444745	QRS duration	7e-06	23534349
NHGRI_GWAS_Catalog	rs1483012	QT interval	7e-06	23534349
NHGRI_GWAS_Catalog	rs6691847	Non-alcoholic fatty liver disease	7e-06	23535911
NHGRI_GWAS_Catalog	rs7552722	Non-alcoholic fatty liver disease	7e-06	23535911
NHGRI_GWAS_Catalog	rs2051090	Non-alcoholic fatty liver disease	7e-06	23535911
NHGRI_GWAS_Catalog	rs2665390	Ovarian cancer in BRCA1 mutation carriers	7e-06	23544013
NHGRI_GWAS_Catalog	rs8028689	Multiple myeloma (IgH translocation)	7e-06	23502783
NHGRI_GWAS_Catalog	rs12545912	Multiple myeloma (hyperdiploidy)	7e-06	23502783
NHGRI_GWAS_Catalog	rs12541335	Hypertriglyceridemia	7e-06	23505323
NHGRI_GWAS_Catalog	rs1426391	Hypertriglyceridemia	7e-06	23505323
NHGRI_GWAS_Catalog	rs3825807	Coronary artery calcification	7e-06	23561647
NHGRI_GWAS_Catalog	rs2022068	Pit-and-Fissure caries	7e-06	23470693
NHGRI_GWAS_Catalog	rs10486722	Pit-and-Fissure caries	7e-06	23470693
NHGRI_GWAS_Catalog	rs10431397	Endometriosis	7e-06	23472165
NHGRI_GWAS_Catalog	rs8058295	Autism spectrum disorder, attention deficit-hyperactivity disorder, bipolar disorder, major depressive disorder, and schizophrenia (combined)	7e-06	23453885
NHGRI_GWAS_Catalog	rs7254215	Autism spectrum disorder, attention deficit-hyperactivity disorder, bipolar disorder, major depressive disorder, and schizophrenia (combined)	7e-06	23453885
NHGRI_GWAS_Catalog	rs7069733	Autism spectrum disorder, attention deficit-hyperactivity disorder, bipolar disorder, major depressive disorder, and schizophrenia (combined)	7e-06	23453885
NHGRI_GWAS_Catalog	rs4741652	Autism spectrum disorder, attention deficit-hyperactivity disorder, bipolar disorder, major depressive disorder, and schizophrenia (combined)	7e-06	23453885
NHGRI_GWAS_Catalog	rs159788	Autism spectrum disorder, attention deficit-hyperactivity disorder, bipolar disorder, major depressive disorder, and schizophrenia (combined)	7e-06	23453885
NHGRI_GWAS_Catalog	rs7565792	Autism spectrum disorder, attention deficit-hyperactivity disorder, bipolar disorder, major depressive disorder, and schizophrenia (combined)	7e-06	23453885
NHGRI_GWAS_Catalog	rs11587682	Autism spectrum disorder, attention deficit-hyperactivity disorder, bipolar disorder, major depressive disorder, and schizophrenia (combined)	7e-06	23453885
NHGRI_GWAS_Catalog	rs1122794	Red blood cell traits	7e-06	23446634
NHGRI_GWAS_Catalog	rs6681460	Presence of antiphospholipid antibodies	7e-06	23509613
NHGRI_GWAS_Catalog	rs12204683	Presence of antiphospholipid antibodies	7e-06	23509613
NHGRI_GWAS_Catalog	rs9315762	Presence of antiphospholipid antibodies	7e-06	23509613
NHGRI_GWAS_Catalog	rs6080100	Presence of antiphospholipid antibodies	7e-06	23509613
NHGRI_GWAS_Catalog	rs1821625	Multiple sclerosis	7e-06	23412934
NHGRI_GWAS_Catalog	rs4916321	Multiple sclerosis	7e-06	23412934
NHGRI_GWAS_Catalog	rs10989824	Thiazide-induced adverse metabolic effects in hypertensive patients	7e-06	23400010
NHGRI_GWAS_Catalog	rs11648716	Thiazide-induced adverse metabolic effects in hypertensive patients	7e-06	23400010
NHGRI_GWAS_Catalog	rs10943724	Thiazide-induced adverse metabolic effects in hypertensive patients	7e-06	23400010
NHGRI_GWAS_Catalog	rs4808260	Thiazide-induced adverse metabolic effects in hypertensive patients	7e-06	23400010
NHGRI_GWAS_Catalog	rs12500612	Major depressive disorder	7e-06	23377640
NHGRI_GWAS_Catalog	rs6534441	Major depressive disorder	7e-06	23377640
NHGRI_GWAS_Catalog	rs11149178	Major depressive disorder	7e-06	23377640
NHGRI_GWAS_Catalog	rs604222	Major depressive disorder	7e-06	23377640
NHGRI_GWAS_Catalog	rs9563960	IgG glycosylation	7e-06	23382691
NHGRI_GWAS_Catalog	rs909814	IgG glycosylation	7e-06	23382691
NHGRI_GWAS_Catalog	rs7691216	IgG glycosylation	7e-06	23382691
NHGRI_GWAS_Catalog	rs7978454	IgG glycosylation	7e-06	23382691
NHGRI_GWAS_Catalog	rs1550584	IgG glycosylation	7e-06	23382691
NHGRI_GWAS_Catalog	rs11255400	IgG glycosylation	7e-06	23382691
NHGRI_GWAS_Catalog	rs1386809	IgG glycosylation	7e-06	23382691
NHGRI_GWAS_Catalog	rs2919024	IgG glycosylation	7e-06	23382691
NHGRI_GWAS_Catalog	rs2126200	IgG glycosylation	7e-06	23382691
NHGRI_GWAS_Catalog	rs2504183	IgG glycosylation	7e-06	23382691
NHGRI_GWAS_Catalog	rs909848	IgG glycosylation	7e-06	23382691
NHGRI_GWAS_Catalog	rs6064045	IgG glycosylation	7e-06	23382691
NHGRI_GWAS_Catalog	rs7101378	IgG glycosylation	7e-06	23382691
NHGRI_GWAS_Catalog	rs2841233	IgG glycosylation	7e-06	23382691
NHGRI_GWAS_Catalog	rs7734156	IgG glycosylation	7e-06	23382691
NHGRI_GWAS_Catalog	rs9394438	IgG glycosylation	7e-06	23382691
NHGRI_GWAS_Catalog	rs17666538	IgG glycosylation	7e-06	23382691
NHGRI_GWAS_Catalog	rs3845441	IgG glycosylation	7e-06	23382691
NHGRI_GWAS_Catalog	rs1904173	IgG glycosylation	7e-06	23382691
NHGRI_GWAS_Catalog	rs17558301	IgG glycosylation	7e-06	23382691
NHGRI_GWAS_Catalog	rs2614463	IgG glycosylation	7e-06	23382691
NHGRI_GWAS_Catalog	rs2744203	IgG glycosylation	7e-06	23382691
NHGRI_GWAS_Catalog	rs4076555	IgG glycosylation	7e-06	23382691
NHGRI_GWAS_Catalog	rs10817408	IgG glycosylation	7e-06	23382691
NHGRI_GWAS_Catalog	rs17153352	IgG glycosylation	7e-06	23382691
NHGRI_GWAS_Catalog	rs6928844	IgG glycosylation	7e-06	23382691
NHGRI_GWAS_Catalog	rs1001579	IgG glycosylation	7e-06	23382691
NHGRI_GWAS_Catalog	rs10813957	IgG glycosylation	7e-06	23382691
NHGRI_GWAS_Catalog	rs1547201	IgG glycosylation	7e-06	23382691
NHGRI_GWAS_Catalog	rs4143912	IgG glycosylation	7e-06	23382691
NHGRI_GWAS_Catalog	rs1673866	IgG glycosylation	7e-06	23382691
NHGRI_GWAS_Catalog	rs7194356	IgG glycosylation	7e-06	23382691
NHGRI_GWAS_Catalog	rs9492645	IgG glycosylation	7e-06	23382691
NHGRI_GWAS_Catalog	rs1339738	IgG glycosylation	7e-06	23382691
NHGRI_GWAS_Catalog	rs6421315	IgG glycosylation	7e-06	23382691
NHGRI_GWAS_Catalog	rs38989	IgG glycosylation	7e-06	23382691
NHGRI_GWAS_Catalog	rs2530545	IgG glycosylation	7e-06	23382691
NHGRI_GWAS_Catalog	rs6466479	IgG glycosylation	7e-06	23382691
NHGRI_GWAS_Catalog	rs16949825	IgG glycosylation	7e-06	23382691
NHGRI_GWAS_Catalog	rs11212260	IgG glycosylation	7e-06	23382691
NHGRI_GWAS_Catalog	rs2844479	IgG glycosylation	7e-06	23382691
NHGRI_GWAS_Catalog	rs1122979	IgG glycosylation	7e-06	23382691
NHGRI_GWAS_Catalog	rs2270788	IgG glycosylation	7e-06	23382691
NHGRI_GWAS_Catalog	rs3097645	IgG glycosylation	7e-06	23382691
NHGRI_GWAS_Catalog	rs10236237	IgG glycosylation	7e-06	23382691
NHGRI_GWAS_Catalog	rs12455580	IgG glycosylation	7e-06	23382691
NHGRI_GWAS_Catalog	rs6583437	IgG glycosylation	7e-06	23382691
NHGRI_GWAS_Catalog	rs435066	IgG glycosylation	7e-06	23382691
NHGRI_GWAS_Catalog	rs17403780	IgG glycosylation	7e-06	23382691
NHGRI_GWAS_Catalog	rs10751776	IgG glycosylation	7e-06	23382691
NHGRI_GWAS_Catalog	rs3213473	IgG glycosylation	7e-06	23382691
NHGRI_GWAS_Catalog	rs435066	IgG glycosylation	7e-06	23382691
NHGRI_GWAS_Catalog	rs6059594	IgG glycosylation	7e-06	23382691
NHGRI_GWAS_Catalog	rs10113903	IgG glycosylation	7e-06	23382691
NHGRI_GWAS_Catalog	rs11706018	IgG glycosylation	7e-06	23382691
NHGRI_GWAS_Catalog	rs738144	IgG glycosylation	7e-06	23382691
NHGRI_GWAS_Catalog	rs12213468	IgG glycosylation	7e-06	23382691
NHGRI_GWAS_Catalog	rs2230469	Acute lymphoblastic leukemia (B-cell precursor)	2e-09	23996088
NHGRI_GWAS_Catalog	rs6042314	Intelligence (childhood)	7e-06	23358156
NHGRI_GWAS_Catalog	rs17312292	Corneal astigmatism	7e-06	23322567
NHGRI_GWAS_Catalog	rs12593811	Corneal astigmatism	7e-06	23322567
NHGRI_GWAS_Catalog	rs2244067	Metabolite levels (5-HIAA)	7e-06	23319000
NHGRI_GWAS_Catalog	rs6559140	Metabolite levels (5-HIAA)	7e-06	23319000
NHGRI_GWAS_Catalog	rs279612	Metabolite levels (5-HIAA)	7e-06	23319000
NHGRI_GWAS_Catalog	rs73114594	Metabolite levels (5-HIAA/ MHPG Ratio)	7e-06	23319000
NHGRI_GWAS_Catalog	rs5910235	Metabolite levels (5-HIAA/ MHPG Ratio)	7e-06	23319000
NHGRI_GWAS_Catalog	rs9460635	Metabolite levels (HVA-5-HIAA Factor score)	7e-06	23319000
NHGRI_GWAS_Catalog	rs71327718	Metabolite levels (HVA/5-HIAA ratio)	7e-06	23319000
NHGRI_GWAS_Catalog	rs73628692	Metabolite levels (HVA/5-HIAA ratio)	7e-06	23319000
NHGRI_GWAS_Catalog	rs13012266	Metabolite levels (HVA/MHPG ratio)	7e-06	23319000
NHGRI_GWAS_Catalog	rs184891496	Metabolite levels (HVA/MHPG ratio)	7e-06	23319000
NHGRI_GWAS_Catalog	rs9268895	Schizophrenia	9e-14	23974872
NHGRI_GWAS_Catalog	rs2039964	Metabolite levels (MHPG)	7e-06	23319000
NHGRI_GWAS_Catalog	rs6721654	Age-related macular degeneration	7e-06	23326517
NHGRI_GWAS_Catalog	rs7750345	Age-related macular degeneration	7e-06	23326517
NHGRI_GWAS_Catalog	rs10406174	Age-related macular degeneration	7e-06	23326517
NHGRI_GWAS_Catalog	rs11717455	Systemic lupus erythematosus	7e-06	23273568
NHGRI_GWAS_Catalog	rs12917712	Systemic lupus erythematosus	7e-06	23273568
NHGRI_GWAS_Catalog	rs9937837	Systemic lupus erythematosus	7e-06	23273568
NHGRI_GWAS_Catalog	rs4813802	Colorectal cancer	7e-06	23266556
NHGRI_GWAS_Catalog	rs4438497	Dental caries	7e-06	23259602
NHGRI_GWAS_Catalog	rs6973392	Dental caries	7e-06	23259602
NHGRI_GWAS_Catalog	rs2888830	Dental caries	7e-06	23259602
NHGRI_GWAS_Catalog	rs899967	Cardiac Troponin-T levels	7e-06	23247143
NHGRI_GWAS_Catalog	rs7524694	Obesity-related traits	7e-06	23251661
NHGRI_GWAS_Catalog	rs1371737	Obesity-related traits	7e-06	23251661
NHGRI_GWAS_Catalog	rs13403276	Obesity-related traits	7e-06	23251661
NHGRI_GWAS_Catalog	rs6099847	Obesity-related traits	7e-06	23251661
NHGRI_GWAS_Catalog	rs396045	Obesity-related traits	7e-06	23251661
NHGRI_GWAS_Catalog	rs10950840	Obesity-related traits	7e-06	23251661
NHGRI_GWAS_Catalog	rs35600665	Obesity-related traits	7e-06	23251661
NHGRI_GWAS_Catalog	rs293748	Obesity-related traits	7e-06	23251661
NHGRI_GWAS_Catalog	rs12322695	Obesity-related traits	7e-06	23251661
NHGRI_GWAS_Catalog	rs2551043	Obesity-related traits	7e-06	23251661
NHGRI_GWAS_Catalog	rs1513859	Obesity-related traits	7e-06	23251661
NHGRI_GWAS_Catalog	rs3749779	Obesity-related traits	7e-06	23251661
NHGRI_GWAS_Catalog	rs17513268	Obesity-related traits	7e-06	23251661
NHGRI_GWAS_Catalog	rs10232743	Obesity-related traits	7e-06	23251661
NHGRI_GWAS_Catalog	rs10514310	Obesity-related traits	7e-06	23251661
NHGRI_GWAS_Catalog	rs6108038	Obesity-related traits	7e-06	23251661
NHGRI_GWAS_Catalog	rs9366999	Obesity-related traits	7e-06	23251661
NHGRI_GWAS_Catalog	rs739310	Obesity-related traits	7e-06	23251661
NHGRI_GWAS_Catalog	rs1144713	Obesity-related traits	7e-06	23251661
NHGRI_GWAS_Catalog	rs10877945	Obesity-related traits	7e-06	23251661
NHGRI_GWAS_Catalog	rs1735884	Obesity-related traits	7e-06	23251661
NHGRI_GWAS_Catalog	rs2814021	Obesity-related traits	7e-06	23251661
NHGRI_GWAS_Catalog	rs9933429	Obesity-related traits	7e-06	23251661
NHGRI_GWAS_Catalog	rs2036707	Obesity-related traits	7e-06	23251661
NHGRI_GWAS_Catalog	rs294845	Obesity-related traits	7e-06	23251661
NHGRI_GWAS_Catalog	rs10776733	Obesity-related traits	7e-06	23251661
NHGRI_GWAS_Catalog	rs2636061	Obesity-related traits	7e-06	23251661
NHGRI_GWAS_Catalog	rs4888671	Obesity-related traits	7e-06	23251661
NHGRI_GWAS_Catalog	rs7232	Fibrinogen	4e-09	23969696
NHGRI_GWAS_Catalog	rs11539570	Obesity-related traits	7e-06	23251661
NHGRI_GWAS_Catalog	rs2210533	Obesity-related traits	7e-06	23251661
NHGRI_GWAS_Catalog	rs7920888	Obesity-related traits	7e-06	23251661
NHGRI_GWAS_Catalog	rs6774852	Obesity-related traits	7e-06	23251661
NHGRI_GWAS_Catalog	rs10894147	Obesity-related traits	7e-06	23251661
NHGRI_GWAS_Catalog	rs9997524	Obesity-related traits	7e-06	23251661
NHGRI_GWAS_Catalog	rs11006263	Obesity-related traits	7e-06	23251661
NHGRI_GWAS_Catalog	rs205391	Obesity-related traits	7e-06	23251661
NHGRI_GWAS_Catalog	rs10500856	Obesity-related traits	7e-06	23251661
NHGRI_GWAS_Catalog	rs10776733	Obesity-related traits	7e-06	23251661
NHGRI_GWAS_Catalog	rs6902257	Obesity-related traits	7e-06	23251661
NHGRI_GWAS_Catalog	rs10776733	Obesity-related traits	7e-06	23251661
NHGRI_GWAS_Catalog	rs4522784	Obesity-related traits	7e-06	23251661
NHGRI_GWAS_Catalog	rs10833583	Obesity-related traits	7e-06	23251661
NHGRI_GWAS_Catalog	rs11727767	Obesity-related traits	7e-06	23251661
NHGRI_GWAS_Catalog	rs84044	Obesity-related traits	7e-06	23251661
NHGRI_GWAS_Catalog	rs17394429	Obesity-related traits	7e-06	23251661
NHGRI_GWAS_Catalog	rs1909881	Obesity-related traits	7e-06	23251661
NHGRI_GWAS_Catalog	rs1419607	Obesity-related traits	7e-06	23251661
NHGRI_GWAS_Catalog	rs478881	Obesity-related traits	7e-06	23251661
NHGRI_GWAS_Catalog	rs6598955	Obesity-related traits	7e-06	23251661
NHGRI_GWAS_Catalog	rs17668565	Obesity-related traits	7e-06	23251661
NHGRI_GWAS_Catalog	rs7920888	Obesity-related traits	7e-06	23251661
NHGRI_GWAS_Catalog	rs483610	Obesity-related traits	7e-06	23251661
NHGRI_GWAS_Catalog	rs7915137	Obesity-related traits	7e-06	23251661
NHGRI_GWAS_Catalog	rs76205593	Obesity-related traits	7e-06	23251661
NHGRI_GWAS_Catalog	rs9289146	Obesity-related traits	7e-06	23251661
NHGRI_GWAS_Catalog	rs11577354	Obesity-related traits	7e-06	23251661
NHGRI_GWAS_Catalog	rs4925325	Obesity-related traits	7e-06	23251661
NHGRI_GWAS_Catalog	rs1056513	Obesity-related traits	7e-06	23251661
NHGRI_GWAS_Catalog	rs17798991	Obesity-related traits	7e-06	23251661
NHGRI_GWAS_Catalog	rs11976180	Obesity-related traits	7e-06	23251661
NHGRI_GWAS_Catalog	rs1943345	Obesity-related traits	7e-06	23251661
NHGRI_GWAS_Catalog	rs17129289	Obesity-related traits	7e-06	23251661
NHGRI_GWAS_Catalog	rs1056513	Obesity-related traits	7e-06	23251661
NHGRI_GWAS_Catalog	rs11025523	Obesity-related traits	7e-06	23251661
NHGRI_GWAS_Catalog	rs293314	Obesity-related traits	7e-06	23251661
NHGRI_GWAS_Catalog	rs8084125	Obesity-related traits	7e-06	23251661
NHGRI_GWAS_Catalog	rs10502386	Obesity-related traits	7e-06	23251661
NHGRI_GWAS_Catalog	rs6691316	Obesity-related traits	7e-06	23251661
NHGRI_GWAS_Catalog	rs6922893	Obesity-related traits	7e-06	23251661
NHGRI_GWAS_Catalog	rs2569507	Obesity-related traits	7e-06	23251661
NHGRI_GWAS_Catalog	rs12767760	Obesity-related traits	7e-06	23251661
NHGRI_GWAS_Catalog	rs359980	Obesity-related traits	7e-06	23251661
NHGRI_GWAS_Catalog	rs1770678	Obesity-related traits	7e-06	23251661
NHGRI_GWAS_Catalog	rs28417902	Obesity-related traits	7e-06	23251661
NHGRI_GWAS_Catalog	rs283610	Obesity-related traits	7e-06	23251661
NHGRI_GWAS_Catalog	rs478881	Obesity-related traits	7e-06	23251661
NHGRI_GWAS_Catalog	rs10763642	Obesity-related traits	7e-06	23251661
NHGRI_GWAS_Catalog	rs9558942	Obesity-related traits	7e-06	23251661
NHGRI_GWAS_Catalog	rs1991705	Obesity-related traits	7e-06	23251661
NHGRI_GWAS_Catalog	rs12722987	Obesity-related traits	7e-06	23251661
NHGRI_GWAS_Catalog	rs2853552	Obesity-related traits	7e-06	23251661
NHGRI_GWAS_Catalog	rs10968562	Obesity-related traits	7e-06	23251661
NHGRI_GWAS_Catalog	rs1998207	Obesity-related traits	7e-06	23251661
NHGRI_GWAS_Catalog	rs7253430	Obesity-related traits	7e-06	23251661
NHGRI_GWAS_Catalog	rs2005	Obesity-related traits	7e-06	23251661
NHGRI_GWAS_Catalog	rs1056513	Obesity-related traits	7e-06	23251661
NHGRI_GWAS_Catalog	rs2598592	White matter integrity	7e-06	23218918
NHGRI_GWAS_Catalog	rs7360412	White matter integrity	7e-06	23218918
NHGRI_GWAS_Catalog	rs17491951	White matter integrity (interaction)	7e-06	23218918
NHGRI_GWAS_Catalog	rs1351267	Schizophrenia	7e-06	23212062
NHGRI_GWAS_Catalog	rs10924245	Schizophrenia	7e-06	23212062
NHGRI_GWAS_Catalog	rs17155315	QT interval	7e-06	23166209
NHGRI_GWAS_Catalog	rs7216064	Lung cancer	7e-06	23143601
NHGRI_GWAS_Catalog	rs732765	Non-small cell lung cancer	7e-06	23144319
NHGRI_GWAS_Catalog	rs13405020	Non-small cell lung cancer	7e-06	23144319
NHGRI_GWAS_Catalog	rs2926702	Non-small cell lung cancer	7e-06	23144319
NHGRI_GWAS_Catalog	rs9390123	Lung Cancer (DNA repair capacity)	7e-06	23108145
NHGRI_GWAS_Catalog	rs1680005	Bipolar disorder (mood-incongruent)	7e-06	23092984
NHGRI_GWAS_Catalog	rs12617721	Bipolar disorder (mood-incongruent)	7e-06	23092984
NHGRI_GWAS_Catalog	rs17485138	Dental caries	7e-06	23064961
NHGRI_GWAS_Catalog	rs12038826	Myopia (pathological)	7e-06	23049088
NHGRI_GWAS_Catalog	rs923175	Response to taxane treatment (docetaxel)	7e-06	23006423
NHGRI_GWAS_Catalog	rs915832	Response to taxane treatment (placlitaxel)	7e-06	23006423
NHGRI_GWAS_Catalog	rs11918654	Disc degeneration (lumbar)	7e-06	22993228
NHGRI_GWAS_Catalog	rs11987235	Corneal curvature	7e-06	22969067
NHGRI_GWAS_Catalog	rs2693676	Corneal curvature	7e-06	22969067
NHGRI_GWAS_Catalog	rs7607369	Amyotrophic lateral sclerosis	7e-06	22959728
NHGRI_GWAS_Catalog	rs1320900	Amyotrophic lateral sclerosis	7e-06	22959728
NHGRI_GWAS_Catalog	rs6918777	Amyotrophic lateral sclerosis	7e-06	22959728
NHGRI_GWAS_Catalog	rs7047865	Amyotrophic lateral sclerosis (age of onset)	7e-06	22959728
NHGRI_GWAS_Catalog	rs4937314	Alzheimer's disease (late onset)	7e-06	22881374
NHGRI_GWAS_Catalog	rs16934812	Schizophrenia	7e-06	22885689
NHGRI_GWAS_Catalog	rs1869839	Crohn's disease	7e-06	22936669
NHGRI_GWAS_Catalog	rs4732957	Response to amphetamines	7e-06	22952603
NHGRI_GWAS_Catalog	rs10017238	Response to amphetamines	7e-06	22952603
NHGRI_GWAS_Catalog	rs3827886	Response to amphetamines	7e-06	22952603
NHGRI_GWAS_Catalog	rs12049671	Response to amphetamines	7e-06	22952603
NHGRI_GWAS_Catalog	rs14978	Response to amphetamines	7e-06	22952603
NHGRI_GWAS_Catalog	rs6992848	Response to amphetamines	7e-06	22952603
NHGRI_GWAS_Catalog	rs214034	Response to amphetamines	7e-06	22952603
NHGRI_GWAS_Catalog	rs11243437	Response to amphetamines	7e-06	22952603
NHGRI_GWAS_Catalog	rs72820627	Response to amphetamines	7e-06	22952603
NHGRI_GWAS_Catalog	rs113154706	Response to amphetamines	7e-06	22952603
NHGRI_GWAS_Catalog	rs2458179	Response to amphetamines	7e-06	22952603
NHGRI_GWAS_Catalog	rs8073390	Response to amphetamines	7e-06	22952603
NHGRI_GWAS_Catalog	rs9995093	Bipolar disorder	7e-06	22925353
NHGRI_GWAS_Catalog	rs4467006	Bipolar disorder	7e-06	22925353
NHGRI_GWAS_Catalog	rs7690467	Eating disorders	7e-06	22911880
NHGRI_GWAS_Catalog	rs218361	Eating disorders	7e-06	22911880
NHGRI_GWAS_Catalog	rs10952132	Response to fenofibrate	7e-06	22890011
NHGRI_GWAS_Catalog	rs12000445	Response to platinum-based chemotherapy in non-small-cell lung cancer	7e-06	22872573
NHGRI_GWAS_Catalog	rs7846606	Orofacial clefts	7e-06	22863734
NHGRI_GWAS_Catalog	rs3815854	Orofacial clefts	7e-06	22863734
NHGRI_GWAS_Catalog	rs17086172	Airflow obstruction	7e-06	22837378
NHGRI_GWAS_Catalog	rs9458975	Cannabis use (initiation)	7e-06	22823124
NHGRI_GWAS_Catalog	rs11875185	Antineutrophil cytoplasmic antibody-associated vasculitis	7e-06	22808956
NHGRI_GWAS_Catalog	rs158856	Insomnia (caffeine-induced)	7e-06	22754043
NHGRI_GWAS_Catalog	rs2716816	Breast size	7e-06	22747683
NHGRI_GWAS_Catalog	rs4262150	Bipolar disorder and schizophrenia	7e-06	22688191
NHGRI_GWAS_Catalog	rs10795130	Sex hormone-binding globulin levels	7e-06	22675492
NHGRI_GWAS_Catalog	rs10263087	Formal thought disorder in schizophrenia	7e-06	22648509
NHGRI_GWAS_Catalog	rs11018023	Temperament	7e-06	22832960
NHGRI_GWAS_Catalog	rs10811661	Fasting glucose-related traits (interaction with BMI)	7e-06	22581228
NHGRI_GWAS_Catalog	rs12773846	Subcutaneous adipose tissue	7e-06	22589738
NHGRI_GWAS_Catalog	rs11952171	Subcutaneous adipose tissue	7e-06	22589738
NHGRI_GWAS_Catalog	rs2058059	Subcutaneous adipose tissue	7e-06	22589738
NHGRI_GWAS_Catalog	rs12967884	Subcutaneous adipose tissue	7e-06	22589738
NHGRI_GWAS_Catalog	rs12467609	Subcutaneous adipose tissue	7e-06	22589738
NHGRI_GWAS_Catalog	rs7602441	Visceral adipose tissue adjusted for BMI	7e-06	22589738
NHGRI_GWAS_Catalog	rs2554152	Visceral adipose tissue adjusted for BMI	7e-06	22589738
NHGRI_GWAS_Catalog	rs17302400	Visceral adipose tissue adjusted for BMI	7e-06	22589738
NHGRI_GWAS_Catalog	rs10961577	Visceral adipose tissue adjusted for BMI	7e-06	22589738
NHGRI_GWAS_Catalog	rs13043330	Visceral adipose tissue adjusted for BMI	7e-06	22589738
NHGRI_GWAS_Catalog	rs1048497	Visceral adipose tissue/subcutaneous adipose tissue ratio	7e-06	22589738
NHGRI_GWAS_Catalog	rs16912285	Visceral adipose tissue/subcutaneous adipose tissue ratio	7e-06	22589738
NHGRI_GWAS_Catalog	rs12486865	Visceral adipose tissue/subcutaneous adipose tissue ratio	7e-06	22589738
NHGRI_GWAS_Catalog	rs745978	Visceral fat	7e-06	22589738
NHGRI_GWAS_Catalog	rs11161851	Visceral fat	7e-06	22589738
NHGRI_GWAS_Catalog	rs11998649	Visceral fat	7e-06	22589738
NHGRI_GWAS_Catalog	rs10066447	Visceral fat	7e-06	22589738
NHGRI_GWAS_Catalog	rs10176755	Visceral fat	7e-06	22589738
NHGRI_GWAS_Catalog	rs438895	Economic and political preferences	7e-06	22566634
NHGRI_GWAS_Catalog	rs1399090	Economic and political preferences	7e-06	22566634
NHGRI_GWAS_Catalog	rs1570854	Economic and political preferences (environmentalism)	7e-06	22566634
NHGRI_GWAS_Catalog	rs117294	Economic and political preferences (fairness)	7e-06	22566634
NHGRI_GWAS_Catalog	rs16854884	Economic and political preferences (feminism/equality)	7e-06	22566634
NHGRI_GWAS_Catalog	rs10754644	Economic and political preferences (feminism/equality)	7e-06	22566634
NHGRI_GWAS_Catalog	rs10146615	Economic and political preferences (immigration/crime)	7e-06	22566634
NHGRI_GWAS_Catalog	rs138597	Economic and political preferences (time)	7e-06	22566634
NHGRI_GWAS_Catalog	rs10897449	Electroencephalographic traits in alcoholism	7e-06	22554406
NHGRI_GWAS_Catalog	rs1386478	Crohn's disease and psoriasis	7e-06	22482804
NHGRI_GWAS_Catalog	rs10961534	Hypothyroidism	7e-06	22493691
NHGRI_GWAS_Catalog	rs9901756	Hypothyroidism	7e-06	22493691
NHGRI_GWAS_Catalog	rs10248351	Hypothyroidism	7e-06	22493691
NHGRI_GWAS_Catalog	rs10519980	Hypothyroidism	7e-06	22493691
NHGRI_GWAS_Catalog	rs655167	Hypothyroidism	7e-06	22493691
NHGRI_GWAS_Catalog	rs231779	Hypothyroidism	7e-06	22493691
NHGRI_GWAS_Catalog	rs1476587	Brachial circumference	7e-06	22479309
NHGRI_GWAS_Catalog	rs11023332	Adiponectin levels	7e-06	22479202
NHGRI_GWAS_Catalog	rs2278170	Amyotrophic lateral sclerosis	7e-06	22470424
NHGRI_GWAS_Catalog	rs4752485	Pulmonary function decline	7e-06	22424883
NHGRI_GWAS_Catalog	rs12436689	Pulmonary function decline	7e-06	22424883
NHGRI_GWAS_Catalog	rs17121403	Pulmonary function decline	7e-06	22424883
NHGRI_GWAS_Catalog	rs12712969	Pulmonary function decline	7e-06	22424883
NHGRI_GWAS_Catalog	rs180273	Pulmonary function decline	7e-06	22424883
NHGRI_GWAS_Catalog	rs1148186	Pulmonary function decline	7e-06	22424883
NHGRI_GWAS_Catalog	rs6987004	Pulmonary function decline	7e-06	22424883
NHGRI_GWAS_Catalog	rs11615916	Pulmonary function decline	7e-06	22424883
NHGRI_GWAS_Catalog	rs12941150	Pulmonary function decline	7e-06	22424883
NHGRI_GWAS_Catalog	rs212016	Orofacial clefts	7e-06	22419666
NHGRI_GWAS_Catalog	rs17002253	Adverse response to lamotrigine and phenytoin	7e-06	22379998
NHGRI_GWAS_Catalog	rs12125971	Intelligence	7e-06	22449649
NHGRI_GWAS_Catalog	rs10021303	Hypertension	7e-06	22384028
NHGRI_GWAS_Catalog	rs6869388	Gallbladder cancer	7e-06	22318345
NHGRI_GWAS_Catalog	rs17458018	Coronary heart disease	7e-06	22319020
NHGRI_GWAS_Catalog	rs13273073	Treatment response for severe sepsis	7e-06	22310353
NHGRI_GWAS_Catalog	rs27524	Hodgkin's lymphoma	7e-06	22286212
NHGRI_GWAS_Catalog	rs9806762	Gaucher disease severity	7e-06	22388998
NHGRI_GWAS_Catalog	rs1959947	Hemostatic factors and hematological phenotypes	7e-06	22443383
NHGRI_GWAS_Catalog	rs730129	Hemostatic factors and hematological phenotypes	7e-06	22443383
NHGRI_GWAS_Catalog	rs1249675	Capecitabine sensitivity	7e-06	22864933
NHGRI_GWAS_Catalog	rs9824150	Capecitabine sensitivity	7e-06	22864933
NHGRI_GWAS_Catalog	rs3106136	Capecitabine sensitivity	7e-06	22864933
NHGRI_GWAS_Catalog	rs6971109	Capecitabine sensitivity	7e-06	22864933
NHGRI_GWAS_Catalog	rs705469	Capecitabine sensitivity	7e-06	22864933
NHGRI_GWAS_Catalog	rs6586111	Capecitabine sensitivity	7e-06	22864933
NHGRI_GWAS_Catalog	rs705471	Capecitabine sensitivity	7e-06	22864933
NHGRI_GWAS_Catalog	rs17763373	Prion diseases	7e-06	22210626
NHGRI_GWAS_Catalog	rs730566	Prion diseases	7e-06	22210626
NHGRI_GWAS_Catalog	rs10108954	Prion diseases	7e-06	22210626
NHGRI_GWAS_Catalog	rs2137111	Anticoagulant levels	7e-06	22216198
NHGRI_GWAS_Catalog	rs4659996	Ankle-brachial index	7e-06	22199011
NHGRI_GWAS_Catalog	rs264943	HIV-1 viral setpoint	7e-06	22174851
NHGRI_GWAS_Catalog	rs7512221	Fat distribution (HIV)	7e-06	21897333
NHGRI_GWAS_Catalog	rs10078	Fat distribution (HIV)	7e-06	21897333
NHGRI_GWAS_Catalog	rs11843309	Bilirubin levels	7e-06	22085899
NHGRI_GWAS_Catalog	rs12052359	Bilirubin levels	7e-06	22085899
NHGRI_GWAS_Catalog	rs12144715	Response to hepatitis C treatment	7e-06	22095909
NHGRI_GWAS_Catalog	rs12527818	Response to hepatitis C treatment	7e-06	22095909
NHGRI_GWAS_Catalog	rs9805786	Depression and alcohol dependence	7e-06	22064162
NHGRI_GWAS_Catalog	rs17736767	Renal sinus fat	7e-06	22044751
NHGRI_GWAS_Catalog	rs538147	Leprosy	7e-06	22019778
NHGRI_GWAS_Catalog	rs2556378	Attention deficit hyperactivity disorder	7e-06	22012869
NHGRI_GWAS_Catalog	rs16922670	Alzheimer's disease	7e-06	22005930
NHGRI_GWAS_Catalog	rs2104362	Alzheimer's disease (age of onset)	7e-06	22005931
NHGRI_GWAS_Catalog	rs9594293	Cytomegalovirus antibody response	7e-06	21993531
NHGRI_GWAS_Catalog	rs420017	Height	7e-06	21998595
NHGRI_GWAS_Catalog	rs1879248	Schizophrenia	7e-06	21926974
NHGRI_GWAS_Catalog	rs4332037	Bipolar disorder	7e-06	21926972
NHGRI_GWAS_Catalog	rs381815	Blood pressure	7e-06	21909110
NHGRI_GWAS_Catalog	rs6576507	Insulin resistance/response	7e-06	21901158
NHGRI_GWAS_Catalog	rs2243123	Multiple sclerosis	7e-06	21833088
NHGRI_GWAS_Catalog	rs1757948	vWF and FVIII levels	7e-06	21810271
NHGRI_GWAS_Catalog	rs3112530	Aging (time to event)	7e-06	21782286
NHGRI_GWAS_Catalog	rs11778329	Attention deficit hyperactivity disorder	7e-06	21784300
NHGRI_GWAS_Catalog	rs17027258	White blood cell types	7e-06	21738478
NHGRI_GWAS_Catalog	rs5762311	Sudden cardiac arrest	7e-06	21658281
NHGRI_GWAS_Catalog	rs6785504	Response to antineoplastic agents	7e-06	21659360
NHGRI_GWAS_Catalog	rs11645366	Cystic fibrosis severity	7e-06	21602797
NHGRI_GWAS_Catalog	rs6560517	Dialysis-related mortality	7e-06	21546767
NHGRI_GWAS_Catalog	rs2439312	Dialysis-related mortality	7e-06	21546767
NHGRI_GWAS_Catalog	rs12772794	Neutrophil count	7e-06	21507922
NHGRI_GWAS_Catalog	rs16976033	Neutrophil count	7e-06	21507922
NHGRI_GWAS_Catalog	rs3803064	Platelet counts	7e-06	21507922
NHGRI_GWAS_Catalog	rs925642	Obesity	7e-06	21552555
NHGRI_GWAS_Catalog	rs237238	Alcoholism (12-month weekly alcohol consumption)	7e-06	21529783
NHGRI_GWAS_Catalog	rs933769	Alcoholism (alcohol dependence factor score)	7e-06	21529783
NHGRI_GWAS_Catalog	rs4293630	Alcoholism (alcohol dependence factor score)	7e-06	21529783
NHGRI_GWAS_Catalog	rs687621	D-dimer levels	7e-06	21502573
NHGRI_GWAS_Catalog	rs7447447	Caffeine consumption	7e-06	21490707
NHGRI_GWAS_Catalog	rs7097	Large B-cell lymphoma	7e-06	21471979
NHGRI_GWAS_Catalog	rs6583826	Type 2 diabetes	7e-06	21490949
NHGRI_GWAS_Catalog	rs7630877	Type 2 diabetes	7e-06	21490949
NHGRI_GWAS_Catalog	rs17045328	Type 2 diabetes	7e-06	21490949
NHGRI_GWAS_Catalog	rs11765845	Diabetic retinopathy	7e-06	21441570
NHGRI_GWAS_Catalog	rs11867934	Diabetic retinopathy	7e-06	21441570
NHGRI_GWAS_Catalog	rs10411161	Breast cancer	7e-06	21424380
NHGRI_GWAS_Catalog	rs10933436	Coronary heart disease	7e-06	21378990
NHGRI_GWAS_Catalog	rs10737562	Systemic lupus erythematosus	7e-06	21408207
NHGRI_GWAS_Catalog	rs7927370	Systemic lupus erythematosus	7e-06	21408207
NHGRI_GWAS_Catalog	rs1845344	F-cell distribution	7e-06	21326311
NHGRI_GWAS_Catalog	rs2080401	Coronary heart disease	7e-06	21347282
NHGRI_GWAS_Catalog	rs10129255	Kawasaki disease	7e-06	21326860
NHGRI_GWAS_Catalog	rs1568657	Kawasaki disease	7e-06	21326860
NHGRI_GWAS_Catalog	rs2609653	Bipolar disorder	7e-06	21254220
NHGRI_GWAS_Catalog	rs6009824	Natriuretic peptide levels	7e-06	21273288
NHGRI_GWAS_Catalog	rs3795578	Response to acetaminophen (hepatotoxicity)	7e-06	21177773
NHGRI_GWAS_Catalog	rs6448119	Rheumatoid arthritis	7e-06	21156761
NHGRI_GWAS_Catalog	rs12604483	HIV-1 susceptibility	7e-06	21160409
NHGRI_GWAS_Catalog	rs11924930	HIV-1 susceptibility	7e-06	21160409
NHGRI_GWAS_Catalog	rs285757	HIV-1 susceptibility	7e-06	21160409
NHGRI_GWAS_Catalog	rs4751185	HIV-1 susceptibility	7e-06	21160409
NHGRI_GWAS_Catalog	rs975121	Ileal carcinoids	7e-06	21139019
NHGRI_GWAS_Catalog	rs7566934	Information processing speed	7e-06	21130836
NHGRI_GWAS_Catalog	rs2908835	Information processing speed	7e-06	21130836
NHGRI_GWAS_Catalog	rs6961611	Information processing speed	7e-06	21130836
NHGRI_GWAS_Catalog	rs7179456	Asperger disorder	7e-06	21182207
NHGRI_GWAS_Catalog	rs17581368	Entorhinal cortical thickness	7e-06	21116278
NHGRI_GWAS_Catalog	rs732528	Entorhinal cortical thickness	7e-06	21116278
NHGRI_GWAS_Catalog	rs11618202	MRI atrophy measures	7e-06	21116278
NHGRI_GWAS_Catalog	rs6686643	Total ventricular volume	7e-06	21116278
NHGRI_GWAS_Catalog	rs9574199	Total ventricular volume	7e-06	21116278
NHGRI_GWAS_Catalog	rs4318070	Total ventricular volume	7e-06	21116278
NHGRI_GWAS_Catalog	rs410644	Anorexia nervosa	7e-06	21079607
NHGRI_GWAS_Catalog	rs4571457	Ulcerative colitis	7e-06	20848476
NHGRI_GWAS_Catalog	rs817858	Body mass index	7e-06	20966902
NHGRI_GWAS_Catalog	rs12594515	Waist circumference	7e-06	20966902
NHGRI_GWAS_Catalog	rs5944185	Erectile dysfunction and prostate cancer treatment	7e-06	20932654
NHGRI_GWAS_Catalog	rs219553	Erectile dysfunction and prostate cancer treatment	7e-06	20932654
NHGRI_GWAS_Catalog	rs1853665	Radiation response	7e-06	20923822
NHGRI_GWAS_Catalog	rs17323670	Bipolar disorder and schizophrenia	7e-06	20889312
NHGRI_GWAS_Catalog	rs6607284	Bipolar disorder and schizophrenia	7e-06	20889312
NHGRI_GWAS_Catalog	rs2398668	Bipolar disorder and schizophrenia	7e-06	20889312
NHGRI_GWAS_Catalog	rs2424635	Bipolar disorder and schizophrenia	7e-06	20889312
NHGRI_GWAS_Catalog	rs10815468	Bipolar disorder and schizophrenia	7e-06	20889312
NHGRI_GWAS_Catalog	rs134882	Bipolar disorder and schizophrenia	7e-06	20889312
NHGRI_GWAS_Catalog	rs173896	Bipolar disorder and schizophrenia	7e-06	20889312
NHGRI_GWAS_Catalog	rs2276498	Bipolar disorder and schizophrenia	7e-06	20889312
NHGRI_GWAS_Catalog	rs2530215	Bipolar disorder and schizophrenia	7e-06	20889312
NHGRI_GWAS_Catalog	rs913246	Bipolar disorder and schizophrenia	7e-06	20889312
NHGRI_GWAS_Catalog	rs11143230	Suicidal ideation	7e-06	20877300
NHGRI_GWAS_Catalog	rs16951095	Non-small cell lung cancer	7e-06	20876614
NHGRI_GWAS_Catalog	rs2738459	LDL cholesterol	7e-06	20864672
NHGRI_GWAS_Catalog	rs13117816	Multiple sclerosis--Brain Glutamate Levels	7e-06	20802204
NHGRI_GWAS_Catalog	rs1449984	Depression (quantitative trait)	7e-06	20800221
NHGRI_GWAS_Catalog	rs780093	Calcium levels	7e-06	20705733
NHGRI_GWAS_Catalog	rs13195786	Calcium levels	7e-06	20705733
NHGRI_GWAS_Catalog	rs10954668	Non-alcoholic fatty liver disease histology (lobular)	7e-06	20708005
NHGRI_GWAS_Catalog	rs7077164	Non-alcoholic fatty liver disease histology (lobular)	7e-06	20708005
NHGRI_GWAS_Catalog	rs6079395	Non-alcoholic fatty liver disease histology (other)	7e-06	20708005
NHGRI_GWAS_Catalog	rs959903	Non-alcoholic fatty liver disease histology (other)	7e-06	20708005
NHGRI_GWAS_Catalog	rs10005603	Tuberculosis	7e-06	20694014
NHGRI_GWAS_Catalog	rs961831	Personality dimensions	7e-06	20691247
NHGRI_GWAS_Catalog	rs1533665	Personality dimensions	7e-06	20691247
NHGRI_GWAS_Catalog	rs2292354	Metabolic syndrome	7e-06	20694148
NHGRI_GWAS_Catalog	rs12957347	Metabolic syndrome	7e-06	20694148
NHGRI_GWAS_Catalog	rs1027730	Attention deficit hyperactivity disorder	7e-06	20732625
NHGRI_GWAS_Catalog	rs12680109	Attention deficit hyperactivity disorder	7e-06	20732625
NHGRI_GWAS_Catalog	rs12615966	Pancreatic cancer	7e-06	20686608
NHGRI_GWAS_Catalog	rs2039553	Pancreatic cancer	7e-06	20686608
NHGRI_GWAS_Catalog	rs3016539	Pancreatic cancer	7e-06	20686608
NHGRI_GWAS_Catalog	rs1427593	Pancreatic cancer	7e-06	20686608
NHGRI_GWAS_Catalog	rs10520045	Major depressive disorder	7e-06	20673876
NHGRI_GWAS_Catalog	rs1391511	Neonatal lupus	7e-06	20662065
NHGRI_GWAS_Catalog	rs6457327	Follicular lymphoma	7e-06	20639881
NHGRI_GWAS_Catalog	rs17007017	Conduct disorder	7e-06	20585324
NHGRI_GWAS_Catalog	rs2720508	Conduct disorder	7e-06	20585324
NHGRI_GWAS_Catalog	rs179429	Platelet aggregation	7e-06	20526338
NHGRI_GWAS_Catalog	rs310501	Major depressive disorder	7e-06	20516156
NHGRI_GWAS_Catalog	rs11118620	Heart failure	7e-06	20445134
NHGRI_GWAS_Catalog	rs13225783	Heart failure	7e-06	20445134
NHGRI_GWAS_Catalog	rs7120489	Mortality in heart failure	7e-06	20400778
NHGRI_GWAS_Catalog	rs4979906	Mortality in heart failure	7e-06	20400778
NHGRI_GWAS_Catalog	rs8017423	Mortality in heart failure	7e-06	20400778
NHGRI_GWAS_Catalog	rs1436900	Optic nerve measurement (cup area)	7e-06	20395239
NHGRI_GWAS_Catalog	rs12741973	Optic nerve measurement (rim area)	7e-06	20395239
NHGRI_GWAS_Catalog	rs1776897	Height	7e-06	20397748
NHGRI_GWAS_Catalog	rs10950821	Response to statin therapy	7e-06	20339536
[truncated: 109,261 more rows]
