# Supplementary material for: Discovery of Protein–lncRNA Interactions by Integrating Large-Scale CLIP-Seq and RNA-Seq Datasets
Source: Front Bioeng Biotechnol. 2015 Jan 14;2:88. doi: 10.3389/fbioe.2014.00088 (PMC4294205; doi:10.3389/fbioe.2014.00088)
Supplement: Table S4 — Disease/trait related SNPs overlapped with RBP binding sites in lncRNAs. [file Table_4.XLSX]

## Sheet: overlapLncRNAExons
dbSNP_B141_rsID	SNP_chrom	SNP_chromStart	SNP_chromEnd	SNP_strand	gene_ID	gene_name	transcript_ID	transcript_name	transcript_chrom	transcript_chromStart	transcript_chromEnd	transcript_strand	transcript_exonCount	transcript_exonLengths	transcript_exonStarts	LD_derived_from	GWAS_disease/trait
rs2291887	chr1	1367192	1367193	-	ENSG00000225285.1	RP4-758J18.10	ENST00000434150.1	RP4-758J18.10-003	chr1	1365929	1367223	-	2	405,39,	0,1255,	rs1695824	Multiple complex diseases
rs6688000	chr1	1823921	1823922	+	ENSG00000231050.1	RP1-140A9.1	ENST00000412228.1	RP1-140A9.1-001	chr1	1822909	1824097	+	2	381,525,	0,663,	-	Alzheimer's disease
rs262688	chr1	2113564	2113565	-	ENSG00000182873.4	RP11-181G12.2	ENST00000536678.1	RP11-181G12.2-201	chr1	2113232	2115492	-	1	2260,	0,	rs425277	Height
rs262688	chr1	2113564	2113565	-	ENSG00000182873.4	RP11-181G12.2	ENST00000333854.2	RP11-181G12.2-001	chr1	2113232	2115314	-	2	948,305,	0,1777,	rs425277	Height
rs3795272	chr1	2284194	2284195	-	ENSG00000269896.1	RP4-740C4.6	ENST00000602865.1	RP4-740C4.6-001	chr1	2281852	2284259	-	1	2407,	0,	rs2840528	Blood Pressure
rs4486391	chr1	2513054	2513055	+	ENSG00000228037.1	RP3-395M20.9	ENST00000424215.1	RP3-395M20.9-001	chr1	2512998	2515972	+	3	91,126,409,	0,1810,2565,	rs10797432	Ulcerative colitis
rs4654533	chr1	4472447	4472448	+	ENSG00000235054.1	RP5-1166F10.1	ENST00000423197.1	RP5-1166F10.1-001	chr1	4472110	4484747	+	6	582,35,237,428,101,694,	0,3502,4261,10709,11297,11943,	rs6679220	Diabetic Nephropathies
rs7522080	chr1	4475632	4475633	+	ENSG00000235054.1	RP5-1166F10.1	ENST00000423197.1	RP5-1166F10.1-001	chr1	4472110	4484747	+	6	582,35,237,428,101,694,	0,3502,4261,10709,11297,11943,	rs496925	Multiple complex diseases
rs4654534	chr1	4476383	4476384	+	ENSG00000235054.1	RP5-1166F10.1	ENST00000423197.1	RP5-1166F10.1-001	chr1	4472110	4484747	+	6	582,35,237,428,101,694,	0,3502,4261,10709,11297,11943,	rs496925	Multiple complex diseases
rs11260702	chr1	5553633	5553634	+	ENSG00000260972.1	RP1-58B11.1	ENST00000564261.1	RP1-58B11.1-001	chr1	5553037	5554734	+	1	1697,	0,	rs9787315	Multiple complex diseases
rs845222	chr1	7429091	7429092	+	ENSG00000237402.1	CAMTA1-IT1	ENST00000427317.1	CAMTA1-IT1-001	chr1	7429002	7430331	+	2	175,190,	0,1139,	-	Multiple continuous traits in DGI samples
rs845232	chr1	7448255	7448256	-	ENSG00000237728.1	RP3-453P22.2	ENST00000411708.1	RP3-453P22.2-002	chr1	7448242	7449479	-	2	311,80,	0,1157,	rs845215; rs845222	Human episodic memory; Multiple continuous traits in DGI samples
rs845228	chr1	7449496	7449497	-	ENSG00000237728.1	RP3-453P22.2	ENST00000457311.1	RP3-453P22.2-001	chr1	7442547	7449814	-	3	236,100,96,	0,6852,7171,	rs845215; rs845222	Human episodic memory; Multiple continuous traits in DGI samples
rs301798	chr1	8488564	8488565	+	ENSG00000232912.1	RP5-1115A15.1	ENST00000449895.1	RP5-1115A15.1-002	chr1	8484704	8494898	+	4	57,107,146,206,	0,3837,5182,9988,	rs2120461; rs12711517; rs2252865	Bone mineral density; Breast cancer; Schizophrenia; Autism spectrum disorder, attention deficit-hyperactivity disorder, bipolar disorder, major depressive disorder, and schizophrenia (combined)
rs301798	chr1	8488564	8488565	+	ENSG00000232912.1	RP5-1115A15.1	ENST00000444276.1	RP5-1115A15.1-001	chr1	8485697	8490101	+	3	117,107,215,	0,2844,4189,	rs2120461; rs12711517; rs2252865	Bone mineral density; Breast cancer; Schizophrenia; Autism spectrum disorder, attention deficit-hyperactivity disorder, bipolar disorder, major depressive disorder, and schizophrenia (combined)
rs1325920	chr1	8939841	8939842	+	ENSG00000230679.1	ENO1-AS1	ENST00000442636.1	ENO1-AS1-001	chr1	8938893	8939953	+	2	126,330,	0,730,	rs4908773	Multiple continuous traits in DGI samples
rs7552330	chr1	11904091	11904092	+	ENSG00000242349.1	NPPA-AS1	ENST00000400892.2	NPPA-AS1-001	chr1	11903917	11908136	+	3	213,220,503,	0,1686,3716,	rs17367504	Systolic blood pressure; Blood pressure
rs198361	chr1	11905632	11905633	+	ENSG00000242349.1	NPPA-AS1	ENST00000400892.2	NPPA-AS1-001	chr1	11903917	11908136	+	3	213,220,503,	0,1686,3716,	rs198413	Multiple complex diseases
rs2235788	chr1	15442794	15442795	-	ENSG00000175147.7	TMEM51-AS1	ENST00000404665.2	TMEM51-AS1-002	chr1	15442447	15478898	-	5	1856,578,88,146,112,	0,2375,5020,8276,36339,	rs6659639	Crohn's disease
rs2235788	chr1	15442794	15442795	-	ENSG00000175147.7	TMEM51-AS1	ENST00000310916.3	TMEM51-AS1-001	chr1	15442448	15478960	-	6	1855,578,121,88,146,174,	0,2374,4624,5019,8275,36338,	rs6659639	Crohn's disease
rs2235787	chr1	15443475	15443476	-	ENSG00000175147.7	TMEM51-AS1	ENST00000404665.2	TMEM51-AS1-002	chr1	15442447	15478898	-	5	1856,578,88,146,112,	0,2375,5020,8276,36339,	rs6659639	Crohn's disease
rs2235787	chr1	15443475	15443476	-	ENSG00000175147.7	TMEM51-AS1	ENST00000310916.3	TMEM51-AS1-001	chr1	15442448	15478960	-	6	1855,578,121,88,146,174,	0,2374,4624,5019,8275,36338,	rs6659639	Crohn's disease
rs2235786	chr1	15443858	15443859	-	ENSG00000175147.7	TMEM51-AS1	ENST00000404665.2	TMEM51-AS1-002	chr1	15442447	15478898	-	5	1856,578,88,146,112,	0,2375,5020,8276,36339,	rs6659639	Crohn's disease
rs2235786	chr1	15443858	15443859	-	ENSG00000175147.7	TMEM51-AS1	ENST00000310916.3	TMEM51-AS1-001	chr1	15442448	15478960	-	6	1855,578,121,88,146,174,	0,2374,4624,5019,8275,36338,	rs6659639	Crohn's disease
rs2235784	chr1	15444287	15444288	-	ENSG00000175147.7	TMEM51-AS1	ENST00000404665.2	TMEM51-AS1-002	chr1	15442447	15478898	-	5	1856,578,88,146,112,	0,2375,5020,8276,36339,	rs6659639	Crohn's disease
rs2235784	chr1	15444287	15444288	-	ENSG00000175147.7	TMEM51-AS1	ENST00000310916.3	TMEM51-AS1-001	chr1	15442448	15478960	-	6	1855,578,121,88,146,174,	0,2374,4624,5019,8275,36338,	rs6659639	Crohn's disease
rs221030	chr1	16524652	16524653	+	ENSG00000234166.1	ARHGEF19-AS1	ENST00000457809.1	ARHGEF19-AS1-001	chr1	16524348	16524852	+	2	363,76,	0,428,	rs6697459; rs4537547; rs6677710	Multiple complex diseases; Multiple complex diseases; Multiple complex diseases
rs9727637	chr1	18392228	18392229	+	ENSG00000261781.1	RP11-174G17.2	ENST00000569711.1	RP11-174G17.2-001	chr1	18392150	18400906	+	3	191,87,2193,	0,2535,6563,	rs9659407	Heart Failure
rs9662797	chr1	18399377	18399378	+	ENSG00000261781.1	RP11-174G17.2	ENST00000569711.1	RP11-174G17.2-001	chr1	18392150	18400906	+	3	191,87,2193,	0,2535,6563,	rs9659407	Heart Failure
rs2291609	chr1	29550990	29550991	+	ENSG00000237934.1	RP11-467D18.2	ENST00000427046.1	RP11-467D18.2-001	chr1	29550444	29551328	+	3	332,147,94,	0,532,790,	rs3094740	Multiple complex diseases
rs453149	chr1	30487341	30487342	-	ENSG00000233399.2	RP11-111I12.1	ENST00000445180.2	RP11-111I12.1-001	chr1	30486798	30510459	-	7	558,52,202,159,201,232,115,	0,1292,2768,11073,15338,22820,23546,	rs452132; rs409226	Heart Rate; Heart Rate
rs904306	chr1	30509711	30509712	-	ENSG00000233399.2	RP11-111I12.1	ENST00000445180.2	RP11-111I12.1-001	chr1	30486798	30510459	-	7	558,52,202,159,201,232,115,	0,1292,2768,11073,15338,22820,23546,	rs452132; rs409226	Heart Rate; Heart Rate
rs7551917	chr1	30889700	30889701	+	ENSG00000231949.1	RP4-591L5.2	ENST00000420354.1	RP4-591L5.2-001	chr1	30888671	30893955	+	3	49,107,325,	0,1022,4959,	rs10799104; rs3907322	Multiple complex diseases; Cholesterol, LDL; Cholesterol, LDL
rs1149040	chr1	31192303	31192304	+	ENSG00000186056.5	MATN1-AS1	ENST00000414532.2	MATN1-AS1-002	chr1	31191350	31199591	+	4	2671,435,317,502,	0,2784,7231,7739,	rs1149023	Multiple complex diseases
rs1149040	chr1	31192303	31192304	+	ENSG00000186056.5	MATN1-AS1	ENST00000454613.1	MATN1-AS1-001	chr1	31191618	31199674	+	4	794,435,317,585,	0,2516,6963,7471,	rs1149023	Multiple complex diseases
rs1149042	chr1	31192649	31192650	+	ENSG00000186056.5	MATN1-AS1	ENST00000414532.2	MATN1-AS1-002	chr1	31191350	31199591	+	4	2671,435,317,502,	0,2784,7231,7739,	rs1149023	Multiple complex diseases
rs4949455	chr1	32114792	32114793	+	ENSG00000264078.1	RP11-73M7.9	ENST00000581333.1	RP11-73M7.9-001	chr1	32110294	32114972	+	2	153,327,	0,4351,	-	Multiple continuous traits in DGI samples; Multiple continuous traits in DGI samples
rs2273570	chr1	34335984	34335985	+	ENSG00000231163.1	RP5-1007G16.1	ENST00000434181.1	RP5-1007G16.1-003	chr1	34335797	34339368	+	3	298,137,220,	0,675,3351,	rs1321627; rs746667	Alzheimer's disease; Alzheimer's disease
rs2273570	chr1	34335984	34335985	+	ENSG00000231163.1	RP5-1007G16.1	ENST00000414868.1	RP5-1007G16.1-004	chr1	34335826	34339412	+	3	199,137,210,	0,646,3376,	rs1321627; rs746667	Alzheimer's disease; Alzheimer's disease
rs2273570	chr1	34335984	34335985	+	ENSG00000231163.1	RP5-1007G16.1	ENST00000432447.1	RP5-1007G16.1-002	chr1	34335826	34339309	+	3	199,137,164,	0,646,3319,	rs1321627; rs746667	Alzheimer's disease; Alzheimer's disease
rs1033727	chr1	34351000	34351001	+	ENSG00000231163.1	RP5-1007G16.1	ENST00000431046.1	RP5-1007G16.1-006	chr1	34341066	34351024	+	3	127,181,338,	0,2704,9620,	rs746667; rs1321627	Alzheimer's disease; Alzheimer's disease
rs1033727	chr1	34351000	34351001	+	ENSG00000231163.1	RP5-1007G16.1	ENST00000425631.1	RP5-1007G16.1-001	chr1	34334553	34351059	+	8	97,135,137,127,181,72,245,373,	0,250,1919,6513,9217,13210,15617,16133,	rs746667; rs1321627	Alzheimer's disease; Alzheimer's disease
rs2282256	chr1	37920682	37920683	-	ENSG00000233621.1	RP11-422J8.1	ENST00000424989.1	RP11-422J8.1-001	chr1	37920479	37940012	-	3	1034,93,268,	0,1488,19265,	rs10796907	Lymphocytes; Neutrophils
rs736861	chr1	40931002	40931003	+	ENSG00000260920.1	RP1-228H13.5	ENST00000565390.1	RP1-228H13.5-001	chr1	40929990	40932436	+	1	2446,	0,	-	Multiple complex diseases
rs1121866	chr1	41708098	41708099	+	ENSG00000235358.1	RP11-399E6.1	ENST00000425554.1	RP11-399E6.1-001	chr1	41708044	41730230	+	3	334,131,158,	0,18370,22028,	rs11209718; rs6686842	Height; Height
rs662999	chr1	42001159	42001160	+	ENSG00000230881.1	RP11-486B10.3	ENST00000440249.1	RP11-486B10.3-001	chr1	42001113	42001539	+	2	183,82,	0,344,	rs679449; rs687766; rs633297; rs646228	Alzheimer's disease; Alzheimer's disease; Alzheimer's disease; Alzheimer's disease
rs3738516	chr1	43440200	43440201	+	ENSG00000227533.1	SLC2A1-AS1	ENST00000416689.1	SLC2A1-AS1-001	chr1	43424774	43442099	+	3	474,146,2455,	0,11145,14870,	rs2367159; rs841839; rs841572	Multiple continuous traits in DGI samples; Multiple continuous traits in DGI samples; Metabolism
rs1054743	chr1	47035642	47035643	+	ENSG00000269956.1	MKNK1-AS1	ENST00000602433.1	MKNK1-AS1-001	chr1	47004367	47035927	+	8	99,80,75,118,142,65,92,1774,	0,2234,4998,19529,20974,24816,29510,29786,	-	Multiple continuous traits in DGI samples
rs12077849	chr1	48283808	48283809	+	ENSG00000225028.1	RP11-330M19.1	ENST00000445070.1	RP11-330M19.1-001	chr1	48283737	48285909	+	2	150,1657,	0,515,	rs6588505	Obesity-related traits
rs12036694	chr1	48284764	48284765	+	ENSG00000225028.1	RP11-330M19.1	ENST00000445070.1	RP11-330M19.1-001	chr1	48283737	48285909	+	2	150,1657,	0,515,	rs6588505	Obesity-related traits
rs6671927	chr1	48285767	48285768	+	ENSG00000225028.1	RP11-330M19.1	ENST00000445070.1	RP11-330M19.1-001	chr1	48283737	48285909	+	2	150,1657,	0,515,	rs6588505	Obesity-related traits
rs3820201	chr1	53581669	53581670	+	ENSG00000235563.1	RP11-334A14.8	ENST00000439621.1	RP11-334A14.8-001	chr1	53580247	53584281	+	2	1657,214,	0,3820,	-	Hippocampal atrophy
rs17378205	chr1	53734037	53734038	+	ENSG00000234578.1	RP4-784A16.1	ENST00000432653.1	RP4-784A16.1-001	chr1	53733606	53734273	+	2	80,390,	0,277,	rs11206127; rs17785382; rs869987; rs5177	Schizophrenia; Schizophrenia; Schizophrenia; Schizophrenia; Schizophrenia
rs2225725	chr1	53796900	53796901	+	ENSG00000225675.2	RP4-784A16.5	ENST00000445039.2	RP4-784A16.5-001	chr1	53793904	53802181	+	3	143,84,340,	0,2935,7937,	rs872314	Multiple complex diseases
rs1413874	chr1	53796920	53796921	+	ENSG00000225675.2	RP4-784A16.5	ENST00000445039.2	RP4-784A16.5-001	chr1	53793904	53802181	+	3	143,84,340,	0,2935,7937,	rs872314	Multiple complex diseases
rs12066531	chr1	53802053	53802054	+	ENSG00000225675.2	RP4-784A16.5	ENST00000445039.2	RP4-784A16.5-001	chr1	53793904	53802181	+	3	143,84,340,	0,2935,7937,	rs12354192	Multiple complex diseases
rs3207053	chr1	53832823	53832824	-	ENSG00000230138.1	RP11-117D22.2	ENST00000449958.1	RP11-117D22.2-001	chr1	53832339	53833917	-	2	610,240,	0,1338,	rs12041966	Multiple continuous traits in DGI samples
rs3170766	chr1	55354301	55354302	+	ENSG00000233203.2	RP11-67L3.4	ENST00000443284.1	RP11-67L3.4-001	chr1	55353235	55354391	+	2	221,219,	0,937,	rs667222	Type II Diabetes Mellitus
rs3170766	chr1	55354301	55354302	+	ENSG00000233203.2	RP11-67L3.4	ENST00000436033.1	RP11-67L3.4-002	chr1	55353399	55354336	+	2	250,164,	0,773,	rs667222	Type II Diabetes Mellitus
rs3170766	chr1	55354301	55354302	+	ENSG00000233203.2	RP11-67L3.4	ENST00000455380.1	RP11-67L3.4-003	chr1	55353400	55354523	+	3	56,108,351,	0,133,772,	rs667222	Type II Diabetes Mellitus
rs3170766	chr1	55354301	55354302	+	ENSG00000233203.2	RP11-67L3.4	ENST00000433690.1	RP11-67L3.4-004	chr1	55353404	55354523	+	2	52,351,	0,768,	rs667222	Type II Diabetes Mellitus
rs4927176	chr1	55354334	55354335	+	ENSG00000233203.2	RP11-67L3.4	ENST00000443284.1	RP11-67L3.4-001	chr1	55353235	55354391	+	2	221,219,	0,937,	rs667222	Type II Diabetes Mellitus
rs4927176	chr1	55354334	55354335	+	ENSG00000233203.2	RP11-67L3.4	ENST00000436033.1	RP11-67L3.4-002	chr1	55353399	55354336	+	2	250,164,	0,773,	rs667222	Type II Diabetes Mellitus
rs4927176	chr1	55354334	55354335	+	ENSG00000233203.2	RP11-67L3.4	ENST00000455380.1	RP11-67L3.4-003	chr1	55353400	55354523	+	3	56,108,351,	0,133,772,	rs667222	Type II Diabetes Mellitus
rs4927176	chr1	55354334	55354335	+	ENSG00000233203.2	RP11-67L3.4	ENST00000433690.1	RP11-67L3.4-004	chr1	55353404	55354523	+	2	52,351,	0,768,	rs667222	Type II Diabetes Mellitus
rs2495513	chr1	55457814	55457815	-	ENSG00000233271.1	RP11-12C17.2	ENST00000436960.1	RP11-12C17.2-001	chr1	55446622	55457947	-	2	66,362,	0,10963,	rs1015979	Alzheimer's disease
rs4912244	chr1	57852993	57852994	+	ENSG00000227935.1	RP6-102O10.1	ENST00000422038.1	RP6-102O10.1-001	chr1	57852247	57853122	+	2	147,561,	0,314,	rs10889039; rs10889038; rs10047071; rs12087888; rs11207011	Type II Diabetes Mellitus; Blood Pressure; Blood Pressure; Blood Pressure; Blood Pressure; Blood Pressure; Blood Pressure; Blood Pressure; Blood Pressure
rs4912245	chr1	57852994	57852995	+	ENSG00000227935.1	RP6-102O10.1	ENST00000422038.1	RP6-102O10.1-001	chr1	57852247	57853122	+	2	147,561,	0,314,	rs3738552	Multiple complex diseases
rs722187	chr1	58339642	58339643	+	ENSG00000226759.2	RP4-737A23.2	ENST00000592898.1	RP4-737A23.2-011	chr1	58328126	58339873	+	2	586,235,	0,11512,	-	Parkinson's disease; Amyotrophic Lateral Sclerosis (ALS)
rs722187	chr1	58339642	58339643	+	ENSG00000226759.2	RP4-737A23.2	ENST00000591882.1	RP4-737A23.2-012	chr1	58326335	58340013	+	3	370,64,375,	0,1792,13303,	-	Parkinson's disease; Amyotrophic Lateral Sclerosis (ALS)
rs1202822	chr1	58346206	58346207	+	ENSG00000226759.2	RP4-737A23.2	ENST00000457412.2	RP4-737A23.2-018	chr1	58328126	58346577	+	4	65,112,147,420,	0,14276,15842,18031,	rs852802; rs852801	Amyotrophic Lateral Sclerosis (ALS); Amyotrophic Lateral Sclerosis (ALS)
rs1202822	chr1	58346206	58346207	+	ENSG00000226759.2	RP4-737A23.2	ENST00000591173.1	RP4-737A23.2-017	chr1	58328126	58346456	+	5	65,112,147,151,299,	0,14276,15842,17664,18031,	rs852802; rs852801	Amyotrophic Lateral Sclerosis (ALS); Amyotrophic Lateral Sclerosis (ALS)
rs1202822	chr1	58346206	58346207	+	ENSG00000226759.2	RP4-737A23.2	ENST00000591523.1	RP4-737A23.2-005	chr1	58328126	58346412	+	4	586,112,147,255,	0,14276,15842,18031,	rs852802; rs852801	Amyotrophic Lateral Sclerosis (ALS); Amyotrophic Lateral Sclerosis (ALS)
rs1202822	chr1	58346206	58346207	+	ENSG00000226759.2	RP4-737A23.2	ENST00000586465.1	RP4-737A23.2-014	chr1	58328686	58346403	+	6	26,118,99,112,147,246,	0,1692,3287,13716,15282,17471,	rs852802; rs852801	Amyotrophic Lateral Sclerosis (ALS); Amyotrophic Lateral Sclerosis (ALS)
rs2363079	chr1	61053721	61053722	-	ENSG00000226476.2	RP11-776H12.1	ENST00000439156.2	RP11-776H12.1-001	chr1	61005920	61106163	-	8	185,115,76,126,836,124,116,220,	0,2048,33089,47788,55289,59878,99762,100023,	rs10889189; rs4636500; rs4515823; rs1461356; rs12565755	Multiple complex diseases; Multiple complex diseases; Multiple complex diseases; Multiple complex diseases; Response to tocilizumab in rheumatoid arthritis
rs12142294	chr1	61590616	61590617	+	ENSG00000270742.1	RP4-802A10.1	ENST00000603233.1	RP4-802A10.1-001	chr1	61590404	61590874	+	1	470,	0,	rs964091; rs10493302; rs11207695	Multiple continuous traits in DGI samples; Multiple continuous traits in DGI samples; Multiple continuous traits in DGI samples; Multiple continuous traits in DGI samples
rs4915848	chr1	63175829	63175830	+	ENSG00000235545.1	RP11-230B22.1	ENST00000453229.1	RP11-230B22.1-001	chr1	63154152	63176365	+	2	171,1057,	0,21156,	rs2182866	Multiple complex diseases
rs11208007	chr1	63176082	63176083	+	ENSG00000235545.1	RP11-230B22.1	ENST00000453229.1	RP11-230B22.1-001	chr1	63154152	63176365	+	2	171,1057,	0,21156,	rs4587594; rs880694; rs11207995; rs1748195; rs12042319; rs12048208; rs10889337; rs7539035; rs1168013; rs995000; rs2131925; rs10889353	Lipids; Triglycerides; Lipids; Triglycerides; Lipid traits; Multiple continuous traits in DGI samples; Triglycerides; Multiple continuous traits in DGI samples; Lipid level measurements; Multiple continuous traits in DGI samples; Multiple serum and urine biomarkers in WTCCC BRIGHT samples; Lipoproteins, LDL; Lipids; Triglycerides; Multiple continuous traits in DGI samples; Triglycerides; Multiple…
rs1411391	chr1	63491239	63491240	+	ENSG00000227485.1	RP11-5P4.2	ENST00000418091.1	RP11-5P4.2-001	chr1	63489877	63491329	+	2	104,255,	0,1197,	rs883398	Echocardiography
rs4269797	chr1	63628647	63628648	+	ENSG00000203605.3	RP11-335E6.2	ENST00000455038.1	RP11-335E6.2-001	chr1	63604920	63628824	+	3	248,168,407,	0,19786,23497,	rs7526034	Brain imaging
rs11209218	chr1	68583263	68583264	+	ENSG00000232284.3	GNG12-AS1	ENST00000420587.1	GNG12-AS1-002	chr1	68297985	68668670	+	10	134,117,74,194,64,77,282,117,154,1019,	0,202344,239497,266340,267426,268395,285148,288822,305994,369666,	rs269352	Body Height; Body Height
rs11209218	chr1	68583263	68583264	+	ENSG00000232284.3	GNG12-AS1	ENST00000413628.1	GNG12-AS1-001	chr1	68297991	68668670	+	9	128,107,74,194,64,73,282,117,1019,	0,123847,239491,266334,267420,270346,285142,288816,369660,	rs269352	Body Height; Body Height
rs2149823	chr1	68668291	68668292	+	ENSG00000232284.3	GNG12-AS1	ENST00000420587.1	GNG12-AS1-002	chr1	68297985	68668670	+	10	134,117,74,194,64,77,282,117,154,1019,	0,202344,239497,266340,267426,268395,285148,288822,305994,369666,	-	Multiple complex diseases
rs2149823	chr1	68668291	68668292	+	ENSG00000232284.3	GNG12-AS1	ENST00000413628.1	GNG12-AS1-001	chr1	68297991	68668670	+	9	128,107,74,194,64,73,282,117,1019,	0,123847,239491,266334,267420,270346,285142,288816,369660,	-	Multiple complex diseases
rs2820504	chr1	68668516	68668517	+	ENSG00000232284.3	GNG12-AS1	ENST00000420587.1	GNG12-AS1-002	chr1	68297985	68668670	+	10	134,117,74,194,64,77,282,117,154,1019,	0,202344,239497,266340,267426,268395,285148,288822,305994,369666,	rs2149823	Multiple complex diseases
rs2820504	chr1	68668516	68668517	+	ENSG00000232284.3	GNG12-AS1	ENST00000413628.1	GNG12-AS1-001	chr1	68297991	68668670	+	9	128,107,74,194,64,73,282,117,1019,	0,123847,239491,266334,267420,270346,285142,288816,369660,	rs2149823	Multiple complex diseases
rs10789263	chr1	68949138	68949139	+	ENSG00000233589.1	RP4-694A7.2	ENST00000425820.1	RP4-694A7.2-001	chr1	68944811	68949222	+	2	181,779,	0,3632,	-	Multiple complex diseases
rs912499	chr1	69003581	69003582	+	ENSG00000234264.1	RP4-694A7.4	ENST00000428732.1	RP4-694A7.4-001	chr1	68962358	69004310	+	3	96,155,996,	0,32649,40956,	rs435066	IgG glycosylation; IgG glycosylation; IgG glycosylation; IgG glycosylation; IgG glycosylation
rs12048393	chr1	71178988	71178989	+	ENSG00000229051.1	RP5-952N6.1	ENST00000419450.1	RP5-952N6.1-001	chr1	71172135	71252151	+	7	79,254,50,75,179,166,1283,	0,1275,2268,5604,6676,71077,78733,	rs1334997	Glucose
rs12022025	chr1	71251180	71251181	+	ENSG00000229051.1	RP5-952N6.1	ENST00000419450.1	RP5-952N6.1-001	chr1	71172135	71252151	+	7	79,254,50,75,179,166,1283,	0,1275,2268,5604,6676,71077,78733,	rs2421787; rs2820551	Glucose; Glucose; Glucose
rs10493479	chr1	71251703	71251704	+	ENSG00000229051.1	RP5-952N6.1	ENST00000419450.1	RP5-952N6.1-001	chr1	71172135	71252151	+	7	79,254,50,75,179,166,1283,	0,1275,2268,5604,6676,71077,78733,	rs2820551	Glucose; Glucose
rs2305549	chr1	75055418	75055419	+	ENSG00000234497.1	RP4-612J11.1	ENST00000416017.1	RP4-612J11.1-001	chr1	75055418	75087403	+	3	173,91,324,	0,25471,31661,	-	Heart Failure
rs1251079	chr1	76189444	76189445	-	ENSG00000178193.5	RP4-682C21.5	ENST00000433521.2	RP4-682C21.5-001	chr1	76175687	76189696	-	4	558,57,121,70,	0,10346,13665,13939,	-	Multiple continuous traits in DGI samples
rs3179693	chr1	76484826	76484827	+	ENSG00000225605.1	RP11-550H2.1	ENST00000436121.1	RP11-550H2.1-001	chr1	76477008	76485041	+	3	75,71,223,	0,1936,7810,	-	Multiple continuous traits in DGI samples
rs17101573	chr1	78716013	78716014	+	ENSG00000237413.1	RP11-183M13.1	ENST00000436742.1	RP11-183M13.1-002	chr1	78695282	78759574	+	6	131,827,384,152,199,300,	0,20585,21895,62881,63480,63992,	rs17101475	Multiple complex diseases
rs17101573	chr1	78716013	78716014	+	ENSG00000237413.1	RP11-183M13.1	ENST00000413519.1	RP11-183M13.1-001	chr1	78695305	78835149	+	6	108,190,384,115,191,182,	0,20562,21872,112904,138916,139662,	rs17101475	Multiple complex diseases
rs17101575	chr1	78716045	78716046	+	ENSG00000237413.1	RP11-183M13.1	ENST00000436742.1	RP11-183M13.1-002	chr1	78695282	78759574	+	6	131,827,384,152,199,300,	0,20585,21895,62881,63480,63992,	rs17101475	Multiple complex diseases
rs17101575	chr1	78716045	78716046	+	ENSG00000237413.1	RP11-183M13.1	ENST00000413519.1	RP11-183M13.1-001	chr1	78695305	78835149	+	6	108,190,384,115,191,182,	0,20562,21872,112904,138916,139662,	rs17101475	Multiple complex diseases
rs737347	chr1	78716509	78716510	+	ENSG00000237413.1	RP11-183M13.1	ENST00000436742.1	RP11-183M13.1-002	chr1	78695282	78759574	+	6	131,827,384,152,199,300,	0,20585,21895,62881,63480,63992,	rs17101475	Multiple complex diseases
rs7538681	chr1	80581394	80581395	+	ENSG00000260322.1	RP11-339A11.2	ENST00000567886.1	RP11-339A11.2-001	chr1	80580627	80582603	+	1	1976,	0,	rs981126; rs1572349; rs10518631; rs6658821; rs6699236	Multiple complex diseases; Multiple complex diseases; Multiple complex diseases; Multiple complex diseases; Multiple complex diseases
rs6696195	chr1	80581471	80581472	+	ENSG00000260322.1	RP11-339A11.2	ENST00000567886.1	RP11-339A11.2-001	chr1	80580627	80582603	+	1	1976,	0,	rs10782716; rs6424683; rs6699329; rs12120142; rs11162922; rs6424682; rs4650447; rs981126; rs10518631; rs12123981; rs10493658; rs6658821; rs1572349; rs7549131; rs6699236	Multiple complex diseases; Multiple complex diseases; Multiple complex diseases; Multiple complex diseases; Multiple complex diseases; Multiple complex diseases; Multiple complex diseases; Multiple complex diseases; Multiple complex diseases; Multiple complex diseases; Multiple complex diseases; Multiple complex diseases; Multiple complex diseases; Multiple complex diseases; Multiple complex dise…
rs12061600	chr1	80581702	80581703	+	ENSG00000260322.1	RP11-339A11.2	ENST00000567886.1	RP11-339A11.2-001	chr1	80580627	80582603	+	1	1976,	0,	rs10518631; rs981126; rs1572349; rs6658821; rs6699236; rs2388956; rs11162922	Multiple complex diseases; Multiple complex diseases; Multiple complex diseases; Multiple complex diseases; Multiple complex diseases; Cholesterol, HDL; Cholesterol, HDL; Cholesterol, HDL; Multiple complex diseases; Multiple complex diseases
rs12401477	chr1	80582020	80582021	+	ENSG00000260322.1	RP11-339A11.2	ENST00000567886.1	RP11-339A11.2-001	chr1	80580627	80582603	+	1	1976,	0,	rs6658821; rs6699236; rs12123981; rs7549131; rs12120142; rs10518631; rs10493658; rs4650447; rs6424683; rs11162922; rs1572349; rs10782716; rs6424682; rs981126; rs6699329	Multiple complex diseases; Multiple complex diseases; Multiple complex diseases; Multiple complex diseases; Multiple complex diseases; Multiple complex diseases; Multiple complex diseases; Multiple complex diseases; Multiple complex diseases; Multiple complex diseases; Multiple complex diseases; Multiple complex diseases; Multiple complex diseases; Multiple complex diseases; Multiple complex dise…
rs1937787	chr1	80839277	80839278	-	ENSG00000225598.1	RP11-339D23.1	ENST00000458146.1	RP11-339D23.1-001	chr1	80839048	80840306	-	2	395,185,	0,1073,	rs35020936; rs41338944; rs2389026	Multiple complex diseases; Multiple complex diseases; Multiple complex diseases
rs12034249	chr1	85864390	85864391	+	ENSG00000223653.1	RP11-131L23.1	ENST00000427819.1	RP11-131L23.1-001	chr1	85742397	85865646	+	5	83,98,70,192,1507,	0,926,100051,103659,121742,	rs10489510	Type II Diabetes Mellitus
rs530006	chr1	85913507	85913508	+	ENSG00000223653.1	RP11-131L23.1	ENST00000426125.1	RP11-131L23.1-002	chr1	85743354	85913807	+	3	67,70,327,	0,99094,170126,	rs1523993	Neuroblastoma
rs3814018	chr1	95086777	95086778	-	ENSG00000235565.1	RP11-86H7.7	ENST00000435559.1	RP11-86H7.7-001	chr1	95086706	95089740	-	2	806,1466,	0,1568,	rs4474258	Adverse response to chemotherapy in breast cancer (alopecia) (cyclophosphamide+epirubicin+/-5FU)
rs324864	chr1	96719891	96719892	-	ENSG00000231987.1	RP5-898J17.1	ENST00000435311.1	RP5-898J17.1-001	chr1	96719624	96839681	-	6	1682,81,66,79,42,44,	0,49415,50204,99085,101157,120013,	rs321588; rs321566	Blood Pressure; Multiple continuous traits in DGI samples
rs2660304	chr1	98512126	98512127	-	ENSG00000225206.3	MIR137HG	ENST00000424528.2	MIR137HG-001	chr1	98453555	98515419	-	5	1570,85,389,109,486,	0,6916,58008,58519,61378,	rs4372296; rs4379706; rs4421623; rs1625579	Multiple complex diseases; Multiple complex diseases; Multiple complex diseases; Autism spectrum disorder, attention deficit-hyperactivity disorder, bipolar disorder, major depressive disorder, and schizophrenia (combined); Schizophrenia
rs6661439	chr1	99612541	99612542	+	ENSG00000232825.1	RP5-896L10.1	ENST00000425113.1	RP5-896L10.1-001	chr1	99469831	99614408	+	3	370,95,2079,	0,139760,142498,	rs302748	Blood Pressure Determination
rs302761	chr1	99612599	99612600	+	ENSG00000232825.1	RP5-896L10.1	ENST00000425113.1	RP5-896L10.1-001	chr1	99469831	99614408	+	3	370,95,2079,	0,139760,142498,	rs302748	Blood Pressure Determination
rs17119715	chr1	99613589	99613590	+	ENSG00000232825.1	RP5-896L10.1	ENST00000425113.1	RP5-896L10.1-001	chr1	99469831	99614408	+	3	370,95,2079,	0,139760,142498,	rs17119565	Multiple complex diseases
rs510463	chr1	100497090	100497091	+	ENSG00000261254.1	RP4-714D9.5	ENST00000564623.1	RP4-714D9.5-001	chr1	100496121	100501188	+	1	5067,	0,	rs7518943; rs495871; rs17121644; rs575323	Alzheimer Disease; Alzheimer's disease; Macular Degeneration; Macular Degeneration; Macular Degeneration
rs561149	chr1	100500415	100500416	+	ENSG00000261254.1	RP4-714D9.5	ENST00000564623.1	RP4-714D9.5-001	chr1	100496121	100501188	+	1	5067,	0,	rs495871; rs17121644; rs575323; rs7518943	Macular Degeneration; Macular Degeneration; Macular Degeneration; Alzheimer Disease; Alzheimer's disease
rs11590179	chr1	101461302	101461303	+	ENSG00000235795.1	RP11-421L21.2	ENST00000414686.1	RP11-421L21.2-001	chr1	101461028	101461816	+	2	47,624,	0,164,	rs11581062	Multiple sclerosis
rs17450029	chr1	101540998	101540999	+	ENSG00000233184.2	RP11-421L21.3	ENST00000446527.1	RP11-421L21.3-004	chr1	101491474	101552727	+	5	143,322,146,114,320,	0,49476,51444,57542,60933,	-	QT interval (interaction)
rs17450029	chr1	101540998	101540999	+	ENSG00000233184.2	RP11-421L21.3	ENST00000454721.1	RP11-421L21.3-007	chr1	101538215	101549130	+	4	171,322,146,114,	0,2735,4703,10801,	-	QT interval (interaction)
rs899019	chr1	103319337	103319338	-	ENSG00000230864.1	RP5-936J12.1	ENST00000414418.1	RP5-936J12.1-001	chr1	103228877	103319398	-	7	184,100,108,28,135,125,251,	0,3235,4201,4453,9636,36482,90270,	rs1376359; rs10874639	QRS duration in Tripanosoma cruzi seropositivity; Protein quantitative trait loci
rs6664203	chr1	104616336	104616337	+	ENSG00000215869.3	RP11-364B6.1	ENST00000418362.1	RP11-364B6.1-001	chr1	104615644	104619709	+	2	882,343,	0,3722,	rs1330408	Iron
rs1916821	chr1	106143125	106143126	-	ENSG00000230768.2	RP11-251P6.1	ENST00000594455.1	RP11-251P6.1-007	chr1	106143113	106148629	-	3	268,103,73,	0,3671,5443,	rs777080	Coronary Artery Disease
rs1781061	chr1	108615061	108615062	+	ENSG00000226822.1	RP11-356N1.2	ENST00000451023.1	RP11-356N1.2-002	chr1	108614992	108617115	+	2	327,101,	0,2022,	rs1777478; rs12071280	Multiple complex diseases; Multiple complex diseases
rs366735	chr1	110427189	110427190	-	ENSG00000235005.1	RP11-195M16.1	ENST00000415166.1	RP11-195M16.1-001	chr1	110426797	110428886	-	2	410,40,	0,2049,	rs453577	Multiple complex diseases
rs333960	chr1	110439479	110439480	+	ENSG00000261055.1	RP11-195M16.3	ENST00000565955.1	RP11-195M16.3-001	chr1	110438594	110440483	+	1	1889,	0,	-	Obesity-related traits
rs333961	chr1	110439635	110439636	+	ENSG00000261055.1	RP11-195M16.3	ENST00000565955.1	RP11-195M16.3-001	chr1	110438594	110440483	+	1	1889,	0,	rs333960	Obesity-related traits
rs333962	chr1	110440116	110440117	+	ENSG00000261055.1	RP11-195M16.3	ENST00000565955.1	RP11-195M16.3-001	chr1	110438594	110440483	+	1	1889,	0,	rs333960	Obesity-related traits
rs3849185	chr1	110829501	110829502	-	ENSG00000227963.1	RP5-1074L1.1	ENST00000449169.1	RP5-1074L1.1-001	chr1	110828996	110881793	-	4	2197,121,118,175,	0,6012,32390,52622,	rs2361047; rs3904626; rs2885145; rs3849178; rs11102076; rs3820662; rs4838977	Multiple complex diseases; Multiple complex diseases; Multiple complex diseases; Multiple complex diseases; Multiple complex diseases; Multiple complex diseases; Multiple complex diseases
rs11102099	chr1	110950461	110950462	+	ENSG00000224699.3	LAMTOR5-AS1	ENST00000457535.1	LAMTOR5-AS1-001	chr1	110950146	110958896	+	3	430,121,266,	0,4648,8484,	rs17358933	Multiple complex diseases
rs11102099	chr1	110950461	110950462	+	ENSG00000224699.3	LAMTOR5-AS1	ENST00000598454.1	LAMTOR5-AS1-013	chr1	110950446	110960984	+	6	130,74,121,90,180,116,	0,1260,4348,5496,8184,10422,	rs17358933	Multiple complex diseases
rs11102099	chr1	110950461	110950462	+	ENSG00000224699.3	LAMTOR5-AS1	ENST00000587691.1	LAMTOR5-AS1-006	chr1	110950461	110955120	+	2	115,326,	0,4333,	rs17358933	Multiple complex diseases
rs4839387	chr1	110968263	110968264	+	ENSG00000224699.3	LAMTOR5-AS1	ENST00000596890.1	LAMTOR5-AS1-009	chr1	110958684	110968731	+	3	126,129,501,	0,2184,9546,	rs3849178; rs4838977; rs2361047; rs3904626; rs17358933; rs11102076; rs3820662; rs2885145	Multiple complex diseases; Multiple complex diseases; Multiple complex diseases; Multiple complex diseases; Multiple complex diseases; Multiple complex diseases; Multiple complex diseases; Multiple complex diseases
rs4839387	chr1	110968263	110968264	+	ENSG00000224699.3	LAMTOR5-AS1	ENST00000598158.1	LAMTOR5-AS1-010	chr1	110958684	110968621	+	3	126,120,386,	0,2184,9551,	rs3849178; rs4838977; rs2361047; rs3904626; rs17358933; rs11102076; rs3820662; rs2885145	Multiple complex diseases; Multiple complex diseases; Multiple complex diseases; Multiple complex diseases; Multiple complex diseases; Multiple complex diseases; Multiple complex diseases; Multiple complex diseases
rs4839387	chr1	110968263	110968264	+	ENSG00000224699.3	LAMTOR5-AS1	ENST00000599202.1	LAMTOR5-AS1-008	chr1	110958684	110968407	+	4	126,123,129,177,	0,1731,2184,9546,	rs3849178; rs4838977; rs2361047; rs3904626; rs17358933; rs11102076; rs3820662; rs2885145	Multiple complex diseases; Multiple complex diseases; Multiple complex diseases; Multiple complex diseases; Multiple complex diseases; Multiple complex diseases; Multiple complex diseases; Multiple complex diseases
rs4839387	chr1	110968263	110968264	+	ENSG00000224699.3	LAMTOR5-AS1	ENST00000598350.1	LAMTOR5-AS1-011	chr1	110960110	110968707	+	3	152,120,477,	0,758,8120,	rs3849178; rs4838977; rs2361047; rs3904626; rs17358933; rs11102076; rs3820662; rs2885145	Multiple complex diseases; Multiple complex diseases; Multiple complex diseases; Multiple complex diseases; Multiple complex diseases; Multiple complex diseases; Multiple complex diseases; Multiple complex diseases
rs12048154	chr1	110974488	110974489	+	ENSG00000224699.3	LAMTOR5-AS1	ENST00000585433.2	LAMTOR5-AS1-004	chr1	110958748	110974982	+	3	62,120,699,	0,2120,15535,	rs4112315; rs6671323; rs12138917	Multiple complex diseases; Hemoglobins; Hemoglobins; Multiple complex diseases
rs17026659	chr1	111486414	111486415	+	ENSG00000232811.1	RP11-96K19.2	ENST00000440689.1	RP11-96K19.2-001	chr1	111486088	111495470	+	2	1694,665,	0,8717,	rs12567355	Obesity-related traits
rs1264913	chr1	111974934	111974935	-	ENSG00000260948.1	RP11-552M11.8	ENST00000564771.1	RP11-552M11.8-001	chr1	111973667	111975690	-	1	2023,	0,	-	Multiple continuous traits in DGI samples
rs3811019	chr1	114471582	114471583	-	ENSG00000235527.2	RP5-1073O3.7	ENST00000450706.1	RP5-1073O3.7-001	chr1	114466622	114471880	-	5	332,114,970,145,556,	0,2627,2852,4243,4702,	-	Multiple complex diseases
rs3811019	chr1	114471582	114471583	-	ENSG00000235527.2	RP5-1073O3.7	ENST00000427953.1	RP5-1073O3.7-002	chr1	114466622	114471854	-	2	332,989,	0,4243,	-	Multiple complex diseases
rs12136101	chr1	115910334	115910335	+	ENSG00000228035.1	RP4-663N10.1	ENST00000425449.1	RP4-663N10.1-001	chr1	115825654	115910693	+	2	207,2403,	0,82636,	-	Parkinson's disease
rs7538141	chr1	116465008	116465009	+	ENSG00000228127.1	RP11-12L8.1	ENST00000438885.1	RP11-12L8.1-001	chr1	116461996	116468529	+	3	184,79,1133,	0,2991,5400,	-	Multiple complex diseases
rs10489664	chr1	116971042	116971043	-	ENSG00000233154.1	RP4-655J12.4	ENST00000423907.1	RP4-655J12.4-001	chr1	116966345	117021430	-	4	192,113,121,28,	0,4658,54328,55057,	rs7544671; rs41464748	Multiple complex diseases; Multiple continuous traits in DGI samples
rs3767783	chr1	117568946	117568947	-	ENSG00000236137.1	RP11-27K13.3	ENST00000445523.1	RP11-27K13.3-001	chr1	117568103	117602112	-	4	1305,223,168,118,	0,6632,24685,33891,	rs10801925; rs17036665; rs3829881	Multiple complex diseases; Multiple continuous traits in DGI samples; Albumins
rs3767783	chr1	117568946	117568947	-	ENSG00000236137.1	RP11-27K13.3	ENST00000421254.1	RP11-27K13.3-002	chr1	117568918	117575143	-	2	490,132,	0,6093,	rs10801925; rs17036665; rs3829881	Multiple complex diseases; Multiple continuous traits in DGI samples; Albumins
rs6428790	chr1	119605996	119605997	+	ENSG00000224238.2	WARS2-IT1	ENST00000423984.2	WARS2-IT1-001	chr1	119590027	119607408	+	2	128,1932,	0,15449,	rs1409158	Multiple complex diseases
rs12096448	chr1	119683389	119683390	+	ENSG00000231365.1	RP11-418J17.1	ENST00000457043.1	RP11-418J17.1-005	chr1	119683330	119684823	+	2	86,454,	0,1039,	rs2765542	Type II Diabetes Mellitus
rs12096448	chr1	119683389	119683390	+	ENSG00000231365.1	RP11-418J17.1	ENST00000425884.1	RP11-418J17.1-003	chr1	119683018	119693557	+	4	398,117,88,142,	0,6557,10169,10397,	rs2765542	Type II Diabetes Mellitus
rs12096448	chr1	119683389	119683390	+	ENSG00000231365.1	RP11-418J17.1	ENST00000440150.1	RP11-418J17.1-002	chr1	119683047	119726446	+	4	369,182,72,1846,	0,10140,40965,41553,	rs2765542	Type II Diabetes Mellitus
rs12096448	chr1	119683389	119683390	+	ENSG00000231365.1	RP11-418J17.1	ENST00000413531.1	RP11-418J17.1-004	chr1	119683352	119776804	+	5	64,67,117,182,724,	0,1017,6223,9835,92728,	rs2765542	Type II Diabetes Mellitus
rs12096448	chr1	119683389	119683390	+	ENSG00000231365.1	RP11-418J17.1	ENST00000418015.1	RP11-418J17.1-001	chr1	119683352	119818596	+	7	64,67,117,182,270,43,786,	0,1017,6223,9835,120717,122172,134458,	rs2765542	Type II Diabetes Mellitus
rs12085616	chr1	119689147	119689148	+	ENSG00000231365.1	RP11-418J17.1	ENST00000445565.1	RP11-418J17.1-006	chr1	119689031	119689656	+	2	428,81,	0,544,	rs2765542	Type II Diabetes Mellitus
rs12756653	chr1	119776429	119776430	+	ENSG00000231365.1	RP11-418J17.1	ENST00000413531.1	RP11-418J17.1-004	chr1	119683352	119776804	+	5	64,67,117,182,724,	0,1017,6223,9835,92728,	rs10494221	Rheumatoid Arthritis, cyclic citrullinated peptide (CCP) positive
rs1496049	chr1	152161948	152161949	+	ENSG00000237975.2	FLG-AS1	ENST00000420707.1	FLG-AS1-003	chr1	152161826	152313586	+	9	158,118,106,80,52,166,101,101,24,	0,59544,62302,112403,125555,143232,145988,148638,151736,	rs969359	Multiple complex diseases
rs10159180	chr1	156480323	156480324	+	ENSG00000260460.1	RP11-284F21.8	ENST00000564032.1	RP11-284F21.8-001	chr1	156479645	156481473	+	1	1828,	0,	rs3790455; rs2274316	Migraine; Migraine - clinic-based; Migraine
rs11264489	chr1	156480830	156480831	+	ENSG00000260460.1	RP11-284F21.8	ENST00000564032.1	RP11-284F21.8-001	chr1	156479645	156481473	+	1	1828,	0,	rs2274316; rs3790455	Migraine - clinic-based; Migraine; Migraine
rs7540909	chr1	163132633	163132634	+	ENSG00000232892.1	RP11-267N12.1	ENST00000415437.1	RP11-267N12.1-001	chr1	163131464	163182813	+	4	167,91,144,2231,	0,1111,45022,49118,	-	Heart Failure
rs6703000	chr1	165179873	165179874	+	ENSG00000224702.1	RP11-38C18.2	ENST00000457106.1	RP11-38C18.2-001	chr1	165179863	165182327	+	3	341,102,249,	0,609,2215,	rs1553512	Respiratory Function Tests; Respiratory Function Tests
rs1532815	chr1	165180088	165180089	+	ENSG00000224702.1	RP11-38C18.2	ENST00000457106.1	RP11-38C18.2-001	chr1	165179863	165182327	+	3	341,102,249,	0,609,2215,	-	Response to acetaminophen (hepatotoxicity)
rs2251768	chr1	165738310	165738311	+	ENSG00000224358.1	RP11-466F5.8	ENST00000423121.1	RP11-466F5.8-001	chr1	165738165	165744413	+	2	447,1703,	0,4545,	rs4656461; rs7518099; rs7555523	Glaucoma; Intraocular pressure; Intraocular pressure
rs10800382	chr1	168758120	168758121	+	ENSG00000225826.1	LINC00626	ENST00000420691.1	LINC00626-001	chr1	168756176	168762124	+	3	290,109,556,	0,1842,5392,	rs11590043	Waist Circumference
rs16862956	chr1	169993761	169993762	+	ENSG00000232959.1	RP11-332H17.1	ENST00000440321.1	RP11-332H17.1-001	chr1	169993217	169993824	+	2	207,134,	0,473,	rs2806385; rs12124561; rs673789	Multiple continuous traits in DGI samples; Multiple continuous traits in DGI samples; Multiple complex diseases
rs593173	chr1	170615859	170615860	+	ENSG00000235303.1	RP1-79C4.1	ENST00000413005.1	RP1-79C4.1-001	chr1	170567994	170616480	+	3	162,689,1072,	0,40255,47414,	rs3903239	Atrial fibrillation
rs593560	chr1	170615916	170615917	+	ENSG00000235303.1	RP1-79C4.1	ENST00000413005.1	RP1-79C4.1-001	chr1	170567994	170616480	+	3	162,689,1072,	0,40255,47414,	rs3903239	Atrial fibrillation
rs1322771	chr1	173832805	173832806	+	ENSG00000270084.1	GAS5-AS1	ENST00000602767.1	GAS5-AS1-001	chr1	173832385	173833079	+	1	694,	0,	rs7536773; rs16846398; rs16846395; rs7550036; rs6692452; rs6425256; rs6691327	Macular Degeneration; Multiple complex diseases; Multiple complex diseases; Macular Degeneration; Macular Degeneration; Multiple complex diseases; Macular Degeneration; Multiple complex diseases
rs9442660	chr1	173834355	173834356	-	ENSG00000234741.2	GAS5	ENST00000416952.1	GAS5-012	chr1	173834305	173837126	-	6	380,38,30,269,53,29,	0,689,1009,1360,1823,2792,	rs16846395; rs7550036; rs6692452; rs16846398; rs6691327; rs7536773; rs6425256	Multiple complex diseases; Macular Degeneration; Macular Degeneration; Multiple complex diseases; Macular Degeneration; Multiple complex diseases; Macular Degeneration; Multiple complex diseases
rs9442660	chr1	173834355	173834356	-	ENSG00000234741.2	GAS5	ENST00000431268.1	GAS5-002	chr1	173833038	173837127	-	8	175,1026,77,38,30,269,53,30,	0,356,1570,1956,2276,2627,3090,4059,	rs16846395; rs7550036; rs6692452; rs16846398; rs6691327; rs7536773; rs6425256	Multiple complex diseases; Macular Degeneration; Macular Degeneration; Multiple complex diseases; Macular Degeneration; Multiple complex diseases; Macular Degeneration; Multiple complex diseases
rs9442660	chr1	173834355	173834356	-	ENSG00000234741.2	GAS5	ENST00000442067.1	GAS5-018	chr1	173833768	173836181	-	6	917,38,30,40,36,53,	0,1226,1546,1897,2130,2360,	rs16846395; rs7550036; rs6692452; rs16846398; rs6691327; rs7536773; rs6425256	Multiple complex diseases; Macular Degeneration; Macular Degeneration; Multiple complex diseases; Macular Degeneration; Multiple complex diseases; Macular Degeneration; Multiple complex diseases
rs9442660	chr1	173834355	173834356	-	ENSG00000234741.2	GAS5	ENST00000455838.1	GAS5-009	chr1	173834092	173837127	-	8	328,77,38,30,40,36,53,30,	0,516,902,1222,1573,1806,2036,3005,	rs16846395; rs7550036; rs6692452; rs16846398; rs6691327; rs7536773; rs6425256	Multiple complex diseases; Macular Degeneration; Macular Degeneration; Multiple complex diseases; Macular Degeneration; Multiple complex diseases; Macular Degeneration; Multiple complex diseases
rs2067079	chr1	173835210	173835211	-	ENSG00000234741.2	GAS5	ENST00000456293.1	GAS5-007	chr1	173834386	173837129	-	7	34,38,350,40,36,53,32,	0,261,608,1279,1512,1742,2711,	rs3791020; rs10912671; rs2144708; rs2295366	Multiple continuous traits in DGI samples; Multiple continuous traits in DGI samples; Multiple continuous traits in DGI samples; Multiple continuous traits in DGI samples
rs2067079	chr1	173835210	173835211	-	ENSG00000234741.2	GAS5	ENST00000443799.1	GAS5-011	chr1	173834490	173837127	-	5	195,350,269,53,30,	0,504,1175,1638,2607,	rs3791020; rs10912671; rs2144708; rs2295366	Multiple continuous traits in DGI samples; Multiple continuous traits in DGI samples; Multiple continuous traits in DGI samples; Multiple continuous traits in DGI samples
rs2067079	chr1	173835210	173835211	-	ENSG00000234741.2	GAS5	ENST00000421068.1	GAS5-006	chr1	173834955	173837125	-	3	979,53,28,	0,1173,2142,	rs3791020; rs10912671; rs2144708; rs2295366	Multiple continuous traits in DGI samples; Multiple continuous traits in DGI samples; Multiple continuous traits in DGI samples; Multiple continuous traits in DGI samples
rs1951625	chr1	173836601	173836602	-	ENSG00000234741.2	GAS5	ENST00000451607.1	GAS5-015	chr1	173834661	173836867	-	7	24,38,30,40,36,53,575,	0,333,653,1004,1237,1467,1631,	rs3791020; rs10912671; rs2144708; rs2295366	Multiple continuous traits in DGI samples; Multiple continuous traits in DGI samples; Multiple continuous traits in DGI samples; Multiple continuous traits in DGI samples
rs1951625	chr1	173836601	173836602	-	ENSG00000234741.2	GAS5	ENST00000432536.1	GAS5-016	chr1	173834996	173836827	-	5	36,30,40,36,699,	0,318,669,902,1132,	rs3791020; rs10912671; rs2144708; rs2295366	Multiple continuous traits in DGI samples; Multiple continuous traits in DGI samples; Multiple continuous traits in DGI samples; Multiple continuous traits in DGI samples
rs760489	chr1	175172538	175172539	-	ENSG00000230687.1	RP5-1114G22.2	ENST00000412357.1	RP5-1114G22.2-001	chr1	175172363	175173985	-	2	681,94,	0,1528,	-	Heart Failure
rs508320	chr1	176187671	176187672	+	ENSG00000236021.1	RP11-195C7.1	ENST00000456125.1	RP11-195C7.1-001	chr1	176176783	176198466	+	3	224,113,242,	0,10886,21441,	rs4622022	Type II Diabetes Mellitus
rs10489219	chr1	177326068	177326069	+	ENSG00000224968.1	RP1-35C21.1	ENST00000451341.1	RP1-35C21.1-001	chr1	177320721	177335408	+	4	65,219,103,104,	0,5261,11853,14583,	rs4650963; rs11587000	Amyotrophic Lateral Sclerosis (ALS); Cholesterol
rs12039685	chr1	177332604	177332605	+	ENSG00000224968.1	RP1-35C21.1	ENST00000451341.1	RP1-35C21.1-001	chr1	177320721	177335408	+	4	65,219,103,104,	0,5261,11853,14583,	rs11587000; rs4650963	Cholesterol; Amyotrophic Lateral Sclerosis (ALS)
rs3829804	chr1	177362666	177362667	-	ENSG00000227579.1	RP1-35C21.2	ENST00000438575.1	RP1-35C21.2-001	chr1	177362422	177546084	-	3	502,57,239,	0,180440,183423,	rs6425419; rs6658794	Multiple complex diseases; Multiple continuous traits in DGI samples; Multiple continuous traits in DGI samples; Multiple continuous traits in DGI samples
rs3829803	chr1	177362683	177362684	-	ENSG00000227579.1	RP1-35C21.2	ENST00000438575.1	RP1-35C21.2-001	chr1	177362422	177546084	-	3	502,57,239,	0,180440,183423,	rs12117677; rs10913317; rs7513623; rs1107923; rs2902103	Multiple complex diseases; Multiple complex diseases; Multiple complex diseases; Multiple complex diseases; Multiple complex diseases
rs3829802	chr1	177362698	177362699	-	ENSG00000227579.1	RP1-35C21.2	ENST00000438575.1	RP1-35C21.2-001	chr1	177362422	177546084	-	3	502,57,239,	0,180440,183423,	rs12117677; rs10913317; rs7513623; rs1107923; rs2902103	Multiple complex diseases; Multiple complex diseases; Multiple complex diseases; Multiple complex diseases; Multiple complex diseases
rs3829801	chr1	177362809	177362810	-	ENSG00000227579.1	RP1-35C21.2	ENST00000438575.1	RP1-35C21.2-001	chr1	177362422	177546084	-	3	502,57,239,	0,180440,183423,	rs12117677; rs10913317; rs7513623; rs1107923; rs2902103	Multiple complex diseases; Multiple complex diseases; Multiple complex diseases; Multiple complex diseases; Multiple complex diseases
rs3829799	chr1	177362878	177362879	-	ENSG00000227579.1	RP1-35C21.2	ENST00000438575.1	RP1-35C21.2-001	chr1	177362422	177546084	-	3	502,57,239,	0,180440,183423,	rs6658794	Multiple continuous traits in DGI samples; Multiple continuous traits in DGI samples; Multiple continuous traits in DGI samples
rs3829799	chr1	177362878	177362879	-	ENSG00000227579.1	RP1-35C21.2	ENST00000458070.1	RP1-35C21.2-002	chr1	177362814	177566844	-	4	110,57,240,139,	0,180048,183031,203891,	rs6658794	Multiple continuous traits in DGI samples; Multiple continuous traits in DGI samples; Multiple continuous traits in DGI samples
rs911277	chr1	177545905	177545906	-	ENSG00000227579.1	RP1-35C21.2	ENST00000438575.1	RP1-35C21.2-001	chr1	177362422	177546084	-	3	502,57,239,	0,180440,183423,	rs10913355	Multiple complex diseases
rs911277	chr1	177545905	177545906	-	ENSG00000227579.1	RP1-35C21.2	ENST00000458070.1	RP1-35C21.2-002	chr1	177362814	177566844	-	4	110,57,240,139,	0,180048,183031,203891,	rs10913355	Multiple complex diseases
rs911276	chr1	177546084	177546085	-	ENSG00000227579.1	RP1-35C21.2	ENST00000458070.1	RP1-35C21.2-002	chr1	177362814	177566844	-	4	110,57,240,139,	0,180048,183031,203891,	rs10913355	Multiple complex diseases
rs7413116	chr1	182057505	182057506	+	ENSG00000225982.1	RP11-538D16.3	ENST00000428646.1	RP11-538D16.3-001	chr1	182055685	182059247	+	3	191,206,748,	0,1720,2814,	rs10797754; rs3856108	Multiple complex diseases; Multiple complex diseases
rs582159	chr1	182611605	182611606	-	ENSG00000261185.1	RP11-317P15.5	ENST00000570153.1	RP11-317P15.5-001	chr1	182610950	182612442	-	1	1492,	0,	rs488735	Multiple complex diseases
rs11605	chr1	185527737	185527738	+	ENSG00000228309.1	GS1-204I12.2	ENST00000439633.1	GS1-204I12.2-001	chr1	185527510	185534763	+	3	297,161,158,	0,4789,7095,	rs534817; rs2821436	Multiple continuous traits in DGI samples; Multiple continuous traits in DGI samples; Multiple continuous traits in DGI samples; Multiple continuous traits in DGI samples
rs1321991	chr1	185625970	185625971	+	ENSG00000261729.1	GS1-204I12.4	ENST00000569292.1	GS1-204I12.4-001	chr1	185624133	185626300	+	2	209,692,	0,1475,	rs1073470	Urinalysis
rs2489646	chr1	187329085	187329086	+	ENSG00000236030.1	RP11-108M21.1	ENST00000458683.1	RP11-108M21.1-001	chr1	187061973	187329455	+	4	105,74,70,609,	0,210624,236149,266873,	-	Body Composition
rs10912054	chr1	187329184	187329185	+	ENSG00000236030.1	RP11-108M21.1	ENST00000458683.1	RP11-108M21.1-001	chr1	187061973	187329455	+	4	105,74,70,609,	0,210624,236149,266873,	rs2802475	Body Composition
rs12026202	chr1	188187804	188187805	+	ENSG00000261182.1	RP11-201A3.1	ENST00000569873.1	RP11-201A3.1-001	chr1	188187530	188189807	+	1	2277,	0,	rs10494611; rs10494612; rs6676981; rs7554161; rs1407707; rs12040679	Type II Diabetes Mellitus; Multiple complex diseases; Multiple complex diseases; Multiple complex diseases; Hip; Multiple complex diseases
rs12734405	chr1	188187946	188187947	+	ENSG00000261182.1	RP11-201A3.1	ENST00000569873.1	RP11-201A3.1-001	chr1	188187530	188189807	+	1	2277,	0,	rs7414437	Heart Rate
rs17355195	chr1	188188901	188188902	+	ENSG00000261182.1	RP11-201A3.1	ENST00000569873.1	RP11-201A3.1-001	chr1	188187530	188189807	+	1	2277,	0,	rs1407707	Hip
rs1351609	chr1	188505308	188505309	+	ENSG00000225006.1	RP11-669M2.1	ENST00000426262.1	RP11-669M2.1-001	chr1	188477668	188505596	+	4	128,182,103,333,	0,20658,27218,27595,	rs284046	Nicotine dependence
rs1351610	chr1	188505404	188505405	+	ENSG00000225006.1	RP11-669M2.1	ENST00000426262.1	RP11-669M2.1-001	chr1	188477668	188505596	+	4	128,182,103,333,	0,20658,27218,27595,	rs284046	Nicotine dependence
rs703934	chr1	190463289	190463290	+	ENSG00000241505.1	RP11-161I10.1	ENST00000417409.1	RP11-161I10.1-001	chr1	190449508	190463427	+	2	46,460,	0,13459,	rs1093016	Iron
rs3904981	chr1	191828220	191828221	-	ENSG00000223344.1	RP11-541F9.1	ENST00000432083.1	RP11-541F9.1-001	chr1	191827836	191836090	-	2	474,141,	0,8113,	rs2785762	Mental Competency
rs3904981	chr1	191828220	191828221	-	ENSG00000223344.1	RP11-541F9.1	ENST00000428569.1	RP11-541F9.1-002	chr1	191827892	191859359	-	2	418,165,	0,31302,	rs2785762	Mental Competency
rs7367454	chr1	191979894	191979895	+	ENSG00000228215.1	RP11-541F9.2	ENST00000430776.1	RP11-541F9.2-001	chr1	191844624	191980390	+	5	206,96,92,141,1500,	0,88899,89827,100476,134266,	-	Multiple complex diseases
rs7349065	chr1	191980099	191980100	+	ENSG00000228215.1	RP11-541F9.2	ENST00000430776.1	RP11-541F9.2-001	chr1	191844624	191980390	+	5	206,96,92,141,1500,	0,88899,89827,100476,134266,	-	Multiple complex diseases
rs2624884	chr1	199117788	199117789	+	ENSG00000231718.1	RP11-382E9.1	ENST00000452199.1	RP11-382E9.1-001	chr1	199117725	199362435	+	4	140,63,106,1987,	0,12825,13867,242723,	rs322921	Type II Diabetes Mellitus
rs626574	chr1	199361833	199361834	+	ENSG00000231718.1	RP11-382E9.1	ENST00000452199.1	RP11-382E9.1-001	chr1	199117725	199362435	+	4	140,63,106,1987,	0,12825,13867,242723,	rs1325184	Multiple continuous traits in DGI samples
rs639393	chr1	199362402	199362403	+	ENSG00000231718.1	RP11-382E9.1	ENST00000452199.1	RP11-382E9.1-001	chr1	199117725	199362435	+	4	140,63,106,1987,	0,12825,13867,242723,	rs1325184	Multiple continuous traits in DGI samples
rs6427870	chr1	200996188	200996189	+	ENSG00000229191.1	RP11-168O16.1	ENST00000446333.1	RP11-168O16.1-002	chr1	200993076	200996918	+	2	128,2369,	0,1473,	rs2297909; rs6687260; rs296543; rs6700264; rs7522462; rs12122721; rs7554511; rs11584383; rs10494828; rs404339; rs11579874	Autism spectrum disorder, attention deficit-hyperactivity disorder, bipolar disorder, major depressive disorder, and schizophrenia (combined); Ankylosing spondylitis; Multiple complex diseases; Creatinine; Glomerular Filtration Rate; Glomerular Filtration Rate; Glomerular Filtration Rate; Glomerular Filtration Rate; Macular Degeneration; Multiple complex diseases; Multiple sclerosis; Multiple com…
rs6427870	chr1	200996188	200996189	+	ENSG00000229191.1	RP11-168O16.1	ENST00000458003.1	RP11-168O16.1-001	chr1	200993088	200997920	+	2	125,3371,	0,1461,	rs2297909; rs6687260; rs296543; rs6700264; rs7522462; rs12122721; rs7554511; rs11584383; rs10494828; rs404339; rs11579874	Autism spectrum disorder, attention deficit-hyperactivity disorder, bipolar disorder, major depressive disorder, and schizophrenia (combined); Ankylosing spondylitis; Multiple complex diseases; Creatinine; Glomerular Filtration Rate; Glomerular Filtration Rate; Glomerular Filtration Rate; Glomerular Filtration Rate; Macular Degeneration; Multiple complex diseases; Multiple sclerosis; Multiple com…
rs6427871	chr1	200997315	200997316	+	ENSG00000229191.1	RP11-168O16.1	ENST00000458003.1	RP11-168O16.1-001	chr1	200993088	200997920	+	2	125,3371,	0,1461,	rs2297909; rs6687260; rs296543; rs6700264; rs7522462; rs12122721; rs7554511; rs11584383; rs10494828; rs404339; rs11579874	Autism spectrum disorder, attention deficit-hyperactivity disorder, bipolar disorder, major depressive disorder, and schizophrenia (combined); Ankylosing spondylitis; Multiple complex diseases; Creatinine; Glomerular Filtration Rate; Glomerular Filtration Rate; Glomerular Filtration Rate; Glomerular Filtration Rate; Macular Degeneration; Multiple complex diseases; Multiple sclerosis; Multiple com…
rs965321	chr1	201005501	201005502	+	ENSG00000234132.1	RP11-168O16.2	ENST00000415359.1	RP11-168O16.2-001	chr1	201004223	201012201	+	4	28,182,79,219,	0,1192,6759,7759,	rs7554511; rs404339; rs7522462; rs12122721; rs17419032; rs6687260; rs11579874; rs11584383; rs296543; rs6700264; rs296547; rs2297909; rs378672; rs11583328; rs10494828	Ulcerative colitis; Crohn's disease; Ulcerative colitis; Inflammatory bowel disease; Multiple complex diseases; Multiple complex diseases; Multiple sclerosis; Multiple complex diseases; Multiple complex diseases; Multiple complex diseases; Multiple complex diseases; Multiple complex diseases; Ulcerative colitis; Crohn's disease; Multiple continuous traits in DGI samples; Multiple complex diseases…
rs12407671	chr1	201005556	201005557	+	ENSG00000234132.1	RP11-168O16.2	ENST00000415359.1	RP11-168O16.2-001	chr1	201004223	201012201	+	4	28,182,79,219,	0,1192,6759,7759,	rs12122721	Multiple complex diseases
rs2279943	chr1	201012041	201012042	+	ENSG00000234132.1	RP11-168O16.2	ENST00000415359.1	RP11-168O16.2-001	chr1	201004223	201012201	+	4	28,182,79,219,	0,1192,6759,7759,	rs10494828; rs12122721; rs11583328; rs17419032; rs6687260; rs296543; rs404339; rs6700264; rs11579874; rs7522462; rs2297909; rs378672; rs7554511; rs11584383; rs296547	Creatinine; Glomerular Filtration Rate; Glomerular Filtration Rate; Macular Degeneration; Multiple complex diseases; Multiple complex diseases; Multiple complex diseases; Multiple complex diseases; Creatinine; Glomerular Filtration Rate; Glomerular Filtration Rate; Glomerular Filtration Rate; Glomerular Filtration Rate; Macular Degeneration; Multiple complex diseases; Multiple complex diseases; M…
rs2045624	chr1	204584384	204584385	+	ENSG00000240710.1	RP11-430C7.4	ENST00000453895.1	RP11-430C7.4-001	chr1	204572162	204585693	+	3	117,83,483,	0,12152,13048,	rs4245739; rs2290854	Breast cancer (estrogen-receptor negative, progesterone-receptor negative, and human epidermal growth factor-receptor negative); Prostate cancer; Breast cancer; Breast Cancer in BRCA1 mutation carriers
rs896319	chr1	205205650	205205651	-	ENSG00000225063.1	RP11-383G10.5	ENST00000452599.1	RP11-383G10.5-001	chr1	205202948	205205995	-	2	323,363,	0,2684,	rs7523477; rs11240368; rs4950982; rs3753855; rs6700182; rs4950979	Stroke; Waist Circumference; Waist Circumference; Stroke; Waist Circumference; Multiple complex diseases; Waist Circumference; Body Weight
rs1891309	chr1	205904310	205904311	+	ENSG00000227687.1	RP4-681L3.2	ENST00000421166.1	RP4-681L3.2-001	chr1	205904255	205904896	+	2	69,161,	0,480,	rs12727528	Multiple complex diseases
rs2275912	chr1	208903280	208903281	+	ENSG00000232812.1	RP11-459K23.2	ENST00000415754.1	RP11-459K23.2-001	chr1	208902032	208906529	+	4	47,135,258,87,	0,455,1130,4410,	rs10494904	Respiratory Function Tests
rs1055565	chr1	211605696	211605697	+	ENSG00000153363.8	LINC00467	ENST00000423222.1	LINC00467-001	chr1	211556144	211605878	+	6	123,82,150,65,73,218,	0,8813,9024,13964,43408,49516,	rs3111257	Sodium
rs10863899	chr1	211666217	211666218	+	ENSG00000223649.1	RP11-359E8.3	ENST00000417794.1	RP11-359E8.3-001	chr1	211665596	211666259	+	2	169,322,	0,341,	-	Amyotrophic Lateral Sclerosis
rs10779564	chr1	211809448	211809449	+	ENSG00000228792.1	RP11-354K1.2	ENST00000452024.1	RP11-354K1.2-001	chr1	211809247	211816209	+	2	540,45,	0,6917,	rs894853; rs4951536	Multiple complex diseases; Body Weight; Body Weight
rs10779566	chr1	211809581	211809582	+	ENSG00000228792.1	RP11-354K1.2	ENST00000452024.1	RP11-354K1.2-001	chr1	211809247	211816209	+	2	540,45,	0,6917,	rs894853	Multiple complex diseases
rs6670986	chr1	211809646	211809647	+	ENSG00000228792.1	RP11-354K1.2	ENST00000452024.1	RP11-354K1.2-001	chr1	211809247	211816209	+	2	540,45,	0,6917,	rs894853	Multiple complex diseases
rs10158307	chr1	211813502	211813503	+	ENSG00000227764.1	RP11-354K1.1	ENST00000412871.1	RP11-354K1.1-001	chr1	211813036	211827923	+	2	666,538,	0,14349,	rs4951536; rs894853	Body Weight; Body Weight; Multiple complex diseases
rs10158309	chr1	211813549	211813550	+	ENSG00000227764.1	RP11-354K1.1	ENST00000412871.1	RP11-354K1.1-001	chr1	211813036	211827923	+	2	666,538,	0,14349,	-	Multiple complex diseases
rs3795833	chr1	211827720	211827721	+	ENSG00000227764.1	RP11-354K1.1	ENST00000412871.1	RP11-354K1.1-001	chr1	211813036	211827923	+	2	666,538,	0,14349,	rs894853	Multiple complex diseases
rs7516751	chr1	211859912	211859913	+	ENSG00000231057.3	RP11-122M14.1	ENST00000415202.1	RP11-122M14.1-002	chr1	211849103	211860132	+	4	105,88,241,321,	0,1305,9804,10708,	rs7551769; rs10494939	Type II Diabetes Mellitus; Type II Diabetes Mellitus
rs7516751	chr1	211859912	211859913	+	ENSG00000231057.3	RP11-122M14.1	ENST00000421933.1	RP11-122M14.1-001	chr1	211855105	211860801	+	6	101,75,154,299,227,990,	0,1786,2084,2890,3802,4706,	rs7551769; rs10494939	Type II Diabetes Mellitus; Type II Diabetes Mellitus
rs7516751	chr1	211859912	211859913	+	ENSG00000231057.3	RP11-122M14.1	ENST00000443174.2	RP11-122M14.1-003	chr1	211859863	211863445	+	3	61,242,157,	0,1004,3425,	rs7551769; rs10494939	Type II Diabetes Mellitus; Type II Diabetes Mellitus
rs6661565	chr1	211859924	211859925	+	ENSG00000231057.3	RP11-122M14.1	ENST00000415202.1	RP11-122M14.1-002	chr1	211849103	211860132	+	4	105,88,241,321,	0,1305,9804,10708,	rs1373292	Amyotrophic Lateral Sclerosis (ALS)
rs6661565	chr1	211859924	211859925	+	ENSG00000231057.3	RP11-122M14.1	ENST00000421933.1	RP11-122M14.1-001	chr1	211855105	211860801	+	6	101,75,154,299,227,990,	0,1786,2084,2890,3802,4706,	rs1373292	Amyotrophic Lateral Sclerosis (ALS)
rs2307128	chr1	212399815	212399816	-	ENSG00000226251.1	RP11-15I11.3	ENST00000412221.1	RP11-15I11.3-002	chr1	212398621	212399880	-	2	234,103,	0,1156,	rs7519168; rs1967114; rs6540731	Multiple complex diseases; Multiple complex diseases; Intelligence (childhood)
rs3816912	chr1	212399848	212399849	-	ENSG00000226251.1	RP11-15I11.3	ENST00000412221.1	RP11-15I11.3-002	chr1	212398621	212399880	-	2	234,103,	0,1156,	-	Multiple complex diseases
rs444422	chr1	214139460	214139461	-	ENSG00000230461.3	PROX1-AS1	ENST00000601335.1	PROX1-AS1-007	chr1	214068776	214140274	-	4	85,178,214,214,	0,69870,70637,71284,	rs7550337	Multiple complex diseases
rs444422	chr1	214139460	214139461	-	ENSG00000230461.3	PROX1-AS1	ENST00000601854.1	PROX1-AS1-006	chr1	214089277	214152728	-	4	165,178,214,75,	0,49369,50136,63376,	rs7550337	Multiple complex diseases
rs444422	chr1	214139460	214139461	-	ENSG00000230461.3	PROX1-AS1	ENST00000451396.2	PROX1-AS1-003	chr1	214139236	214159496	-	2	391,85,	0,20175,	rs7550337	Multiple complex diseases
rs444422	chr1	214139460	214139461	-	ENSG00000230461.3	PROX1-AS1	ENST00000433082.2	PROX1-AS1-001	chr1	213991093	214139608	-	5	4683,101,81,125,195,	0,14771,76912,77643,148320,	rs7550337	Multiple complex diseases
rs444422	chr1	214139460	214139461	-	ENSG00000230461.3	PROX1-AS1	ENST00000601744.1	PROX1-AS1-005	chr1	214005883	214152764	-	7	108,60,81,125,108,214,111,	0,7197,62122,62853,88932,133530,146770,	rs7550337	Multiple complex diseases
rs444422	chr1	214139460	214139461	-	ENSG00000230461.3	PROX1-AS1	ENST00000598105.1	PROX1-AS1-010	chr1	214005883	214140178	-	6	82,169,81,125,214,118,	0,44097,62122,62853,133530,134177,	rs7550337	Multiple complex diseases
rs444422	chr1	214139460	214139461	-	ENSG00000230461.3	PROX1-AS1	ENST00000413560.1	PROX1-AS1-002	chr1	214014070	214139601	-	4	102,81,125,188,	0,53935,54666,125343,	rs7550337	Multiple complex diseases
rs2075423	chr1	214154718	214154719	-	ENSG00000230461.3	PROX1-AS1	ENST00000598091.1	PROX1-AS1-004	chr1	214139474	214160973	-	5	153,290,109,117,51,	0,10997,13179,15164,21448,	rs17762192	HIV-1 progression
rs1155558	chr1	218217276	218217277	+	ENSG00000232100.1	RP11-152L7.2	ENST00000456026.1	RP11-152L7.2-001	chr1	218216846	218232482	+	4	1093,120,108,407,	0,2629,7650,15229,	rs11118018; rs10495089	Multiple continuous traits in DGI samples; Bone Density
rs10465667	chr1	218217302	218217303	+	ENSG00000232100.1	RP11-152L7.2	ENST00000456026.1	RP11-152L7.2-001	chr1	218216846	218232482	+	4	1093,120,108,407,	0,2629,7650,15229,	rs11118018; rs10495089	Multiple continuous traits in DGI samples; Bone Density
rs11118020	chr1	218217456	218217457	+	ENSG00000232100.1	RP11-152L7.2	ENST00000456026.1	RP11-152L7.2-001	chr1	218216846	218232482	+	4	1093,120,108,407,	0,2629,7650,15229,	rs11118018; rs10495089	Multiple continuous traits in DGI samples; Bone Density
rs2018076	chr1	219585278	219585279	-	ENSG00000228536.1	RP11-392O17.1	ENST00000441790.1	RP11-392O17.1-001	chr1	219583022	219585283	-	2	587,224,	0,2037,	rs1547502; rs10157397; rs7552206; rs12122774; rs1455703	Cholesterol, LDL; Multiple complex diseases; Multiple complex diseases; Multiple complex diseases; Multiple complex diseases
rs1494368	chr1	221004167	221004168	+	ENSG00000238078.1	RP11-295M18.2	ENST00000431347.1	RP11-295M18.2-001	chr1	221002596	221005771	+	4	188,215,242,317,	0,1438,1887,2858,	rs6693017	Monocyte early outgrowth colony forming units
rs11118616	chr1	221005655	221005656	+	ENSG00000238078.1	RP11-295M18.2	ENST00000431347.1	RP11-295M18.2-001	chr1	221002596	221005771	+	4	188,215,242,317,	0,1438,1887,2858,	rs6693017	Monocyte early outgrowth colony forming units
rs16845230	chr1	225939198	225939199	+	ENSG00000227496.1	RP11-145A3.1	ENST00000448264.1	RP11-145A3.1-001	chr1	225888305	225939945	+	3	503,103,924,	0,37491,50716,	rs16845221	Multiple complex diseases
rs10916099	chr1	227370577	227370578	+	ENSG00000228625.1	RP11-1B20.1	ENST00000424451.1	RP11-1B20.1-001	chr1	227366033	227371145	+	3	102,134,578,	0,2116,4534,	rs1913342; rs9426545; rs629571	Multiple complex diseases; Heart Failure; Heart Failure
rs3014301	chr1	227617698	227617699	+	ENSG00000234277.2	CTD-2090I13.1	ENST00000445817.1	CTD-2090I13.1-001	chr1	227581291	227618736	+	4	114,96,130,1631,	0,1928,16164,35814,	rs2953656	Prostate cancer
rs237791	chr1	229455256	229455257	+	ENSG00000237481.1	RP4-803J11.2	ENST00000418348.1	RP4-803J11.2-001	chr1	229455149	229458834	+	2	494,146,	0,3539,	rs237779	Blood Pressure
rs9432180	chr1	230138521	230138522	+	ENSG00000228058.1	RP11-552D4.1	ENST00000445339.1	RP11-552D4.1-001	chr1	230138476	230142909	+	2	264,390,	0,4043,	rs10779848	Multiple complex diseases
rs9432181	chr1	230138553	230138554	+	ENSG00000228058.1	RP11-552D4.1	ENST00000445339.1	RP11-552D4.1-001	chr1	230138476	230142909	+	2	264,390,	0,4043,	rs10779848	Multiple complex diseases
rs1543468	chr1	234348424	234348425	-	ENSG00000233332.1	RP4-799P18.2	ENST00000412483.1	RP4-799P18.2-001	chr1	234348351	234350834	-	2	1502,221,	0,2262,	-	Albuminuria; Albuminuria; Albuminuria; Kidney function and endocine traits
rs612630	chr1	234796133	234796134	+	ENSG00000228044.2	RP4-781K5.4	ENST00000417805.1	RP4-781K5.4-001	chr1	234782034	234796670	+	4	217,239,126,791,	0,8937,9819,13845,	rs673283	Glucose
rs613006	chr1	234796185	234796186	+	ENSG00000228044.2	RP4-781K5.4	ENST00000417805.1	RP4-781K5.4-001	chr1	234782034	234796670	+	4	217,239,126,791,	0,8937,9819,13845,	rs673283	Glucose
rs513575	chr1	234865153	234865154	+	ENSG00000227630.1	RP4-781K5.8	ENST00000437601.1	RP4-781K5.8-001	chr1	234861147	234867390	+	2	278,3296,	0,2947,	rs514230	LDL cholesterol; LDL cholesterol; Cholesterol, total; Cholesterol, total
rs1886654	chr1	236105909	236105910	-	ENSG00000237845.1	RP5-940F7.2	ENST00000438371.1	RP5-940F7.2-001	chr1	236105852	236107105	-	2	501,239,	0,1014,	rs6665519	Alzheimer's disease
rs3765589	chr1	240341163	240341164	-	ENSG00000233735.1	RP11-567G24.3	ENST00000444308.1	RP11-567G24.3-002	chr1	240341138	240342944	-	2	259,79,	0,1727,	rs11591010; rs7511696	Multiple continuous traits in DGI samples; Multiple continuous traits in DGI samples
rs3765589	chr1	240341163	240341164	-	ENSG00000233735.1	RP11-567G24.3	ENST00000412311.1	RP11-567G24.3-001	chr1	240341138	240342944	-	3	259,159,79,	0,1478,1727,	rs11591010; rs7511696	Multiple continuous traits in DGI samples; Multiple continuous traits in DGI samples
rs3765588	chr1	240341267	240341268	-	ENSG00000233735.1	RP11-567G24.3	ENST00000444308.1	RP11-567G24.3-002	chr1	240341138	240342944	-	2	259,79,	0,1727,	rs11591010; rs7511696	Multiple continuous traits in DGI samples; Multiple continuous traits in DGI samples
rs3765588	chr1	240341267	240341268	-	ENSG00000233735.1	RP11-567G24.3	ENST00000412311.1	RP11-567G24.3-001	chr1	240341138	240342944	-	3	259,159,79,	0,1478,1727,	rs11591010; rs7511696	Multiple continuous traits in DGI samples; Multiple continuous traits in DGI samples
rs11580734	chr1	244173338	244173339	+	ENSG00000226828.1	RP11-278H7.1	ENST00000440494.1	RP11-278H7.1-001	chr1	244080703	244210619	+	12	125,110,118,101,72,224,104,199,129,127,64,426,	0,61008,85981,87656,92619,93295,107564,109834,124025,126021,127826,129490,	rs6671359	Multiple continuous traits in DGI samples
rs10927102	chr1	244174160	244174161	+	ENSG00000226828.1	RP11-278H7.1	ENST00000440494.1	RP11-278H7.1-001	chr1	244080703	244210619	+	12	125,110,118,101,72,224,104,199,129,127,64,426,	0,61008,85981,87656,92619,93295,107564,109834,124025,126021,127826,129490,	rs12127679; rs10927101	Thiazide-induced adverse metabolic effects in hypertensive patients; Diabetic retinopathy
rs6672888	chr1	244190722	244190723	+	ENSG00000226828.1	RP11-278H7.1	ENST00000440494.1	RP11-278H7.1-001	chr1	244080703	244210619	+	12	125,110,118,101,72,224,104,199,129,127,64,426,	0,61008,85981,87656,92619,93295,107564,109834,124025,126021,127826,129490,	rs6671359	Multiple continuous traits in DGI samples
rs3766649	chr1	245837137	245837138	-	ENSG00000231612.1	RP11-522M21.3	ENST00000414565.1	RP11-522M21.3-001	chr1	245837033	245839780	-	2	174,273,	0,2474,	rs3737920	Multiple continuous traits in DGI samples; Multiple continuous traits in DGI samples; Multiple continuous traits in DGI samples; Multiple continuous traits in DGI samples
rs10159002	chr1	246938048	246938049	+	ENSG00000260855.1	RP11-439E19.10	ENST00000567832.1	RP11-439E19.10-001	chr1	246935602	246939074	+	1	3472,	0,	rs4130317	Myocardial Infarction
rs6685364	chr1	246939942	246939943	+	ENSG00000227953.2	RP11-439E19.3	ENST00000421003.1	RP11-439E19.3-001	chr1	246939314	246955687	+	6	1090,200,149,82,750,329,	0,4371,5466,13604,14433,16044,	-	Myocardial Infarction; Myocardial Infarction
rs12132038	chr1	246954164	246954165	+	ENSG00000227953.2	RP11-439E19.3	ENST00000426089.1	RP11-439E19.3-002	chr1	246952395	246955687	+	2	605,1940,	0,1352,	rs4130317; rs6685364	Myocardial Infarction; Myocardial Infarction; Myocardial Infarction
rs12132038	chr1	246954164	246954165	+	ENSG00000227953.2	RP11-439E19.3	ENST00000421003.1	RP11-439E19.3-001	chr1	246939314	246955687	+	6	1090,200,149,82,750,329,	0,4371,5466,13604,14433,16044,	rs4130317; rs6685364	Myocardial Infarction; Myocardial Infarction; Myocardial Infarction
rs1151694	chr1	247728961	247728962	-	ENSG00000236817.1	RP11-978I15.10	ENST00000435333.1	RP11-978I15.10-001	chr1	247728940	247804156	-	3	313,81,144,	0,70216,75072,	-	Cholesterol, LDL; Cholesterol
rs841166	chr1	247910013	247910014	+	ENSG00000235749.2	RP11-634B7.4	ENST00000449298.1	RP11-634B7.4-001	chr1	247803050	247910364	+	2	681,860,	0,106454,	rs1306161	Urinalysis
rs7097482	chr10	2210191	2210192	+	ENSG00000227912.1	RP11-69C17.3	ENST00000421077.1	RP11-69C17.3-001	chr10	2208525	2211654	+	2	74,2247,	0,882,	rs1333201	Hematocrit
rs7097596	chr10	2210231	2210232	+	ENSG00000227912.1	RP11-69C17.3	ENST00000421077.1	RP11-69C17.3-001	chr10	2208525	2211654	+	2	74,2247,	0,882,	rs1333201	Hematocrit
rs7921714	chr10	2210940	2210941	+	ENSG00000227912.1	RP11-69C17.3	ENST00000421077.1	RP11-69C17.3-001	chr10	2208525	2211654	+	2	74,2247,	0,882,	rs7071544; rs10794854; rs1333201; rs2210553	Multiple continuous traits in DGI samples; Multiple continuous traits in DGI samples; Hematocrit; Multiple continuous traits in DGI samples
rs10903784	chr10	2541942	2541943	+	ENSG00000237500.1	RP11-526P5.1	ENST00000431209.1	RP11-526P5.1-001	chr10	2541912	2542762	+	2	88,244,	0,606,	rs2458705	Multiple complex diseases
rs9329290	chr10	2542750	2542751	+	ENSG00000237500.1	RP11-526P5.1	ENST00000431209.1	RP11-526P5.1-001	chr10	2541912	2542762	+	2	88,244,	0,606,	rs2458705	Multiple complex diseases
rs7081092	chr10	3187257	3187258	+	ENSG00000237399.3	PITRM1-AS1	ENST00000441377.1	PITRM1-AS1-002	chr10	3183863	3187425	+	4	98,117,131,263,	0,1300,2184,3299,	rs2306311; rs2279216; rs1053000	Insulin Resistance; Insulin; Triglycerides; Insulin Resistance; Insulin; Waist-Hip Ratio; Waist-Hip Ratio; Insulin Resistance; Insulin
rs7081092	chr10	3187257	3187258	+	ENSG00000237399.3	PITRM1-AS1	ENST00000430356.2	PITRM1-AS1-003	chr10	3185240	3190814	+	3	40,131,3652,	0,807,1922,	rs2306311; rs2279216; rs1053000	Insulin Resistance; Insulin; Triglycerides; Insulin Resistance; Insulin; Waist-Hip Ratio; Waist-Hip Ratio; Insulin Resistance; Insulin
rs2291102	chr10	3190698	3190699	+	ENSG00000237399.3	PITRM1-AS1	ENST00000430356.2	PITRM1-AS1-003	chr10	3185240	3190814	+	3	40,131,3652,	0,807,1922,	rs2279216; rs1053000; rs2306311	Insulin Resistance; Insulin; Waist-Hip Ratio; Waist-Hip Ratio; Insulin Resistance; Insulin; Insulin Resistance; Insulin; Triglycerides
rs2291103	chr10	3190796	3190797	+	ENSG00000237399.3	PITRM1-AS1	ENST00000430356.2	PITRM1-AS1-003	chr10	3185240	3190814	+	3	40,131,3652,	0,807,1922,	-	Insulin
rs11252079	chr10	3810769	3810770	+	ENSG00000228353.1	RP11-184A2.2	ENST00000415358.1	RP11-184A2.2-001	chr10	3810106	3810943	+	2	133,180,	0,657,	rs10508264	C-Reactive Protein
rs2291788	chr10	4070443	4070444	+	ENSG00000227101.1	RP11-433J20.2	ENST00000455525.1	RP11-433J20.2-001	chr10	4067131	4070586	+	2	417,216,	0,3239,	-	Arteries
rs6601800	chr10	4130065	4130066	+	ENSG00000236990.1	RP11-433J20.1	ENST00000455199.1	RP11-433J20.1-001	chr10	4093917	4131205	+	4	432,97,103,1655,	0,33471,33880,35633,	rs10508275	Cholesterol; Cholesterol; Triglycerides
rs11597812	chr10	5305153	5305154	+	ENSG00000231039.2	RP11-445P17.3	ENST00000428920.2	RP11-445P17.3-001	chr10	5276320	5305371	+	2	236,444,	0,28607,	rs1413624	Cholesterol, LDL; Cholesterol, LDL
rs2386663	chr10	5652738	5652739	-	ENSG00000231483.1	RP11-336A10.5	ENST00000425246.1	RP11-336A10.5-001	chr10	5650437	5652756	-	5	257,111,60,123,62,	0,1212,1633,1839,2257,	rs11259742; rs7924096	Multiple complex diseases; Multiple complex diseases
rs2244755	chr10	5754610	5754611	-	ENSG00000226647.2	RP11-336A10.2	ENST00000596567.1	RP11-336A10.2-002	chr10	5754382	5756386	-	2	269,676,	0,1328,	rs11258725	Multiple complex diseases
rs2244755	chr10	5754610	5754611	-	ENSG00000226647.2	RP11-336A10.2	ENST00000411512.2	RP11-336A10.2-001	chr10	5754136	5786030	-	2	515,221,	0,31673,	rs11258725	Multiple complex diseases
rs2787140	chr10	8442855	8442856	+	ENSG00000226990.1	RP11-543F8.2	ENST00000413286.1	RP11-543F8.2-001	chr10	8442822	8503826	+	4	84,57,110,179,	0,514,60206,60825,	-	Coronary Artery Disease
rs3740219	chr10	9801094	9801095	-	ENSG00000228636.1	RP5-1051H14.2	ENST00000419836.1	RP5-1051H14.2-001	chr10	9800745	9801200	-	2	185,159,	0,296,	rs11256318; rs10905617	Alzheimer's disease; Coronary Disease
rs3740218	chr10	9801168	9801169	-	ENSG00000228636.1	RP5-1051H14.2	ENST00000419836.1	RP5-1051H14.2-001	chr10	9800745	9801200	-	2	185,159,	0,296,	rs11256318; rs10905617	Alzheimer's disease; Coronary Disease
rs2025470	chr10	10100699	10100700	+	ENSG00000224788.1	RP5-933E2.1	ENST00000429539.1	RP5-933E2.1-001	chr10	10100684	10105465	+	4	77,179,112,207,	0,569,2930,4574,	rs1540956	Multiple complex diseases
rs898715	chr10	14125335	14125336	+	ENSG00000235410.1	RP11-397C18.2	ENST00000451617.1	RP11-397C18.2-001	chr10	14116282	14129604	+	3	543,156,91,	0,9014,13231,	rs7095572	Multiple complex diseases
rs11259571	chr10	15279623	15279624	+	ENSG00000232739.1	RP11-25G10.2	ENST00000433455.1	RP11-25G10.2-001	chr10	15279490	15283766	+	2	173,621,	0,3655,	rs10906865	Multiple complex diseases
rs7081530	chr10	17455460	17455461	+	ENSG00000204832.5	ST8SIA6-AS1	ENST00000451190.2	ST8SIA6-AS1-004	chr10	17450025	17455502	+	2	218,154,	0,5323,	rs10904949	Multiple complex diseases
rs943328	chr10	18294610	18294611	-	ENSG00000226083.1	SLC39A12-AS1	ENST00000445287.1	SLC39A12-AS1-002	chr10	18292032	18296199	-	4	293,98,473,142,	0,1207,2260,4025,	rs7099037	Body Height; Body Height; Waist Circumference
rs838755	chr10	22508498	22508499	+	ENSG00000260205.1	RP11-108B14.5	ENST00000564681.1	RP11-108B14.5-001	chr10	22507002	22510097	+	1	3095,	0,	rs2148959; rs4529807	Amyotrophic Lateral Sclerosis (ALS); Neuropsychological Tests; Brain aging, MRI and cognition phenotypes
rs7920241	chr10	25449747	25449748	+	ENSG00000231422.2	RP11-80K21.3	ENST00000436140.2	RP11-80K21.3-001	chr10	25401986	25450165	+	7	629,94,122,183,248,130,1586,	0,3554,4234,12665,13193,45311,46593,	rs7904193	Multiple continuous traits in DGI samples
rs11015707	chr10	27633103	27633104	+	ENSG00000260151.1	RP11-748L13.6	ENST00000568270.1	RP11-748L13.6-001	chr10	27632364	27633846	+	2	1216,179,	0,1303,	rs2483499; rs572646	Body Composition; Body Mass Index; Multiple complex diseases
rs1775911	chr10	29096830	29096831	+	ENSG00000232624.1	RP11-478H13.3	ENST00000426922.1	RP11-478H13.3-001	chr10	29095875	29097148	+	2	76,330,	0,943,	rs7910778	Multiple continuous traits in DGI samples
rs1775910	chr10	29096941	29096942	+	ENSG00000232624.1	RP11-478H13.3	ENST00000426922.1	RP11-478H13.3-001	chr10	29095875	29097148	+	2	76,330,	0,943,	rs7910778	Multiple continuous traits in DGI samples
rs2505367	chr10	32663269	32663270	+	ENSG00000229327.1	RP11-135A24.2	ENST00000417447.1	RP11-135A24.2-001	chr10	32636324	32663416	+	2	79,186,	0,26906,	rs2370759	Sexual dysfunction (female)
rs2750055	chr10	33405574	33405575	-	ENSG00000233387.1	RP11-342D11.3	ENST00000414308.1	RP11-342D11.3-001	chr10	33385184	33405600	-	2	350,202,	0,20214,	rs2666265; rs2666279	Multiple complex diseases; Respiratory Function Tests
rs12766568	chr10	37635811	37635812	+	ENSG00000235687.3	RP11-20F24.4	ENST00000426471.1	RP11-20F24.4-001	chr10	37598112	37635954	+	5	144,64,106,88,250,	0,5193,6511,33141,37592,	rs7096155	Multiple complex diseases
rs12766568	chr10	37635811	37635812	+	ENSG00000235687.3	RP11-20F24.4	ENST00000435629.1	RP11-20F24.4-002	chr10	37600083	37635838	+	5	33,64,106,88,134,	0,3222,4540,31170,35621,	rs7096155	Multiple complex diseases
rs2738191	chr10	38265785	38265786	+	ENSG00000226447.1	RP11-393J16.4	ENST00000412789.1	RP11-393J16.4-001	chr10	38265752	38281395	+	3	181,122,141,	0,3464,15502,	rs11011366; rs3824585	Multiple complex diseases; Multiple complex diseases
rs7076170	chr10	42987689	42987690	+	ENSG00000185904.7	LINC00839	ENST00000429940.2	LINC00839-001	chr10	42970990	42990784	+	5	338,182,148,263,1322,	0,1718,11436,16537,18472,	rs1255410	Multiple continuous traits in DGI samples
rs7076170	chr10	42987689	42987690	+	ENSG00000185904.7	LINC00839	ENST00000424751.2	LINC00839-002	chr10	42971075	42990784	+	5	337,182,148,263,1322,	0,1633,11351,16452,18387,	rs1255410	Multiple continuous traits in DGI samples
rs17428288	chr10	43200303	43200304	+	ENSG00000234864.1	AL022344.5	ENST00000439913.1	AL022344.5-001	chr10	43191482	43201901	+	3	177,756,3032,	0,5467,7387,	rs1255413	Multiple continuous traits in DGI samples
rs10793464	chr10	44143153	44143154	+	ENSG00000230565.1	ZNF32-AS2	ENST00000418966.1	ZNF32-AS2-001	chr10	44141389	44143467	+	3	356,98,451,	0,1170,1627,	rs10793454; rs4078412	Amyotrophic Lateral Sclerosis (ALS); Amyotrophic Lateral Sclerosis (ALS)
rs713496	chr10	44355399	44355400	+	ENSG00000226808.1	LINC00840	ENST00000431737.1	LINC00840-001	chr10	44354858	44390881	+	5	950,49,183,223,569,	0,2468,7746,14779,35454,	rs11238646; rs17154388	HIV-1 disease progression; Multiple complex diseases
rs11238745	chr10	44355589	44355590	+	ENSG00000226808.1	LINC00840	ENST00000431737.1	LINC00840-001	chr10	44354858	44390881	+	5	950,49,183,223,569,	0,2468,7746,14779,35454,	rs11238724	Multiple complex diseases
rs579058	chr10	44755103	44755104	-	ENSG00000237590.1	RP11-20J15.2	ENST00000437014.1	RP11-20J15.2-001	chr10	44755049	44757261	-	2	544,297,	0,1915,	rs501120; rs513391; rs535949; rs88796; rs11238911; rs583489; rs11238892; rs535176; rs1623851; rs559469; rs559580; rs671765; rs1627329; rs687175; rs622472	Coronary artery disease; Coronary heart disease; Multiple complex diseases; Coronary Artery Disease; Coronary Artery Disease; Coronary Artery Disease; Multiple continuous traits in DGI samples; Coronary Artery Disease; Coronary Artery Disease; Multiple continuous traits in DGI samples; Coronary Artery Disease; Coronary Artery Disease; Multiple complex diseases; Multiple complex diseases; Multiple…
rs622956	chr10	44755182	44755183	-	ENSG00000237590.1	RP11-20J15.2	ENST00000437014.1	RP11-20J15.2-001	chr10	44755049	44757261	-	2	544,297,	0,1915,	rs687175; rs11238911; rs622472; rs501120; rs1623851; rs513391; rs559580; rs535949; rs88796; rs583489; rs11238892; rs535176; rs559469; rs671765; rs1627329	Multiple complex diseases; Coronary Artery Disease; Coronary Artery Disease; Coronary Artery Disease; Coronary artery disease; Coronary heart disease; Multiple complex diseases; Coronary Artery Disease; Coronary Artery Disease; Coronary Artery Disease; Multiple complex diseases; Coronary Artery Disease; Multiple continuous traits in DGI samples; Coronary Artery Disease; Multiple continuous traits…
rs915083	chr10	44755405	44755406	-	ENSG00000237590.1	RP11-20J15.2	ENST00000437014.1	RP11-20J15.2-001	chr10	44755049	44757261	-	2	544,297,	0,1915,	rs1627329; rs11238911; rs583489; rs622472; rs501120; rs1623851; rs513391; rs559580; rs671765; rs535949; rs88796; rs11238892; rs535176; rs687175; rs559469	Coronary Artery Disease; Coronary Artery Disease; Coronary Artery Disease; Coronary Artery Disease; Coronary artery disease; Coronary heart disease; Multiple complex diseases; Coronary Artery Disease; Coronary Artery Disease; Coronary Artery Disease; Multiple complex diseases; Multiple complex diseases; Coronary Artery Disease; Coronary Artery Disease; Multiple continuous traits in DGI samples; M…
rs518594	chr10	44757106	44757107	-	ENSG00000237590.1	RP11-20J15.2	ENST00000437014.1	RP11-20J15.2-001	chr10	44755049	44757261	-	2	544,297,	0,1915,	rs622472; rs501120; rs513391; rs535949; rs88796; rs11238911; rs583489; rs11238892; rs535176; rs1623851; rs559469; rs559580; rs671765; rs1627329; rs687175	Coronary Artery Disease; Coronary artery disease; Coronary heart disease; Multiple complex diseases; Coronary Artery Disease; Coronary Artery Disease; Coronary Artery Disease; Multiple continuous traits in DGI samples; Coronary Artery Disease; Coronary Artery Disease; Multiple continuous traits in DGI samples; Coronary Artery Disease; Coronary Artery Disease; Multiple complex diseases; Multiple c…
rs11814668	chr10	50349378	50349379	+	ENSG00000234736.1	FAM170B-AS1	ENST00000440054.1	FAM170B-AS1-002	chr10	50345539	50359195	+	3	216,115,346,	0,3758,13310,	rs12776460; rs7100655; rs7097933; rs17011757; rs17700388; rs7897289; rs4350286; rs12269023; rs10508911; rs4508127	Multiple complex diseases; Multiple complex diseases; Multiple complex diseases; Multiple complex diseases; Multiple complex diseases; Multiple complex diseases; Rheumatoid Arthritis, cyclic citrullinated peptide (CCP) positive; Multiple complex diseases; Echocardiography; Rheumatoid Arthritis, cyclic citrullinated peptide (CCP) positive; Rheumatoid Arthritis, cyclic citrullinated peptide (CCP) p…
rs11814668	chr10	50349378	50349379	+	ENSG00000234736.1	FAM170B-AS1	ENST00000442525.1	FAM170B-AS1-001	chr10	50329883	50359592	+	6	438,426,115,159,119,743,	0,13817,19414,21091,23943,28966,	rs12776460; rs7100655; rs7097933; rs17011757; rs17700388; rs7897289; rs4350286; rs12269023; rs10508911; rs4508127	Multiple complex diseases; Multiple complex diseases; Multiple complex diseases; Multiple complex diseases; Multiple complex diseases; Multiple complex diseases; Rheumatoid Arthritis, cyclic citrullinated peptide (CCP) positive; Multiple complex diseases; Echocardiography; Rheumatoid Arthritis, cyclic citrullinated peptide (CCP) positive; Rheumatoid Arthritis, cyclic citrullinated peptide (CCP) p…
rs11814668	chr10	50349378	50349379	+	ENSG00000234736.1	FAM170B-AS1	ENST00000443389.1	FAM170B-AS1-003	chr10	50329888	50359019	+	6	433,115,159,119,57,170,	0,19409,21086,23938,26763,28961,	rs12776460; rs7100655; rs7097933; rs17011757; rs17700388; rs7897289; rs4350286; rs12269023; rs10508911; rs4508127	Multiple complex diseases; Multiple complex diseases; Multiple complex diseases; Multiple complex diseases; Multiple complex diseases; Multiple complex diseases; Rheumatoid Arthritis, cyclic citrullinated peptide (CCP) positive; Multiple complex diseases; Echocardiography; Rheumatoid Arthritis, cyclic citrullinated peptide (CCP) positive; Rheumatoid Arthritis, cyclic citrullinated peptide (CCP) p…
rs11006369	chr10	52390505	52390506	+	ENSG00000226200.1	RP11-50E11.3	ENST00000443374.1	RP11-50E11.3-001	chr10	52388909	52391396	+	2	29,2060,	0,427,	rs12358192	Multiple complex diseases
rs7904101	chr10	52390835	52390836	+	ENSG00000226200.1	RP11-50E11.3	ENST00000443374.1	RP11-50E11.3-001	chr10	52388909	52391396	+	2	29,2060,	0,427,	rs4935737	Lymphocytes; Neutrophils
rs4935739	chr10	52391215	52391216	+	ENSG00000226200.1	RP11-50E11.3	ENST00000443374.1	RP11-50E11.3-001	chr10	52388909	52391396	+	2	29,2060,	0,427,	rs4935737	Lymphocytes; Neutrophils
rs7913327	chr10	56366523	56366524	+	ENSG00000234173.1	RP11-257I14.1	ENST00000422842.1	RP11-257I14.1-001	chr10	56245989	56415811	+	6	87,111,1294,191,117,500,	0,82335,119462,132904,168682,169322,	rs4503435	Body Weights and Measures
rs10994616	chr10	62785945	62785946	+	ENSG00000227244.2	LINC00845	ENST00000417931.1	LINC00845-002	chr10	62776032	62786178	+	2	67,629,	0,9517,	rs1013704	Blood Cells
rs17233927	chr10	67442621	67442622	+	ENSG00000228065.5	RP11-222A11.1	ENST00000594054.1	RP11-222A11.1-005	chr10	67375494	67442990	+	2	25,1043,	0,66453,	rs1902356	Blood Coagulation Factors
rs12266949	chr10	67442800	67442801	+	ENSG00000228065.5	RP11-222A11.1	ENST00000594054.1	RP11-222A11.1-005	chr10	67375494	67442990	+	2	25,1043,	0,66453,	rs1902356	Blood Coagulation Factors
rs1904735	chr10	67458361	67458362	+	ENSG00000228065.5	RP11-222A11.1	ENST00000600848.1	RP11-222A11.1-014	chr10	67375494	67458474	+	3	25,109,614,	0,73766,82366,	rs9787501; rs2394147; rs1902369; rs11592725	Multiple complex diseases; Lipoproteins; Lipoproteins; Multiple complex diseases
rs1904736	chr10	67458392	67458393	+	ENSG00000228065.5	RP11-222A11.1	ENST00000600848.1	RP11-222A11.1-014	chr10	67375494	67458474	+	3	25,109,614,	0,73766,82366,	rs9787501; rs2394147; rs1902369; rs11592725	Multiple complex diseases; Lipoproteins; Lipoproteins; Multiple complex diseases
rs5030933	chr10	70975238	70975239	-	ENSG00000229261.1	RP11-227H15.4	ENST00000450995.1	RP11-227H15.4-001	chr10	70975088	70992246	-	5	1440,149,59,165,120,	0,7544,7834,10489,17038,	rs1802295; rs10509309	Type 2 diabetes; Echocardiography; Echocardiography; Echocardiography; Echocardiography
rs5030937	chr10	70975896	70975897	-	ENSG00000229261.1	RP11-227H15.4	ENST00000450995.1	RP11-227H15.4-001	chr10	70975088	70992246	-	5	1440,149,59,165,120,	0,7544,7834,10489,17038,	rs1802295; rs10509309	Type 2 diabetes; Echocardiography; Echocardiography; Echocardiography; Echocardiography
rs5030938	chr10	70975915	70975916	-	ENSG00000229261.1	RP11-227H15.4	ENST00000450995.1	RP11-227H15.4-001	chr10	70975088	70992246	-	5	1440,149,59,165,120,	0,7544,7834,10489,17038,	rs1802295; rs10509309	Type 2 diabetes; Echocardiography; Echocardiography; Echocardiography; Echocardiography
rs5030939	chr10	70976338	70976339	-	ENSG00000229261.1	RP11-227H15.4	ENST00000450995.1	RP11-227H15.4-001	chr10	70975088	70992246	-	5	1440,149,59,165,120,	0,7544,7834,10489,17038,	rs1802295; rs10509309	Type 2 diabetes; Echocardiography; Echocardiography; Echocardiography; Echocardiography
rs5030941	chr10	70982729	70982730	-	ENSG00000229261.1	RP11-227H15.4	ENST00000450995.1	RP11-227H15.4-001	chr10	70975088	70992246	-	5	1440,149,59,165,120,	0,7544,7834,10489,17038,	rs1802295	Type 2 diabetes
rs5030944	chr10	70985662	70985663	-	ENSG00000229261.1	RP11-227H15.4	ENST00000450995.1	RP11-227H15.4-001	chr10	70975088	70992246	-	5	1440,149,59,165,120,	0,7544,7834,10489,17038,	rs4746822; rs1802295	Glycemic traits (pregnancy); Type 2 diabetes
rs5030945	chr10	70992140	70992141	-	ENSG00000229261.1	RP11-227H15.4	ENST00000450995.1	RP11-227H15.4-001	chr10	70975088	70992246	-	5	1440,149,59,165,120,	0,7544,7834,10489,17038,	rs4746822	Glycemic traits (pregnancy)
rs827307	chr10	72690054	72690055	+	ENSG00000271409.1	RP11-432J9.3	ENST00000603033.1	RP11-432J9.3-001	chr10	72689681	72691814	+	2	1529,434,	0,1699,	rs1466576	Obesity-related traits
rs10823645	chr10	72715366	72715367	+	ENSG00000259267.1	RP11-432J9.6	ENST00000560700.1	RP11-432J9.6-001	chr10	72698809	72715398	+	3	128,328,78,	0,15166,16511,	rs1466576	Obesity-related traits
rs2459446	chr10	75601595	75601596	+	ENSG00000229990.2	RP11-574K11.8	ENST00000446730.2	RP11-574K11.8-001	chr10	75601590	75606324	+	2	85,232,	0,4502,	rs10824026; rs10128354	Atrial fibrillation; Multiple complex diseases
rs2243610	chr10	75601652	75601653	+	ENSG00000229990.2	RP11-574K11.8	ENST00000446730.2	RP11-574K11.8-001	chr10	75601590	75606324	+	2	85,232,	0,4502,	rs12413039; rs3849969	Multiple complex diseases; Multiple complex diseases
rs3781139	chr10	78647985	78647986	+	ENSG00000236467.2	RP11-443A13.5	ENST00000429850.2	RP11-443A13.5-003	chr10	78647801	78664889	+	2	238,3328,	0,13760,	rs2116830	Obesity
rs3781139	chr10	78647985	78647986	+	ENSG00000236467.2	RP11-443A13.5	ENST00000595702.1	RP11-443A13.5-006	chr10	78647819	78661610	+	3	220,235,49,	0,1472,13742,	rs2116830	Obesity
rs3781139	chr10	78647985	78647986	+	ENSG00000236467.2	RP11-443A13.5	ENST00000458661.2	RP11-443A13.5-001	chr10	78647833	78738351	+	4	206,219,195,152,	0,13728,89534,90366,	rs2116830	Obesity
rs16934000	chr10	78661974	78661975	+	ENSG00000236467.2	RP11-443A13.5	ENST00000429850.2	RP11-443A13.5-003	chr10	78647801	78664889	+	2	238,3328,	0,13760,	rs10491077	Body Height; Multiple complex diseases
rs7089123	chr10	78663893	78663894	+	ENSG00000236467.2	RP11-443A13.5	ENST00000429850.2	RP11-443A13.5-003	chr10	78647801	78664889	+	2	238,3328,	0,13760,	rs2288840; rs7067873	Coronary Artery Disease; Coronary Artery Disease
rs7089425	chr10	78664101	78664102	+	ENSG00000236467.2	RP11-443A13.5	ENST00000429850.2	RP11-443A13.5-003	chr10	78647801	78664889	+	2	238,3328,	0,13760,	rs2288840	Coronary Artery Disease
rs2616652	chr10	78907453	78907454	+	ENSG00000225497.1	RP11-180I22.2	ENST00000428936.1	RP11-180I22.2-001	chr10	78907409	78909858	+	2	167,260,	0,2189,	rs2917454	Amyotrophic Lateral Sclerosis
rs7475710	chr10	79075411	79075412	+	ENSG00000224500.1	RP11-328K22.1	ENST00000413564.1	RP11-328K22.1-001	chr10	79073698	79075452	+	2	179,239,	0,1515,	rs10824510; rs872794	Multiple continuous traits in DGI samples; Alzheimer's disease
rs1054608	chr10	79543307	79543308	+	ENSG00000228748.2	RP13-39P12.3	ENST00000600739.1	RP13-39P12.3-003	chr10	79542923	79543639	+	1	716,	0,	rs2579177; rs2579176; rs1866437; rs2579178	Multiple complex diseases; Multiple complex diseases; Blood Pressure; Blood Pressure; Multiple complex diseases; Multiple complex diseases
rs12265081	chr10	79552531	79552532	+	ENSG00000228748.2	RP13-39P12.3	ENST00000434097.2	RP13-39P12.3-001	chr10	79542623	79552934	+	2	464,1564,	0,8747,	rs12261589	Obesity-related traits
rs11002468	chr10	80012050	80012051	+	ENSG00000230417.6	LINC00856	ENST00000434974.1	LINC00856-001	chr10	80008504	80012402	+	2	323,2369,	0,1529,	rs1720285	HIV-1 disease progression
rs3824727	chr10	81838655	81838656	-	ENSG00000230091.1	TMEM254-AS1	ENST00000432070.1	TMEM254-AS1-002	chr10	81806615	81838668	-	5	2319,191,211,144,186,	0,6536,9056,13930,31867,	rs12220777; rs4255480	Chronic obstructive pulmonary disease-related biomarkers; Multiple complex diseases
rs4933318	chr10	86054245	86054246	+	ENSG00000229404.1	LINC00858	ENST00000415469.1	LINC00858-001	chr10	86039735	86054415	+	6	86,197,187,70,731,1414,	0,8244,8614,8995,11427,13266,	rs7898778	Multiple complex diseases
rs1110150	chr10	87204685	87204686	+	ENSG00000224504.2	RP11-475D12.2	ENST00000435367.2	RP11-475D12.2-001	chr10	87192618	87208718	+	3	296,206,2170,	0,11863,13930,	rs883800	Multiple complex diseases
rs17307596	chr10	87406087	87406088	+	ENSG00000270002.1	RP11-93H12.4	ENST00000474115.2	RP11-93H12.4-001	chr10	87403829	87407823	+	2	116,2503,	0,1491,	rs10509523	Gallstone disease
rs17105747	chr10	87407162	87407163	+	ENSG00000270002.1	RP11-93H12.4	ENST00000474115.2	RP11-93H12.4-001	chr10	87403829	87407823	+	2	116,2503,	0,1491,	-	Multiple complex diseases
rs7908852	chr10	90694792	90694793	+	ENSG00000180139.9	ACTA2-AS1	ENST00000437930.3	ACTA2-AS1-001	chr10	90692427	90700097	+	5	289,246,676,265,946,	0,970,2227,5541,6724,	rs10509558; rs10509556; rs10509555; rs10509559	Blood Flow Velocity; Intercellular Adhesion Molecule-1; Intercellular Adhesion Molecule-1; Blood Cells; Blood Cells; Blood Proteins; Hemoglobins; Respiratory Function Tests; Blood Cells; Intercellular Adhesion Molecule-1
rs9325604	chr10	90775755	90775756	+	ENSG00000261438.1	RP11-399O19.8	ENST00000562983.1	RP11-399O19.8-001	chr10	90775592	90776816	+	1	1224,	0,	rs982764	Heart Rate
rs1800623	chr10	90776082	90776083	+	ENSG00000261438.1	RP11-399O19.8	ENST00000562983.1	RP11-399O19.8-001	chr10	90775592	90776816	+	1	1224,	0,	rs4406737; rs2234978	Chronic lymphocytic leukemia; Immunoglobulin A
rs9658786	chr10	90776348	90776349	+	ENSG00000261438.1	RP11-399O19.8	ENST00000562983.1	RP11-399O19.8-001	chr10	90775592	90776816	+	1	1224,	0,	rs982764	Heart Rate
rs4934435	chr10	90776395	90776396	+	ENSG00000261438.1	RP11-399O19.8	ENST00000562983.1	RP11-399O19.8-001	chr10	90775592	90776816	+	1	1224,	0,	rs2234978; rs4406737	Immunoglobulin A ; Chronic lymphocytic leukemia
rs9658788	chr10	90776485	90776486	+	ENSG00000261438.1	RP11-399O19.8	ENST00000562983.1	RP11-399O19.8-001	chr10	90775592	90776816	+	1	1224,	0,	rs982764	Heart Rate
rs3740030	chr10	91222286	91222287	+	ENSG00000234452.1	RP11-168O10.6	ENST00000454270.1	RP11-168O10.6-001	chr10	91215820	91227897	+	3	185,178,115,	0,6451,11962,	rs2026912	Parkinson's disease
rs3740042	chr10	91597918	91597919	+	ENSG00000232229.1	LINC00865	ENST00000448963.1	LINC00865-001	chr10	91589266	91600618	+	4	236,335,57,3644,	0,460,5691,7708,	rs7902947; rs7099148	Occipital Lobe; Body Height; Body Height; Body Height; Occipital Lobe; Occipital Lobe
rs3740042	chr10	91597918	91597919	+	ENSG00000232229.1	LINC00865	ENST00000448490.1	LINC00865-002	chr10	91589312	91600618	+	3	190,57,3644,	0,5645,7662,	rs7902947; rs7099148	Occipital Lobe; Body Height; Body Height; Body Height; Occipital Lobe; Occipital Lobe
rs1936216	chr10	91716027	91716028	-	ENSG00000226159.1	RP11-478K7.2	ENST00000428485.1	RP11-478K7.2-001	chr10	91675245	91717130	-	4	1283,129,223,225,	0,40386,40726,41660,	rs1419112	Multiple serum and urine biomarkers in WTCCC BRIGHT samples
rs3176895	chr10	97514187	97514188	-	ENSG00000226688.2	ENTPD1-AS1	ENST00000416301.1	ENTPD1-AS1-004	chr10	97512962	97849971	-	6	3509,220,94,143,42,233,	0,31820,94186,123312,336060,336776,	rs1409709	Multiple complex diseases
rs7893325	chr10	98755079	98755080	+	ENSG00000231025.1	RP11-175O19.4	ENST00000421806.1	RP11-175O19.4-001	chr10	98752206	98755716	+	1	3510,	0,	rs17112190	Multiple myeloma (IgH translocation)
rs10883365	chr10	101287763	101287764	+	ENSG00000228778.1	RP11-129J12.1	ENST00000452494.1	RP11-129J12.1-001	chr10	101286837	101288018	+	2	124,268,	0,913,	-	Crohn's disease; Crohn's disease; Multiple complex diseases; Multiple complex diseases; Crohn's disease
rs11190137	chr10	101287943	101287944	+	ENSG00000228778.1	RP11-129J12.1	ENST00000452494.1	RP11-129J12.1-001	chr10	101286837	101288018	+	2	124,268,	0,913,	-	Multiple complex diseases
rs10883367	chr10	101287989	101287990	+	ENSG00000228778.1	RP11-129J12.1	ENST00000452494.1	RP11-129J12.1-001	chr10	101286837	101288018	+	2	124,268,	0,913,	-	Multiple complex diseases
rs12762869	chr10	101993711	101993712	+	ENSG00000227492.1	RP11-316M21.6	ENST00000444359.1	RP11-316M21.6-001	chr10	101989423	101993757	+	5	58,112,415,213,48,	0,1348,1579,3564,4286,	rs1408580; rs7921462	Iron; Iron
rs505701	chr10	106073565	106073566	+	ENSG00000270075.1	RP11-127L20.5	ENST00000472915.2	RP11-127L20.5-001	chr10	106071898	106073639	+	2	87,157,	0,1584,	rs156697	Respiratory Function Tests; Pulmonary function phenotypes
rs2773205	chr10	109604255	109604256	-	ENSG00000229981.2	RP11-215N21.1	ENST00000594566.1	RP11-215N21.1-009	chr10	109604086	109800952	-	5	341,119,52,138,146,	0,65109,66354,196032,196720,	rs1411291; rs11193742	Multiple complex diseases; Multiple complex diseases
rs3736947	chr10	114169189	114169190	-	ENSG00000232934.3	RP11-324O2.3	ENST00000449782.2	RP11-324O2.3-003	chr10	114165976	114169248	-	4	130,89,56,477,	0,344,2654,2795,	rs11195949; rs4351741; rs10885343; rs12255316	Multiple complex diseases; Multiple complex diseases; Multiple complex diseases; Multiple complex diseases
rs3736947	chr10	114169189	114169190	-	ENSG00000232934.3	RP11-324O2.3	ENST00000598447.1	RP11-324O2.3-002	chr10	114166031	114169248	-	5	75,89,293,56,279,	0,289,2128,2599,2938,	rs11195949; rs4351741; rs10885343; rs12255316	Multiple complex diseases; Multiple complex diseases; Multiple complex diseases; Multiple complex diseases
rs3736947	chr10	114169189	114169190	-	ENSG00000232934.3	RP11-324O2.3	ENST00000594870.2	RP11-324O2.3-001	chr10	114166051	114169252	-	4	55,112,56,283,	0,269,2579,2918,	rs11195949; rs4351741; rs10885343; rs12255316	Multiple complex diseases; Multiple complex diseases; Multiple complex diseases; Multiple complex diseases
rs481419	chr10	114585479	114585480	+	ENSG00000260917.1	RP11-57H14.4	ENST00000564352.1	RP11-57H14.4-001	chr10	114583248	114587485	+	1	4237,	0,	rs1047468	Prostatic Neoplasms; Prostatic Neoplasms
rs2479039	chr10	114586459	114586460	+	ENSG00000260917.1	RP11-57H14.4	ENST00000564352.1	RP11-57H14.4-001	chr10	114583248	114587485	+	1	4237,	0,	rs1047468	Prostatic Neoplasms; Prostatic Neoplasms
rs11196147	chr10	114665765	114665766	+	ENSG00000225292.2	RP11-57H14.3	ENST00000428766.2	RP11-57H14.3-001	chr10	114648493	114665870	+	3	73,107,135,	0,2231,17242,	rs1556014; rs1327694; rs17746501	Multiple complex diseases; Multiple complex diseases; Multiple complex diseases; Schizophrenia
rs3124739	chr10	115471560	115471561	-	ENSG00000234393.1	RP11-211N11.5	ENST00000448834.1	RP11-211N11.5-001	chr10	115470439	115479091	-	3	329,243,120,	0,909,8532,	rs3121466	Multiple complex diseases
rs7097580	chr10	116754501	116754502	+	ENSG00000236799.1	RP11-383C6.2	ENST00000433085.1	RP11-383C6.2-001	chr10	116754415	116756352	+	3	129,96,119,	0,786,1818,	rs951585; rs6585309	Multiple complex diseases; Multiple complex diseases
rs41463449	chr10	118918588	118918589	-	ENSG00000234474.2	RP11-501J20.2	ENST00000419373.2	RP11-501J20.2-001	chr10	118918166	118928570	-	2	2185,200,	0,10204,	-	Coronary Artery Disease
rs1369	chr10	119967242	119967243	+	ENSG00000177640.11	CASC2	ENST00000435944.1	CASC2-001	chr10	119806334	119969663	+	5	280,106,66,100,2716,	0,2688,5307,159699,160613,	rs7906694; rs853600	Forced Expiratory Volume; Forced Expiratory Volume
rs1369	chr10	119967242	119967243	+	ENSG00000177640.11	CASC2	ENST00000439517.1	CASC2-004	chr10	119809124	119967332	+	3	4,66,385,	0,2517,157823,	rs7906694; rs853600	Forced Expiratory Volume; Forced Expiratory Volume
rs10886217	chr10	120027053	120027054	+	ENSG00000238276.1	RP11-245J24.1	ENST00000436430.1	RP11-245J24.1-003	chr10	120001163	120027222	+	4	31,87,145,293,	0,3696,6047,25766,	rs11198338	Multiple continuous traits in DGI samples
rs1659597	chr10	122610645	122610646	-	ENSG00000227165.2	WDR11-AS1	ENST00000598981.1	WDR11-AS1-003	chr10	122521323	122610721	-	4	1864,150,125,103,	0,14923,68407,89295,	rs1254184	Multiple continuous traits in DGI samples
rs12219793	chr10	122943299	122943300	+	ENSG00000227143.1	RP11-159H3.2	ENST00000429809.1	RP11-159H3.2-001	chr10	122938213	122945480	+	2	273,2591,	0,4676,	rs2901286; rs10510089	Response to treatment for acute lymphoblastic leukemia; Menopause
rs1907285	chr10	122943446	122943447	+	ENSG00000227143.1	RP11-159H3.2	ENST00000429809.1	RP11-159H3.2-001	chr10	122938213	122945480	+	2	273,2591,	0,4676,	rs2901286; rs10510089	Response to treatment for acute lymphoblastic leukemia; Menopause
rs11199816	chr10	122944361	122944362	+	ENSG00000227143.1	RP11-159H3.2	ENST00000429809.1	RP11-159H3.2-001	chr10	122938213	122945480	+	2	273,2591,	0,4676,	rs10510089; rs2901286	Menopause; Response to treatment for acute lymphoblastic leukemia
rs11199817	chr10	122944425	122944426	+	ENSG00000227143.1	RP11-159H3.2	ENST00000429809.1	RP11-159H3.2-001	chr10	122938213	122945480	+	2	273,2591,	0,4676,	rs10510089; rs2901286	Menopause; Response to treatment for acute lymphoblastic leukemia
rs3943077	chr10	122945085	122945086	+	ENSG00000227143.1	RP11-159H3.2	ENST00000429809.1	RP11-159H3.2-001	chr10	122938213	122945480	+	2	273,2591,	0,4676,	-	Adiponectin levels
rs2272005	chr10	126402099	126402100	+	ENSG00000233334.2	RP11-464O2.2	ENST00000432699.1	RP11-464O2.2-002	chr10	126392752	126402272	+	3	148,140,270,	0,3667,9250,	rs3740540	Obesity-related traits
rs2272005	chr10	126402099	126402100	+	ENSG00000233334.2	RP11-464O2.2	ENST00000448422.2	RP11-464O2.2-001	chr10	126392193	126402786	+	2	707,784,	0,9809,	rs3740540	Obesity-related traits
rs10901416	chr10	127374904	127374905	+	ENSG00000228021.2	RP11-383C5.3	ENST00000596068.1	RP11-383C5.3-003	chr10	127371797	127395597	+	6	103,171,64,108,102,74,	0,3048,15895,17284,23353,23726,	rs10901411; rs10794012	Arteries; Arteries
rs10901416	chr10	127374904	127374905	+	ENSG00000228021.2	RP11-383C5.3	ENST00000415305.2	RP11-383C5.3-001	chr10	127371811	127398627	+	5	89,171,64,102,3104,	0,3034,15881,23339,23712,	rs10901411; rs10794012	Arteries; Arteries
rs10901416	chr10	127374904	127374905	+	ENSG00000228021.2	RP11-383C5.3	ENST00000449693.1	RP11-383C5.3-002	chr10	127371861	127389178	+	4	39,171,64,97,	0,2984,15831,17220,	rs10901411; rs10794012	Arteries; Arteries
rs3827691	chr10	134898841	134898842	-	ENSG00000256925.1	RP13-439H18.4	ENST00000444433.1	RP13-439H18.4-001	chr10	134898747	134900201	-	3	150,116,209,	0,287,1245,	rs4271313	Rheumatoid Arthritis
rs2280543	chr11	203787	203788	+	ENSG00000254559.1	RP11-304M2.5	ENST00000526963.1	RP11-304M2.5-001	chr11	203622	205470	+	2	448,126,	0,1722,	-	Intracranial aneurysm; Uterine fibroids
rs7122341	chr11	1781789	1781790	+	ENSG00000235027.1	AC068580.6	ENST00000449248.1	AC068580.6-001	chr11	1781577	1783716	+	2	847,1168,	0,971,	rs3740627; rs7938305	Triglycerides; Triglycerides; Multiple complex diseases
rs2285935	chr11	2014645	2014646	+	ENSG00000232987.1	AC051649.6	ENST00000418612.1	AC051649.6-001	chr11	2012325	2014699	+	3	164,343,215,	0,842,2159,	rs10769945	DNA methylation (variation)
rs3741219	chr11	2016618	2016619	-	ENSG00000130600.10	H19	ENST00000414790.1	H19-001	chr11	2016405	2019105	-	5	619,123,113,135,1358,	0,700,903,1111,1342,	rs10769945	DNA methylation (variation)
rs3741219	chr11	2016618	2016619	-	ENSG00000130600.10	H19	ENST00000412788.1	H19-002	chr11	2016405	2019044	-	5	613,123,113,135,1297,	0,700,903,1111,1342,	rs10769945	DNA methylation (variation)
rs3741219	chr11	2016618	2016619	-	ENSG00000130600.10	H19	ENST00000439725.1	H19-003	chr11	2016405	2018690	-	5	619,123,113,131,943,	0,700,903,1111,1342,	rs10769945	DNA methylation (variation)
rs3741219	chr11	2016618	2016619	-	ENSG00000130600.10	H19	ENST00000411861.1	H19-004	chr11	2016405	2018447	-	4	823,113,135,700,	0,903,1111,1342,	rs10769945	DNA methylation (variation)
rs3741219	chr11	2016618	2016619	-	ENSG00000130600.10	H19	ENST00000442037.1	H19-015	chr11	2016405	2017421	-	3	619,66,113,	0,700,903,	rs10769945	DNA methylation (variation)
rs3741219	chr11	2016618	2016619	-	ENSG00000130600.10	H19	ENST00000422826.1	H19-009	chr11	2016439	2019027	-	3	585,156,1055,	0,666,1533,	rs10769945	DNA methylation (variation)
rs3741219	chr11	2016618	2016619	-	ENSG00000130600.10	H19	ENST00000446406.1	H19-006	chr11	2016445	2019057	-	6	579,123,113,135,309,353,	0,660,863,1071,1302,2259,	rs10769945	DNA methylation (variation)
rs3741219	chr11	2016618	2016619	-	ENSG00000130600.10	H19	ENST00000417089.1	H19-005	chr11	2016463	2018255	-	5	561,123,113,135,512,	0,642,845,1053,1280,	rs10769945	DNA methylation (variation)
rs3741219	chr11	2016618	2016619	-	ENSG00000130600.10	H19	ENST00000431095.1	H19-007	chr11	2016466	2019045	-	6	558,123,113,135,433,119,	0,639,842,1050,1281,2460,	rs10769945	DNA methylation (variation)
rs3741219	chr11	2016618	2016619	-	ENSG00000130600.10	H19	ENST00000411754.1	H19-008	chr11	2016466	2019027	-	6	558,123,113,135,758,101,	0,639,842,1050,1281,2460,	rs10769945	DNA methylation (variation)
rs2839702	chr11	2017016	2017017	-	ENSG00000130600.10	H19	ENST00000414790.1	H19-001	chr11	2016405	2019105	-	5	619,123,113,135,1358,	0,700,903,1111,1342,	rs10769945	DNA methylation (variation)
rs2839702	chr11	2017016	2017017	-	ENSG00000130600.10	H19	ENST00000412788.1	H19-002	chr11	2016405	2019044	-	5	613,123,113,135,1297,	0,700,903,1111,1342,	rs10769945	DNA methylation (variation)
rs2839702	chr11	2017016	2017017	-	ENSG00000130600.10	H19	ENST00000439725.1	H19-003	chr11	2016405	2018690	-	5	619,123,113,131,943,	0,700,903,1111,1342,	rs10769945	DNA methylation (variation)
rs2839702	chr11	2017016	2017017	-	ENSG00000130600.10	H19	ENST00000411861.1	H19-004	chr11	2016405	2018447	-	4	823,113,135,700,	0,903,1111,1342,	rs10769945	DNA methylation (variation)
rs2839702	chr11	2017016	2017017	-	ENSG00000130600.10	H19	ENST00000442037.1	H19-015	chr11	2016405	2017421	-	3	619,66,113,	0,700,903,	rs10769945	DNA methylation (variation)
rs2839702	chr11	2017016	2017017	-	ENSG00000130600.10	H19	ENST00000422826.1	H19-009	chr11	2016439	2019027	-	3	585,156,1055,	0,666,1533,	rs10769945	DNA methylation (variation)
rs2839702	chr11	2017016	2017017	-	ENSG00000130600.10	H19	ENST00000446406.1	H19-006	chr11	2016445	2019057	-	6	579,123,113,135,309,353,	0,660,863,1071,1302,2259,	rs10769945	DNA methylation (variation)
rs2839702	chr11	2017016	2017017	-	ENSG00000130600.10	H19	ENST00000417089.1	H19-005	chr11	2016463	2018255	-	5	561,123,113,135,512,	0,642,845,1053,1280,	rs10769945	DNA methylation (variation)
rs2839702	chr11	2017016	2017017	-	ENSG00000130600.10	H19	ENST00000431095.1	H19-007	chr11	2016466	2019045	-	6	558,123,113,135,433,119,	0,639,842,1050,1281,2460,	rs10769945	DNA methylation (variation)
rs2839702	chr11	2017016	2017017	-	ENSG00000130600.10	H19	ENST00000411754.1	H19-008	chr11	2016466	2019027	-	6	558,123,113,135,758,101,	0,639,842,1050,1281,2460,	rs10769945	DNA methylation (variation)
rs2839702	chr11	2017016	2017017	-	ENSG00000130600.10	H19	ENST00000436715.1	H19-013	chr11	2016668	2017801	-	4	356,316,135,54,	0,437,848,1079,	rs10769945	DNA methylation (variation)
rs2839702	chr11	2017016	2017017	-	ENSG00000130600.10	H19	ENST00000428066.1	H19-012	chr11	2016912	2022700	-	5	112,123,113,135,253,	0,193,396,604,5535,	rs10769945	DNA methylation (variation)
rs2839702	chr11	2017016	2017017	-	ENSG00000130600.10	H19	ENST00000447298.1	H19-014	chr11	2016917	2017697	-	4	107,123,113,181,	0,188,391,599,	rs10769945	DNA methylation (variation)
rs2839701	chr11	2017109	2017110	-	ENSG00000130600.10	H19	ENST00000414790.1	H19-001	chr11	2016405	2019105	-	5	619,123,113,135,1358,	0,700,903,1111,1342,	rs10769945	DNA methylation (variation)
rs2839701	chr11	2017109	2017110	-	ENSG00000130600.10	H19	ENST00000412788.1	H19-002	chr11	2016405	2019044	-	5	613,123,113,135,1297,	0,700,903,1111,1342,	rs10769945	DNA methylation (variation)
rs2839701	chr11	2017109	2017110	-	ENSG00000130600.10	H19	ENST00000439725.1	H19-003	chr11	2016405	2018690	-	5	619,123,113,131,943,	0,700,903,1111,1342,	rs10769945	DNA methylation (variation)
rs2839701	chr11	2017109	2017110	-	ENSG00000130600.10	H19	ENST00000411861.1	H19-004	chr11	2016405	2018447	-	4	823,113,135,700,	0,903,1111,1342,	rs10769945	DNA methylation (variation)
rs2839701	chr11	2017109	2017110	-	ENSG00000130600.10	H19	ENST00000442037.1	H19-015	chr11	2016405	2017421	-	3	619,66,113,	0,700,903,	rs10769945	DNA methylation (variation)
rs2839701	chr11	2017109	2017110	-	ENSG00000130600.10	H19	ENST00000422826.1	H19-009	chr11	2016439	2019027	-	3	585,156,1055,	0,666,1533,	rs10769945	DNA methylation (variation)
rs2839701	chr11	2017109	2017110	-	ENSG00000130600.10	H19	ENST00000446406.1	H19-006	chr11	2016445	2019057	-	6	579,123,113,135,309,353,	0,660,863,1071,1302,2259,	rs10769945	DNA methylation (variation)
rs2839701	chr11	2017109	2017110	-	ENSG00000130600.10	H19	ENST00000417089.1	H19-005	chr11	2016463	2018255	-	5	561,123,113,135,512,	0,642,845,1053,1280,	rs10769945	DNA methylation (variation)
rs2839701	chr11	2017109	2017110	-	ENSG00000130600.10	H19	ENST00000431095.1	H19-007	chr11	2016466	2019045	-	6	558,123,113,135,433,119,	0,639,842,1050,1281,2460,	rs10769945	DNA methylation (variation)
rs2839701	chr11	2017109	2017110	-	ENSG00000130600.10	H19	ENST00000411754.1	H19-008	chr11	2016466	2019027	-	6	558,123,113,135,758,101,	0,639,842,1050,1281,2460,	rs10769945	DNA methylation (variation)
rs2839701	chr11	2017109	2017110	-	ENSG00000130600.10	H19	ENST00000436715.1	H19-013	chr11	2016668	2017801	-	4	356,316,135,54,	0,437,848,1079,	rs10769945	DNA methylation (variation)
rs2839701	chr11	2017109	2017110	-	ENSG00000130600.10	H19	ENST00000428066.1	H19-012	chr11	2016912	2022700	-	5	112,123,113,135,253,	0,193,396,604,5535,	rs10769945	DNA methylation (variation)
rs2839701	chr11	2017109	2017110	-	ENSG00000130600.10	H19	ENST00000447298.1	H19-014	chr11	2016917	2017697	-	4	107,123,113,181,	0,188,391,599,	rs10769945	DNA methylation (variation)
rs2067051	chr11	2018167	2018168	-	ENSG00000130600.10	H19	ENST00000414790.1	H19-001	chr11	2016405	2019105	-	5	619,123,113,135,1358,	0,700,903,1111,1342,	rs10769945	DNA methylation (variation)
rs2067051	chr11	2018167	2018168	-	ENSG00000130600.10	H19	ENST00000412788.1	H19-002	chr11	2016405	2019044	-	5	613,123,113,135,1297,	0,700,903,1111,1342,	rs10769945	DNA methylation (variation)
rs2067051	chr11	2018167	2018168	-	ENSG00000130600.10	H19	ENST00000439725.1	H19-003	chr11	2016405	2018690	-	5	619,123,113,131,943,	0,700,903,1111,1342,	rs10769945	DNA methylation (variation)
rs2067051	chr11	2018167	2018168	-	ENSG00000130600.10	H19	ENST00000411861.1	H19-004	chr11	2016405	2018447	-	4	823,113,135,700,	0,903,1111,1342,	rs10769945	DNA methylation (variation)
rs2067051	chr11	2018167	2018168	-	ENSG00000130600.10	H19	ENST00000422826.1	H19-009	chr11	2016439	2019027	-	3	585,156,1055,	0,666,1533,	rs10769945	DNA methylation (variation)
rs2067051	chr11	2018167	2018168	-	ENSG00000130600.10	H19	ENST00000417089.1	H19-005	chr11	2016463	2018255	-	5	561,123,113,135,512,	0,642,845,1053,1280,	rs10769945	DNA methylation (variation)
rs2067051	chr11	2018167	2018168	-	ENSG00000130600.10	H19	ENST00000431095.1	H19-007	chr11	2016466	2019045	-	6	558,123,113,135,433,119,	0,639,842,1050,1281,2460,	rs10769945	DNA methylation (variation)
rs2067051	chr11	2018167	2018168	-	ENSG00000130600.10	H19	ENST00000411754.1	H19-008	chr11	2016466	2019027	-	6	558,123,113,135,758,101,	0,639,842,1050,1281,2460,	rs10769945	DNA methylation (variation)
rs2839698	chr11	2018852	2018853	-	ENSG00000130600.10	H19	ENST00000414790.1	H19-001	chr11	2016405	2019105	-	5	619,123,113,135,1358,	0,700,903,1111,1342,	rs10769945	DNA methylation (variation)
rs2839698	chr11	2018852	2018853	-	ENSG00000130600.10	H19	ENST00000412788.1	H19-002	chr11	2016405	2019044	-	5	613,123,113,135,1297,	0,700,903,1111,1342,	rs10769945	DNA methylation (variation)
rs2839698	chr11	2018852	2018853	-	ENSG00000130600.10	H19	ENST00000422826.1	H19-009	chr11	2016439	2019027	-	3	585,156,1055,	0,666,1533,	rs10769945	DNA methylation (variation)
rs2839698	chr11	2018852	2018853	-	ENSG00000130600.10	H19	ENST00000446406.1	H19-006	chr11	2016445	2019057	-	6	579,123,113,135,309,353,	0,660,863,1071,1302,2259,	rs10769945	DNA methylation (variation)
rs2651802	chr11	2350321	2350322	-	ENSG00000238184.1	AC129929.5	ENST00000413483.1	AC129929.5-002	chr11	2349978	2399222	-	3	944,109,407,	0,6162,48837,	rs7944004; rs1029409	Chronic lymphocytic leukemia; Body Height; Body Height; Body Height; Body Height
rs2651802	chr11	2350321	2350322	-	ENSG00000238184.1	AC129929.5	ENST00000427151.1	AC129929.5-001	chr11	2349978	2399219	-	3	555,212,404,	0,814,48837,	rs7944004; rs1029409	Chronic lymphocytic leukemia; Body Height; Body Height; Body Height; Body Height
rs231362	chr11	2691470	2691471	-	ENSG00000269821.1	KCNQ1OT1	ENST00000597346.1	KCNQ1OT1-001	chr11	2629557	2721224	-	1	91667,	0,	-	Type 2 diabetes
rs231361	chr11	2691499	2691500	-	ENSG00000269821.1	KCNQ1OT1	ENST00000597346.1	KCNQ1OT1-001	chr11	2629557	2721224	-	1	91667,	0,	rs231362	Type 2 diabetes
rs231359	chr11	2694605	2694606	-	ENSG00000269821.1	KCNQ1OT1	ENST00000597346.1	KCNQ1OT1-001	chr11	2629557	2721224	-	1	91667,	0,	rs231362	Type 2 diabetes
rs2073956	chr11	2696396	2696397	-	ENSG00000269821.1	KCNQ1OT1	ENST00000597346.1	KCNQ1OT1-001	chr11	2629557	2721224	-	1	91667,	0,	rs231362	Type 2 diabetes
rs2073954	chr11	2697028	2697029	-	ENSG00000269821.1	KCNQ1OT1	ENST00000597346.1	KCNQ1OT1-001	chr11	2629557	2721224	-	1	91667,	0,	rs231362	Type 2 diabetes
rs2073953	chr11	2697064	2697065	-	ENSG00000269821.1	KCNQ1OT1	ENST00000597346.1	KCNQ1OT1-001	chr11	2629557	2721224	-	1	91667,	0,	rs231362	Type 2 diabetes
rs463924	chr11	2717679	2717680	-	ENSG00000269821.1	KCNQ1OT1	ENST00000597346.1	KCNQ1OT1-001	chr11	2629557	2721224	-	1	91667,	0,	rs231362	Type 2 diabetes
rs401707	chr11	3050964	3050965	+	ENSG00000247473.1	CARS-AS1	ENST00000499962.1	CARS-AS1-001	chr11	3050623	3062490	+	2	2183,481,	0,11386,	rs438384; rs739401; rs3814964; rs7481584; rs10488674	Diabetic Nephropathies; Longevity; Diabetic Nephropathies; Diabetic Nephropathies; Diabetic Nephropathies; Alcoholism; Calcium levels; Alcoholism; CVD outcomes
rs105686	chr11	3062466	3062467	+	ENSG00000247473.1	CARS-AS1	ENST00000499962.1	CARS-AS1-001	chr11	3050623	3062490	+	2	2183,481,	0,11386,	rs451041; rs369461; rs438384; rs739401; rs3814964; rs7481584; rs729662	Diabetic Nephropathies; Diabetic Nephropathies; Diabetic Nephropathies; Diabetic Nephropathies; Diabetic Nephropathies; Diabetic Nephropathies; Longevity; Diabetic Nephropathies; Diabetic Nephropathies; Diabetic Nephropathies; Alcoholism; Calcium levels; Alcoholism; Alcoholism
rs12795819	chr11	5228092	5228093	+	ENSG00000224091.1	AC104389.16	ENST00000418080.1	AC104389.16-001	chr11	5226270	5228538	+	2	47,475,	0,1793,	rs7937649; rs12805212; rs7945652; rs7950726	Haemotological (blood) traits; Haemotological (blood) traits; Haemotological (blood) traits; HbA2 levels
rs10769882	chr11	8198272	8198273	+	ENSG00000246820.2	RP11-379P15.1	ENST00000499752.2	RP11-379P15.1-001	chr11	8190713	8200450	+	3	23,104,3607,	0,718,6130,	rs11041740	Body Height
rs2292047	chr11	8807185	8807186	+	ENSG00000255159.1	RP11-318C2.1	ENST00000532930.1	RP11-318C2.1-003	chr11	8790324	8807318	+	3	44,190,616,	0,15241,16378,	rs16905816	Blood Flow Velocity; Blood Flow Velocity; Brain; Central Nervous System; Central Nervous System; Central Nervous System; Central Nervous System; Mental Competency
rs11042500	chr11	9830594	9830595	+	ENSG00000246273.2	SBF2-AS1	ENST00000498905.2	SBF2-AS1-001	chr11	9779838	9832866	+	3	212,1437,1060,	0,49556,51968,	-	Body Composition
rs10160669	chr11	10186588	10186589	+	ENSG00000254865.1	RP11-748C4.1	ENST00000532735.1	RP11-748C4.1-001	chr11	10170738	10186656	+	2	371,151,	0,15767,	rs2896513; rs12288355; rs7119000; rs4910092	Multiple complex diseases; Multiple complex diseases; Multiple complex diseases; Multiple complex diseases
rs7126245	chr11	10615472	10615473	+	ENSG00000177112.3	MRVI1-AS1	ENST00000525578.1	MRVI1-AS1-003	chr11	10614743	10621453	+	5	303,161,112,75,178,	0,623,920,2524,6532,	rs1964537; rs2054392; rs10840431	Alzheimer's disease; Apolipoproteins C; Multiple complex diseases
rs1561593	chr11	12944195	12944196	-	ENSG00000203258.3	RP11-47J17.2	ENST00000454086.2	RP11-47J17.2-001	chr11	12942732	12944472	-	2	91,475,	0,1265,	rs10500766	Pulse; Pulse
rs2271155	chr11	13943227	13943228	-	ENSG00000254438.1	RP11-231N3.1	ENST00000532065.1	RP11-231N3.1-001	chr11	13942996	13946410	-	2	512,172,	0,3242,	rs1507527; rs1876427	Multiple continuous traits in DGI samples; Multiple continuous traits in DGI samples
rs2271154	chr11	13943260	13943261	-	ENSG00000254438.1	RP11-231N3.1	ENST00000532065.1	RP11-231N3.1-001	chr11	13942996	13946410	-	2	512,172,	0,3242,	rs1507527; rs1876427	Multiple continuous traits in DGI samples; Multiple continuous traits in DGI samples
rs1557765	chr11	17403638	17403639	+	ENSG00000260196.1	RP1-239B22.5	ENST00000568280.1	RP1-239B22.5-001	chr11	17402195	17405078	+	1	2883,	0,	rs3741203; rs1330; rs2051772	Multiple continuous traits in DGI samples; Height; Type II Diabetes Mellitus
rs10766393	chr11	17404651	17404652	+	ENSG00000260196.1	RP1-239B22.5	ENST00000568280.1	RP1-239B22.5-001	chr11	17402195	17405078	+	1	2883,	0,	-	Multiple continuous traits in DGI samples
rs1487205	chr11	19527574	19527575	-	ENSG00000255043.1	NAV2-AS5	ENST00000528726.1	NAV2-AS5-001	chr11	19524218	19528776	-	3	1187,129,1991,	0,1613,2567,	rs10833118	Multiple complex diseases
rs1565040	chr11	19533092	19533093	-	ENSG00000254622.1	NAV2-AS4	ENST00000532874.1	NAV2-AS4-001	chr11	19532436	19541443	-	3	835,199,147,	0,7507,8860,	rs2702719	Multiple complex diseases
rs2702735	chr11	19540108	19540109	-	ENSG00000254622.1	NAV2-AS4	ENST00000532874.1	NAV2-AS4-001	chr11	19532436	19541443	-	3	835,199,147,	0,7507,8860,	rs2013380	Myocardial Infarction
rs6265	chr11	27679915	27679916	+	ENSG00000245573.3	BDNF-AS	ENST00000530686.1	BDNF-AS-008	chr11	27528384	27697525	+	6	61,69,161,222,58,402,	0,77431,133007,151403,152333,168739,	-	Weight; Smoking behavior; Body mass index
rs6265	chr11	27679915	27679916	+	ENSG00000245573.3	BDNF-AS	ENST00000499568.2	BDNF-AS-007	chr11	27528398	27719721	+	9	47,97,161,222,58,564,158,35,697,	0,33168,132993,151389,152319,168725,170130,184254,190626,	-	Weight; Smoking behavior; Body mass index
rs6265	chr11	27679915	27679916	+	ENSG00000245573.3	BDNF-AS	ENST00000500662.2	BDNF-AS-006	chr11	27528398	27719721	+	7	47,97,161,222,58,158,697,	0,33168,132993,151389,152319,170130,190626,	-	Weight; Smoking behavior; Body mass index
rs6265	chr11	27679915	27679916	+	ENSG00000245573.3	BDNF-AS	ENST00000502161.2	BDNF-AS-005	chr11	27528398	27719721	+	6	47,97,161,222,58,697,	0,33168,132993,151389,152319,190626,	-	Weight; Smoking behavior; Body mass index
rs6265	chr11	27679915	27679916	+	ENSG00000245573.3	BDNF-AS	ENST00000499008.3	BDNF-AS-002	chr11	27528398	27699354	+	8	47,97,69,161,222,58,844,826,	0,33168,77417,132993,151389,152319,168445,170130,	-	Weight; Smoking behavior; Body mass index
rs6265	chr11	27679915	27679916	+	ENSG00000245573.3	BDNF-AS	ENST00000501176.2	BDNF-AS-001	chr11	27528398	27699354	+	7	47,97,69,161,222,58,826,	0,33168,77417,132993,151389,152319,170130,	-	Weight; Smoking behavior; Body mass index
rs11030101	chr11	27680743	27680744	+	ENSG00000245573.3	BDNF-AS	ENST00000530313.1	BDNF-AS-009	chr11	27661435	27681196	+	2	117,479,	0,19282,	rs10835187	Bone mineral density
rs11030101	chr11	27680743	27680744	+	ENSG00000245573.3	BDNF-AS	ENST00000530686.1	BDNF-AS-008	chr11	27528384	27697525	+	6	61,69,161,222,58,402,	0,77431,133007,151403,152333,168739,	rs10835187	Bone mineral density
rs11030101	chr11	27680743	27680744	+	ENSG00000245573.3	BDNF-AS	ENST00000499568.2	BDNF-AS-007	chr11	27528398	27719721	+	9	47,97,161,222,58,564,158,35,697,	0,33168,132993,151389,152319,168725,170130,184254,190626,	rs10835187	Bone mineral density
rs11030101	chr11	27680743	27680744	+	ENSG00000245573.3	BDNF-AS	ENST00000500662.2	BDNF-AS-006	chr11	27528398	27719721	+	7	47,97,161,222,58,158,697,	0,33168,132993,151389,152319,170130,190626,	rs10835187	Bone mineral density
rs11030101	chr11	27680743	27680744	+	ENSG00000245573.3	BDNF-AS	ENST00000502161.2	BDNF-AS-005	chr11	27528398	27719721	+	6	47,97,161,222,58,697,	0,33168,132993,151389,152319,190626,	rs10835187	Bone mineral density
rs11030101	chr11	27680743	27680744	+	ENSG00000245573.3	BDNF-AS	ENST00000499008.3	BDNF-AS-002	chr11	27528398	27699354	+	8	47,97,69,161,222,58,844,826,	0,33168,77417,132993,151389,152319,168445,170130,	rs10835187	Bone mineral density
rs11030101	chr11	27680743	27680744	+	ENSG00000245573.3	BDNF-AS	ENST00000501176.2	BDNF-AS-001	chr11	27528398	27699354	+	7	47,97,69,161,222,58,826,	0,33168,77417,132993,151389,152319,170130,	rs10835187	Bone mineral density
rs532395	chr11	30450612	30450613	+	ENSG00000255480.1	RP4-710M3.2	ENST00000529078.1	RP4-710M3.2-001	chr11	30447098	30450815	+	2	65,300,	0,3417,	rs667511	Multiple complex diseases
rs10742265	chr11	32158712	32158713	+	ENSG00000255375.1	RP1-65P5.5	ENST00000525133.1	RP1-65P5.5-001	chr11	32154244	32165125	+	3	88,122,436,	0,4422,10445,	rs4922579	Multiple complex diseases
rs6508	chr11	32460463	32460464	+	ENSG00000183242.7	WT1-AS	ENST00000395900.1	WT1-AS-001	chr11	32457124	32462950	+	2	268,3560,	0,2266,	rs11031676	Depressive Disorder, Major
rs6508	chr11	32460463	32460464	+	ENSG00000183242.7	WT1-AS	ENST00000426618.2	WT1-AS-201	chr11	32459474	32461618	+	1	2144,	0,	rs11031676	Depressive Disorder, Major
rs6508	chr11	32460463	32460464	+	ENSG00000183242.7	WT1-AS	ENST00000442957.1	WT1-AS-005	chr11	32459915	32460678	+	2	221,261,	0,502,	rs11031676	Depressive Disorder, Major
rs7946086	chr11	32461089	32461090	+	ENSG00000183242.7	WT1-AS	ENST00000395900.1	WT1-AS-001	chr11	32457124	32462950	+	2	268,3560,	0,2266,	rs7110547	Multiple continuous traits in DGI samples
rs7946086	chr11	32461089	32461090	+	ENSG00000183242.7	WT1-AS	ENST00000426618.2	WT1-AS-201	chr11	32459474	32461618	+	1	2144,	0,	rs7110547	Multiple continuous traits in DGI samples
rs4275604	chr11	32462575	32462576	+	ENSG00000183242.7	WT1-AS	ENST00000395900.1	WT1-AS-001	chr11	32457124	32462950	+	2	268,3560,	0,2266,	-	Multiple complex diseases
rs11031788	chr11	32462641	32462642	+	ENSG00000183242.7	WT1-AS	ENST00000395900.1	WT1-AS-001	chr11	32457124	32462950	+	2	268,3560,	0,2266,	rs5030281; rs4275604; rs5030310; rs7110547	Multiple continuous traits in DGI samples; Multiple complex diseases; Multiple continuous traits in DGI samples; Multiple continuous traits in DGI samples
rs17038	chr11	33826316	33826317	+	ENSG00000255169.1	RP11-646J21.3	ENST00000534666.1	RP11-646J21.3-001	chr11	33826313	33827187	+	3	107,90,350,	0,229,524,	rs1000677; rs12576094	Monocytes; Monocytes
rs4447153	chr11	33826994	33826995	+	ENSG00000255169.1	RP11-646J21.3	ENST00000534666.1	RP11-646J21.3-001	chr11	33826313	33827187	+	3	107,90,350,	0,229,524,	rs12576094; rs1000677	Monocytes; Monocytes
rs7126098	chr11	35836163	35836164	+	ENSG00000261355.1	RP11-698N11.4	ENST00000570295.1	RP11-698N11.4-001	chr11	35835881	35839557	+	1	3676,	0,	rs7928794	Response to antipsychotic therapy (extrapyramidal side effects)
rs7112563	chr11	35836750	35836751	+	ENSG00000261355.1	RP11-698N11.4	ENST00000570295.1	RP11-698N11.4-001	chr11	35835881	35839557	+	1	3676,	0,	rs10836443; rs11033260	Multiple continuous traits in DGI samples; Multiple continuous traits in DGI samples
rs12222807	chr11	35836888	35836889	+	ENSG00000261355.1	RP11-698N11.4	ENST00000570295.1	RP11-698N11.4-001	chr11	35835881	35839557	+	1	3676,	0,	rs11033265	Multiple complex diseases
rs2942382	chr11	35837131	35837132	+	ENSG00000261355.1	RP11-698N11.4	ENST00000570295.1	RP11-698N11.4-001	chr11	35835881	35839557	+	1	3676,	0,	rs2147094	Amyotrophic Lateral Sclerosis (ALS)
rs4756256	chr11	35837417	35837418	+	ENSG00000261355.1	RP11-698N11.4	ENST00000570295.1	RP11-698N11.4-001	chr11	35835881	35839557	+	1	3676,	0,	rs11033265	Multiple complex diseases
rs4755426	chr11	35838920	35838921	+	ENSG00000261355.1	RP11-698N11.4	ENST00000570295.1	RP11-698N11.4-001	chr11	35835881	35839557	+	1	3676,	0,	rs11033265	Multiple complex diseases
rs1478772	chr11	37960174	37960175	+	ENSG00000254516.1	RP11-159D8.1	ENST00000532562.1	RP11-159D8.1-001	chr11	37960150	37976213	+	3	103,60,213,	0,12140,15850,	rs10501186; rs4564309; rs10501188	Type II Diabetes Mellitus; Type II Diabetes Mellitus; Type II Diabetes Mellitus
rs10837705	chr11	41742231	41742232	+	ENSG00000255171.1	RP11-375D13.2	ENST00000530379.1	RP11-375D13.2-002	chr11	41741992	41756304	+	2	472,83,	0,14229,	rs509123; rs2045823; rs185952	Multiple complex diseases; Multiple complex diseases; Multiple continuous traits in DGI samples
rs12272929	chr11	41847797	41847798	+	ENSG00000255171.1	RP11-375D13.2	ENST00000528720.1	RP11-375D13.2-003	chr11	41736117	41857992	+	6	36,105,101,127,90,94,	0,20104,106725,111583,120603,121781,	rs12284861; rs12288214; rs12797436; rs11036577	Type II Diabetes Mellitus; Type II Diabetes Mellitus; Type II Diabetes Mellitus; Type II Diabetes Mellitus
rs11036607	chr11	41883775	41883776	+	ENSG00000255279.1	RP11-375D13.4	ENST00000530946.1	RP11-375D13.4-003	chr11	41881392	41883880	+	3	63,90,380,	0,1858,2108,	rs1484948	RR interval (heart rate)
rs2280136	chr11	42015203	42015204	-	ENSG00000255300.1	RP11-148I19.1	ENST00000527828.1	RP11-148I19.1-001	chr11	42014934	42107008	-	4	282,118,114,70,	0,75363,77149,92004,	rs7128743; rs7928200; rs11036622; rs12288738; rs7114241; rs12802862; rs1588439; rs16936200; rs12788548; rs12576408; rs12273344; rs11036649; rs11500415; rs12271525; rs12802634; rs9300039; rs11036652; rs11036624; rs12804210	Type II Diabetes Mellitus; Type II Diabetes Mellitus; Type II Diabetes Mellitus; Type II Diabetes Mellitus; Type II Diabetes Mellitus; Type II Diabetes Mellitus; Type II Diabetes Mellitus; Type II Diabetes Mellitus; Type II Diabetes Mellitus; Type II Diabetes Mellitus; Diabetes Mellitus, Type 2; Type II Diabetes Mellitus; Type II Diabetes Mellitus; Type II Diabetes Mellitus; Type II Diabetes Mell…
rs896327	chr11	45554660	45554661	-	ENSG00000254746.1	RP11-958J22.1	ENST00000529127.1	RP11-958J22.1-003	chr11	45552765	45555084	-	4	402,232,134,112,	0,1433,1776,2207,	rs1488665	Obesity-related traits
rs896327	chr11	45554660	45554661	-	ENSG00000254746.1	RP11-958J22.1	ENST00000533315.1	RP11-958J22.1-001	chr11	45511238	45564024	-	5	83,93,232,134,31,	0,41836,42960,43303,52755,	rs1488665	Obesity-related traits
rs896327	chr11	45554660	45554661	-	ENSG00000254746.1	RP11-958J22.1	ENST00000527642.1	RP11-958J22.1-002	chr11	45511248	45564024	-	6	73,93,134,110,127,31,	0,41826,43293,43724,51444,52745,	rs1488665	Obesity-related traits
rs896327	chr11	45554660	45554661	-	ENSG00000254746.1	RP11-958J22.1	ENST00000525855.1	RP11-958J22.1-004	chr11	45552869	45564023	-	4	298,134,110,30,	0,1672,2103,11124,	rs1488665	Obesity-related traits
rs11038671	chr11	45845494	45845495	+	ENSG00000255447.1	CTD-2210P24.6	ENST00000534128.1	CTD-2210P24.6-001	chr11	45834769	45846809	+	3	56,282,131,	0,10642,11909,	rs3808976	Amyotrophic Lateral Sclerosis (ALS)
rs923531	chr11	46198012	46198013	+	ENSG00000255314.1	RP11-702F3.3	ENST00000533793.1	RP11-702F3.3-001	chr11	46193497	46198656	+	3	78,106,757,	0,2638,4402,	rs2029483	Body Weights and Measures; Body Weights and Measures
rs2863720	chr11	46235625	46235626	-	ENSG00000255269.1	RP11-702F3.4	ENST00000530941.1	RP11-702F3.4-001	chr11	46235371	46237409	-	2	404,132,	0,1906,	rs11038810; rs2046834	Multiple complex diseases; Multiple complex diseases
rs11039014	chr11	46895377	46895378	+	ENSG00000247675.2	LRP4-AS1	ENST00000502049.2	LRP4-AS1-001	chr11	46867977	46895947	+	3	73,108,1323,	0,183,26647,	rs2306029; rs1007738; rs3136478; rs6485700; rs3136441; rs7932354	D-dimer levels; Bone mineral density (hip); Multiple complex diseases; Multiple complex diseases; HDL cholesterol; HDL cholesterol; HDL cholesterol; Bone mineral density (hip); Bone mineral density
rs1938746	chr11	56643585	56643586	+	ENSG00000255433.1	AP000479.1	ENST00000532274.1	AP000479.1-003	chr11	56615953	56644687	+	4	138,161,120,1615,	0,22613,26246,27119,	rs7119763	Glucose
rs1938746	chr11	56643585	56643586	+	ENSG00000255433.1	AP000479.1	ENST00000526436.1	AP000479.1-001	chr11	56616043	56645554	+	3	48,161,2482,	0,22523,27029,	rs7119763	Glucose
rs1783449	chr11	56644574	56644575	+	ENSG00000255433.1	AP000479.1	ENST00000532274.1	AP000479.1-003	chr11	56615953	56644687	+	4	138,161,120,1615,	0,22613,26246,27119,	rs7119763	Glucose
rs1783449	chr11	56644574	56644575	+	ENSG00000255433.1	AP000479.1	ENST00000526436.1	AP000479.1-001	chr11	56616043	56645554	+	3	48,161,2482,	0,22523,27029,	rs7119763	Glucose
rs3740948	chr11	58820987	58820988	-	ENSG00000255240.1	RP11-142C4.6	ENST00000532098.1	RP11-142C4.6-003	chr11	58736425	58825923	-	5	121,49,170,152,79,	0,82307,84504,86342,89419,	rs10501374	Type II Diabetes Mellitus
rs3740948	chr11	58820987	58820988	-	ENSG00000255240.1	RP11-142C4.6	ENST00000533954.1	RP11-142C4.6-001	chr11	58701115	58826132	-	6	2056,198,49,49,170,288,	0,45485,60360,117617,119814,124729,	rs10501374	Type II Diabetes Mellitus
rs997788	chr11	59443187	59443188	+	ENSG00000255355.1	AP000640.2	ENST00000531276.1	AP000640.2-002	chr11	59442408	59443514	+	2	38,645,	0,461,	rs11821465; rs1299800; rs473490; rs567994; rs488331; rs12289921	Multiple complex diseases; Multiple complex diseases; Multiple complex diseases; Multiple complex diseases; Multiple complex diseases; Multiple complex diseases
rs997788	chr11	59443187	59443188	+	ENSG00000255355.1	AP000640.2	ENST00000534120.1	AP000640.2-001	chr11	59436784	59443268	+	2	231,399,	0,6085,	rs11821465; rs1299800; rs473490; rs567994; rs488331; rs12289921	Multiple complex diseases; Multiple complex diseases; Multiple complex diseases; Multiple complex diseases; Multiple complex diseases; Multiple complex diseases
rs3741245	chr11	62105440	62105441	-	ENSG00000255118.1	RP11-703H8.7	ENST00000400902.4	RP11-703H8.7-001	chr11	62104382	62105562	-	2	305,180,	0,1000,	rs10501332; rs11231029; rs12282256; rs17157147	Coronary Artery Disease; Coronary Artery Disease; Coronary Artery Disease; Coronary Artery Disease
rs6863	chr11	62160724	62160725	-	ENSG00000255126.1	CTD-2531D15.5	ENST00000526045.1	CTD-2531D15.5-001	chr11	62158987	62160844	-	2	98,492,	0,1365,	rs2463822	Chronic obstructive pulmonary disease-related biomarkers
rs750832	chr11	64163301	64163302	-	ENSG00000231680.1	AP003774.6	ENST00000457725.1	AP003774.6-001	chr11	64161813	64163303	-	2	358,627,	0,863,	-	Multiple continuous traits in DGI samples
rs530775	chr11	64426932	64426933	+	ENSG00000237410.1	AP001092.4	ENST00000433606.1	AP001092.4-001	chr11	64413870	64427153	+	2	180,289,	0,12994,	rs505802	Uric acid levels
rs603326	chr11	65556720	65556721	-	ENSG00000255120.1	RP11-770G2.4	ENST00000532454.1	RP11-770G2.4-001	chr11	65556521	65558339	-	2	387,107,	0,1711,	rs1193496; rs479844	Multiple continuous traits in DGI samples; Atopic dermatitis
rs603326	chr11	65556720	65556721	-	ENSG00000255120.1	RP11-770G2.4	ENST00000527453.1	RP11-770G2.4-002	chr11	65556521	65557492	-	2	387,85,	0,886,	rs1193496; rs479844	Multiple continuous traits in DGI samples; Atopic dermatitis
rs603326	chr11	65556720	65556721	-	ENSG00000255120.1	RP11-770G2.4	ENST00000534178.1	RP11-770G2.4-003	chr11	65556521	65557346	-	2	387,106,	0,719,	rs1193496; rs479844	Multiple continuous traits in DGI samples; Atopic dermatitis
rs509556	chr11	66326361	66326362	-	ENSG00000250105.1	CTD-3074O7.2	ENST00000504911.1	CTD-3074O7.2-001	chr11	66326336	66327855	-	2	360,220,	0,1299,	-	Multiple complex diseases; Obesity-related traits
rs1671064	chr11	66327672	66327673	-	ENSG00000250105.1	CTD-3074O7.2	ENST00000504911.1	CTD-3074O7.2-001	chr11	66326336	66327855	-	2	360,220,	0,1299,	rs509556; rs10791881	Multiple complex diseases; Obesity-related traits; Alcoholism; Alcoholism
rs7944372	chr11	67897482	67897483	+	ENSG00000255236.2	CTD-2655K5.1	ENST00000530842.1	CTD-2655K5.1-002	chr11	67897264	67897911	+	2	285,266,	0,381,	rs2457179	Multiple complex diseases
rs11228440	chr11	68785480	68785481	+	ENSG00000256508.2	RP11-554A11.6	ENST00000538407.2	RP11-554A11.6-001	chr11	68779898	68785915	+	6	118,114,186,151,109,812,	0,1360,1700,2010,3180,5205,	rs2513102	Multiple complex diseases
rs1057992	chr11	71727421	71727422	+	ENSG00000251143.1	RP11-849H4.4	ENST00000502284.1	RP11-849H4.4-001	chr11	71725336	71731956	+	4	2597,936,115,585,	0,3068,4604,6035,	rs7128974; rs10751189; rs6592455; rs6592453; rs10501408	Multiple complex diseases; Multiple complex diseases; Multiple complex diseases; Multiple complex diseases; Cholesterol, HDL
rs2306616	chr11	72415527	72415528	+	ENSG00000245148.2	ARAP1-AS2	ENST00000500163.2	ARAP1-AS2-001	chr11	72411518	72416652	+	2	80,1744,	0,3390,	rs3781913	Rheumatoid arthritis
rs12290835	chr11	73116360	73116361	+	ENSG00000256448.1	RP11-809N8.4	ENST00000536855.1	RP11-809N8.4-001	chr11	73116341	73121727	+	2	88,197,	0,5189,	rs7123298	Multiple complex diseases
rs12290835	chr11	73116360	73116361	+	ENSG00000256448.1	RP11-809N8.4	ENST00000542598.1	RP11-809N8.4-002	chr11	73116341	73121717	+	3	88,59,187,	0,1146,5189,	rs7123298	Multiple complex diseases
rs612700	chr11	74127338	74127339	+	ENSG00000255440.1	RP11-632K5.2	ENST00000524441.1	RP11-632K5.2-001	chr11	74120104	74127424	+	2	106,533,	0,6787,	rs633568	Multiple complex diseases; Multiple complex diseases
rs1458836	chr11	75524795	75524796	-	ENSG00000255507.1	RP11-535A19.2	ENST00000533945.1	RP11-535A19.2-001	chr11	75514475	75525621	-	4	87,113,259,114,	0,7993,10172,11032,	rs11236518; rs499974; rs10793125; rs11236515; rs10793124; rs11236514	Multiple complex diseases; HDL cholesterol; Multiple complex diseases; Multiple complex diseases; Multiple complex diseases; Multiple complex diseases
rs1458836	chr11	75524795	75524796	-	ENSG00000255507.1	RP11-535A19.2	ENST00000533590.1	RP11-535A19.2-002	chr11	75514506	75525618	-	4	56,146,259,111,	0,7962,10141,11001,	rs11236518; rs499974; rs10793125; rs11236515; rs10793124; rs11236514	Multiple complex diseases; HDL cholesterol; Multiple complex diseases; Multiple complex diseases; Multiple complex diseases; Multiple complex diseases
rs1458836	chr11	75524795	75524796	-	ENSG00000255507.1	RP11-535A19.2	ENST00000527219.1	RP11-535A19.2-003	chr11	75520317	75525600	-	4	102,113,259,93,	0,2151,4330,5190,	rs11236518; rs499974; rs10793125; rs11236515; rs10793124; rs11236514	Multiple complex diseases; HDL cholesterol; Multiple complex diseases; Multiple complex diseases; Multiple complex diseases; Multiple complex diseases
rs1458836	chr11	75524795	75524796	-	ENSG00000255507.1	RP11-535A19.2	ENST00000531263.1	RP11-535A19.2-005	chr11	75524558	75525842	-	2	348,335,	0,949,	rs11236518; rs499974; rs10793125; rs11236515; rs10793124; rs11236514	Multiple complex diseases; HDL cholesterol; Multiple complex diseases; Multiple complex diseases; Multiple complex diseases; Multiple complex diseases
rs10899256	chr11	76414151	76414152	+	ENSG00000254975.1	RP11-672A2.3	ENST00000533588.1	RP11-672A2.3-001	chr11	76386122	76414239	+	3	108,120,224,	0,12679,27893,	rs7127747	Amyotrophic Lateral Sclerosis (ALS)
rs1664081	chr11	76512430	76512431	+	ENSG00000261578.1	RP11-21L23.2	ENST00000566747.1	RP11-21L23.2-001	chr11	76511407	76515599	+	1	4192,	0,	rs1149615; rs1149616	Multiple continuous traits in DGI samples; Multiple continuous traits in DGI samples
rs10899287	chr11	76514334	76514335	+	ENSG00000261578.1	RP11-21L23.2	ENST00000566747.1	RP11-21L23.2-001	chr11	76511407	76515599	+	1	4192,	0,	rs1149615; rs1149616	Multiple continuous traits in DGI samples; Multiple continuous traits in DGI samples
rs1149622	chr11	76515258	76515259	+	ENSG00000261578.1	RP11-21L23.2	ENST00000566747.1	RP11-21L23.2-001	chr11	76511407	76515599	+	1	4192,	0,	rs1149616; rs1149615	Multiple continuous traits in DGI samples; Multiple continuous traits in DGI samples
rs3740768	chr11	76669890	76669891	-	ENSG00000254988.1	CTD-2547H18.1	ENST00000530190.1	CTD-2547H18.1-001	chr11	76666460	76689663	-	3	169,180,219,	0,3417,22984,	rs12223477	Multiple complex diseases
rs7928656	chr11	77727282	77727283	+	ENSG00000254829.1	RP11-7I15.3	ENST00000533697.1	RP11-7I15.3-001	chr11	77726760	77727541	+	2	311,375,	0,406,	rs7930865	Waist Circumference; Waist-Hip Ratio
rs7113042	chr11	78035831	78035832	+	ENSG00000254420.1	RP11-452H21.1	ENST00000534168.1	RP11-452H21.1-001	chr11	78035803	78155095	+	2	35,402,	0,118890,	rs2510038; rs10793294; rs7101429; rs1007837; rs7107174; rs2450130; rs4945261; rs1385601; rs1385600; rs4291702; rs901104	Late-onset Alzheimer's disease; Late-onset Alzheimer's disease; Late-onset Alzheimer's disease; Late-onset Alzheimer's disease; Parkinson's disease; Parkinson's disease; Late-onset Alzheimer's disease; Parkinson's disease; Late-onset Alzheimer's disease; Parkinson's disease; Late-onset Alzheimer's disease; Late-onset Alzheimer's disease
rs613175	chr11	82920899	82920900	-	ENSG00000254551.1	RP11-727A23.7	ENST00000531869.1	RP11-727A23.7-001	chr11	82920472	82924421	-	2	676,90,	0,3859,	rs1943345	Obesity-related traits
rs617170	chr11	82924357	82924358	-	ENSG00000254551.1	RP11-727A23.7	ENST00000531869.1	RP11-727A23.7-001	chr11	82920472	82924421	-	2	676,90,	0,3859,	rs11233487; rs1943345	Sporadic Amyotrophic Lateral Sclerosis (ALS); Obesity-related traits
rs2507863	chr11	83133839	83133840	+	ENSG00000255234.1	RP11-727A23.10	ENST00000530045.1	RP11-727A23.10-001	chr11	82997170	83134559	+	5	420,62,55,158,1948,	0,15651,54339,133408,135441,	rs481321; rs2512682	Body Mass Index; Multiple complex diseases
rs10898570	chr11	86711140	86711141	+	ENSG00000246523.3	RP11-736K20.6	ENST00000499504.3	RP11-736K20.6-002	chr11	86666660	86712001	+	3	94,45,1084,	0,2363,44257,	rs713065	Insulin
rs10898570	chr11	86711140	86711141	+	ENSG00000246523.3	RP11-736K20.6	ENST00000531827.1	RP11-736K20.6-001	chr11	86667132	86711532	+	3	170,45,615,	0,1891,43785,	rs713065	Insulin
rs2187160	chr11	86711493	86711494	+	ENSG00000246523.3	RP11-736K20.6	ENST00000499504.3	RP11-736K20.6-002	chr11	86666660	86712001	+	3	94,45,1084,	0,2363,44257,	rs7122009; rs1350171	Insulin; Multiple continuous traits in DGI samples; Multiple continuous traits in DGI samples
rs2187160	chr11	86711493	86711494	+	ENSG00000246523.3	RP11-736K20.6	ENST00000531827.1	RP11-736K20.6-001	chr11	86667132	86711532	+	3	170,45,615,	0,1891,43785,	rs7122009; rs1350171	Insulin; Multiple continuous traits in DGI samples; Multiple continuous traits in DGI samples
rs1893500	chr11	86711941	86711942	+	ENSG00000246523.3	RP11-736K20.6	ENST00000499504.3	RP11-736K20.6-002	chr11	86666660	86712001	+	3	94,45,1084,	0,2363,44257,	rs713065	Insulin
rs7945438	chr11	87783279	87783280	+	ENSG00000255516.1	RP11-164N3.1	ENST00000532849.1	RP11-164N3.1-001	chr11	87783273	87795278	+	3	77,63,432,	0,10109,11573,	-	Multiple complex diseases
rs16924240	chr11	90585656	90585657	+	ENSG00000261645.1	DISC1FP1	ENST00000569513.1	DISC1FP1-002	chr11	90585232	90586966	+	1	1734,	0,	rs12277729	Multiple complex diseases
rs12274302	chr11	90586899	90586900	+	ENSG00000261645.1	DISC1FP1	ENST00000569513.1	DISC1FP1-002	chr11	90585232	90586966	+	1	1734,	0,	-	HIV-1 control
rs10732448	chr11	90891262	90891263	+	ENSG00000255187.1	RP11-699F16.2	ENST00000526509.1	RP11-699F16.2-001	chr11	90891250	90900462	+	3	205,144,155,	0,8666,9057,	rs1528753	Aging traits; Longevity and age-related phenotypes
rs4384350	chr11	91527558	91527559	+	ENSG00000255332.3	RP11-201M22.1	ENST00000577699.2	RP11-201M22.1-002	chr11	91527527	91534097	+	4	61,153,108,711,	0,947,1639,5859,	rs12291847	Insulin
rs7930594	chr11	91533869	91533870	+	ENSG00000255332.3	RP11-201M22.1	ENST00000577699.2	RP11-201M22.1-002	chr11	91527527	91534097	+	4	61,153,108,711,	0,947,1639,5859,	rs12291847	Insulin
rs521191	chr11	94884372	94884373	+	ENSG00000245552.2	RP11-712B9.2	ENST00000501356.1	RP11-712B9.2-001	chr11	94883702	94892312	+	3	1210,176,540,	0,7089,8070,	rs586421	Lipoproteins; Type II Diabetes Mellitus
rs521191	chr11	94884372	94884373	+	ENSG00000245552.2	RP11-712B9.2	ENST00000534864.1	RP11-712B9.2-002	chr11	94884216	94938044	+	3	450,176,75,	0,6575,53753,	rs586421	Lipoproteins; Type II Diabetes Mellitus
rs10831322	chr11	94967105	94967106	+	ENSG00000245552.2	RP11-712B9.2	ENST00000543573.1	RP11-712B9.2-006	chr11	94965734	94967268	+	2	104,651,	0,883,	rs629508	Multiple complex diseases
rs11216426	chr11	98547168	98547169	+	ENSG00000254599.1	RP11-115E19.1	ENST00000532109.1	RP11-115E19.1-001	chr11	98547120	98554465	+	3	119,131,185,	0,3681,7160,	rs10892118	Multiple complex diseases
rs11216427	chr11	98547201	98547202	+	ENSG00000254599.1	RP11-115E19.1	ENST00000532109.1	RP11-115E19.1-001	chr11	98547120	98554465	+	3	119,131,185,	0,3681,7160,	rs10892118	Multiple complex diseases
rs2277278	chr11	105990463	105990464	-	ENSG00000254580.1	RP11-677I18.4	ENST00000524966.1	RP11-677I18.4-001	chr11	105983185	106002843	-	3	165,193,51,	0,7255,19607,	rs7554; rs10791780; rs2155340	Multiple complex diseases; Multiple complex diseases; Multiple continuous traits in DGI samples
rs1844	chr11	107182949	107182950	-	ENSG00000261098.1	RP11-819C21.1	ENST00000561746.1	RP11-819C21.1-001	chr11	107182857	107186997	-	1	4140,	0,	rs7938897	Multiple complex diseases
rs541277	chr11	107183239	107183240	-	ENSG00000261098.1	RP11-819C21.1	ENST00000561746.1	RP11-819C21.1-001	chr11	107182857	107186997	-	1	4140,	0,	rs7938897; rs962379	Multiple complex diseases; Multiple complex diseases
rs621677	chr11	107185030	107185031	-	ENSG00000261098.1	RP11-819C21.1	ENST00000561746.1	RP11-819C21.1-001	chr11	107182857	107186997	-	1	4140,	0,	rs962379; rs7938897	Multiple complex diseases; Multiple complex diseases
rs607151	chr11	107186002	107186003	-	ENSG00000261098.1	RP11-819C21.1	ENST00000561746.1	RP11-819C21.1-001	chr11	107182857	107186997	-	1	4140,	0,	rs7938897	Multiple complex diseases
rs321144	chr11	112666253	112666254	+	ENSG00000254626.1	RP11-27G22.1	ENST00000524772.1	RP11-27G22.1-001	chr11	112658026	112666577	+	2	419,413,	0,8138,	rs161130; rs321117	Fibrinogen; Fibrinogen
rs1124492	chr11	113282274	113282275	+	ENSG00000256757.1	RP11-159N11.3	ENST00000546284.1	RP11-159N11.3-001	chr11	113276042	113282839	+	4	164,80,187,93,	0,567,6226,6704,	rs10502173	Blood Pressure and Arterial Stiffness
rs1124493	chr11	113282294	113282295	+	ENSG00000256757.1	RP11-159N11.3	ENST00000546284.1	RP11-159N11.3-001	chr11	113276042	113282839	+	4	164,80,187,93,	0,567,6226,6704,	rs10502173	Blood Pressure and Arterial Stiffness
rs183395	chr11	115268120	115268121	+	ENSG00000256315.1	AP000462.1	ENST00000543182.1	AP000462.1-001	chr11	115267473	115268376	+	2	136,390,	0,513,	rs7107573	Multiple complex diseases
rs183395	chr11	115268120	115268121	+	ENSG00000256315.1	AP000462.1	ENST00000539685.1	AP000462.1-002	chr11	115267537	115268295	+	2	72,312,	0,446,	rs7107573	Multiple complex diseases
rs183395	chr11	115268120	115268121	+	ENSG00000256315.1	AP000462.1	ENST00000540545.1	AP000462.1-003	chr11	115267568	115268337	+	2	678,37,	0,732,	rs7107573	Multiple complex diseases
rs481843	chr11	116525866	116525867	+	ENSG00000237937.1	AP000770.1	ENST00000439483.1	AP000770.1-002	chr11	116510196	116525906	+	3	58,156,155,	0,13418,15555,	-	Multiple continuous traits in DGI samples; Multiple continuous traits in DGI samples; Type II Diabetes Mellitus; Multiple continuous traits in DGI samples; Alzheimer's disease
rs625735	chr11	118575418	118575419	+	ENSG00000255422.1	AP002954.4	ENST00000526274.1	AP002954.4-001	chr11	118575315	118620973	+	3	232,142,51,	0,3775,45607,	rs11603023; rs2077173; rs494459	Cholesterol, total; Type II Diabetes Mellitus; Height
rs663003	chr11	118823147	118823148	-	ENSG00000264523.1	RP11-158I9.7	ENST00000584831.1	RP11-158I9.7-001	chr11	118821577	118824153	-	1	2576,	0,	rs587263	Diabetes Mellitus
rs670906	chr11	119252198	119252199	+	ENSG00000254740.2	RP11-334E6.3	ENST00000530918.2	RP11-334E6.3-002	chr11	119243415	119252323	+	2	653,125,	0,8783,	rs565296; rs576945	Blood Pressure Determination; Blood Pressure Determination; Blood Pressure Determination; Blood Pressure Determination
rs670906	chr11	119252198	119252199	+	ENSG00000254740.2	RP11-334E6.3	ENST00000528510.1	RP11-334E6.3-001	chr11	119251451	119252291	+	2	89,120,	0,720,	rs565296; rs576945	Blood Pressure Determination; Blood Pressure Determination; Blood Pressure Determination; Blood Pressure Determination
rs3087678	chr11	121960256	121960257	-	ENSG00000255248.2	RP11-166D19.1	ENST00000531381.1	RP11-166D19.1-004	chr11	121959810	121972886	-	2	2638,732,	0,12344,	rs12295607; rs7121446; rs11218519; rs7937427; rs7949079	Multiple continuous traits in DGI samples; Cardiovascular disease risk factors; Multiple continuous traits in DGI samples; Multiple continuous traits in DGI samples; Hip; Multiple continuous traits in DGI samples
rs3087678	chr11	121960256	121960257	-	ENSG00000255248.2	RP11-166D19.1	ENST00000529823.1	RP11-166D19.1-001	chr11	121959813	121972874	-	2	2614,720,	0,12341,	rs12295607; rs7121446; rs11218519; rs7937427; rs7949079	Multiple continuous traits in DGI samples; Cardiovascular disease risk factors; Multiple continuous traits in DGI samples; Multiple continuous traits in DGI samples; Hip; Multiple continuous traits in DGI samples
rs3087678	chr11	121960256	121960257	-	ENSG00000255248.2	RP11-166D19.1	ENST00000528986.1	RP11-166D19.1-002	chr11	121959817	121971737	-	2	2631,656,	0,11264,	rs12295607; rs7121446; rs11218519; rs7937427; rs7949079	Multiple continuous traits in DGI samples; Cardiovascular disease risk factors; Multiple continuous traits in DGI samples; Multiple continuous traits in DGI samples; Hip; Multiple continuous traits in DGI samples
rs3087678	chr11	121960256	121960257	-	ENSG00000255248.2	RP11-166D19.1	ENST00000524376.1	RP11-166D19.1-003	chr11	121959817	121971155	-	2	2610,74,	0,11264,	rs12295607; rs7121446; rs11218519; rs7937427; rs7949079	Multiple continuous traits in DGI samples; Cardiovascular disease risk factors; Multiple continuous traits in DGI samples; Multiple continuous traits in DGI samples; Hip; Multiple continuous traits in DGI samples
rs1065398	chr11	125828006	125828007	+	ENSG00000264299.1	RP11-680F20.12	ENST00000582823.1	RP11-680F20.12-001	chr11	125827794	125828547	+	1	753,	0,	rs4937076	Primary tooth development (time to first tooth eruption)
rs7119012	chr11	134632635	134632636	+	ENSG00000251226.1	RP11-469N6.1	ENST00000513405.1	RP11-469N6.1-001	chr11	134605489	134633704	+	2	947,2737,	0,25478,	rs6590763	Multiple complex diseases
rs2291926	chr12	250604	250605	-	ENSG00000249695.2	RP11-598F7.4	ENST00000505893.2	RP11-598F7.4-001	chr12	246576	258335	-	10	217,153,94,131,156,333,1300,171,261,91,	0,889,1140,2829,3237,3501,3923,5828,6898,11668,	rs3741970	Heart Failure
rs2291926	chr12	250604	250605	-	ENSG00000249695.2	RP11-598F7.4	ENST00000508953.2	RP11-598F7.4-002	chr12	248699	258281	-	7	312,131,156,333,1292,1331,1358,	0,706,1114,1378,1800,3705,8224,	rs3741970	Heart Failure
rs11062065	chr12	2120557	2120558	+	ENSG00000203593.3	RP5-1096D14.6	ENST00000354425.4	RP5-1096D14.6-001	chr12	2113831	2120558	+	2	71,558,	0,6169,	rs6489341; rs10848600; rs11613469	Parkinson's disease; Parkinson's disease; Parkinson's disease
rs1861673	chr12	2799133	2799134	-	ENSG00000246627.2	CACNA1C-AS1	ENST00000544517.1	CACNA1C-AS1-003	chr12	2799028	2800366	-	2	348,394,	0,944,	rs4765968; rs4765967	Multiple complex diseases; Multiple complex diseases
rs1861673	chr12	2799133	2799134	-	ENSG00000246627.2	CACNA1C-AS1	ENST00000541673.1	CACNA1C-AS1-002	chr12	2799063	2800323	-	3	313,173,89,	0,909,1171,	rs4765968; rs4765967	Multiple complex diseases; Multiple complex diseases
rs2290241	chr12	7341342	7341343	-	ENSG00000255572.1	RP11-273B20.3	ENST00000543061.1	RP11-273B20.3-001	chr12	7319269	7341665	-	2	116,324,	0,22072,	rs12828421	IgG glycosylation
rs2290241	chr12	7341342	7341343	-	ENSG00000255572.1	RP11-273B20.3	ENST00000545794.1	RP11-273B20.3-002	chr12	7322380	7341620	-	3	143,68,279,	0,4829,18961,	rs12828421	IgG glycosylation
rs11050527	chr12	9522143	9522144	+	ENSG00000260423.1	RP13-735L24.1	ENST00000567749.1	RP13-735L24.1-001	chr12	9520059	9550213	+	4	2133,229,127,1899,	0,8394,27067,28255,	rs7302181	Multiple complex diseases
rs11050701	chr12	9549071	9549072	+	ENSG00000260423.1	RP13-735L24.1	ENST00000567749.1	RP13-735L24.1-001	chr12	9520059	9550213	+	4	2133,229,127,1899,	0,8394,27067,28255,	rs7397814	IgG glycosylation
rs11053974	chr12	10926553	10926554	+	ENSG00000256888.1	RP13-81N3.2	ENST00000541949.1	RP13-81N3.2-001	chr12	10902832	10929987	+	7	67,54,33,61,120,290,71,	0,19159,23718,24572,25631,26278,27084,	rs11053972; rs11053938; rs11053936; rs11053939; rs11053937; rs797165; rs12231432; rs11053973	Multiple continuous traits in DGI samples; Multiple continuous traits in DGI samples; Multiple continuous traits in DGI samples; Multiple continuous traits in DGI samples; Multiple continuous traits in DGI samples; Multiple complex diseases; Multiple continuous traits in DGI samples; Multiple continuous traits in DGI samples; Multiple continuous traits in DGI samples; Multiple continuous traits i…
rs11053974	chr12	10926553	10926554	+	ENSG00000256888.1	RP13-81N3.2	ENST00000544815.1	RP13-81N3.2-002	chr12	10921991	10930043	+	3	54,33,127,	0,4559,7925,	rs11053972; rs11053938; rs11053936; rs11053939; rs11053937; rs797165; rs12231432; rs11053973	Multiple continuous traits in DGI samples; Multiple continuous traits in DGI samples; Multiple continuous traits in DGI samples; Multiple continuous traits in DGI samples; Multiple continuous traits in DGI samples; Multiple complex diseases; Multiple continuous traits in DGI samples; Multiple continuous traits in DGI samples; Multiple continuous traits in DGI samples; Multiple continuous traits i…
rs11053974	chr12	10926553	10926554	+	ENSG00000256888.1	RP13-81N3.2	ENST00000540188.1	RP13-81N3.2-003	chr12	10922019	10930038	+	4	26,33,290,122,	0,4531,7091,7897,	rs11053972; rs11053938; rs11053936; rs11053939; rs11053937; rs797165; rs12231432; rs11053973	Multiple continuous traits in DGI samples; Multiple continuous traits in DGI samples; Multiple continuous traits in DGI samples; Multiple continuous traits in DGI samples; Multiple continuous traits in DGI samples; Multiple complex diseases; Multiple continuous traits in DGI samples; Multiple continuous traits in DGI samples; Multiple continuous traits in DGI samples; Multiple continuous traits i…
rs11053975	chr12	10926576	10926577	+	ENSG00000256888.1	RP13-81N3.2	ENST00000541949.1	RP13-81N3.2-001	chr12	10902832	10929987	+	7	67,54,33,61,120,290,71,	0,19159,23718,24572,25631,26278,27084,	rs11053972; rs11053938; rs11053936; rs11053939; rs11053937; rs797165; rs12231432; rs11053973	Multiple continuous traits in DGI samples; Multiple continuous traits in DGI samples; Multiple continuous traits in DGI samples; Multiple continuous traits in DGI samples; Multiple continuous traits in DGI samples; Multiple complex diseases; Multiple continuous traits in DGI samples; Multiple continuous traits in DGI samples; Multiple continuous traits in DGI samples; Multiple continuous traits i…
rs11053975	chr12	10926576	10926577	+	ENSG00000256888.1	RP13-81N3.2	ENST00000544815.1	RP13-81N3.2-002	chr12	10921991	10930043	+	3	54,33,127,	0,4559,7925,	rs11053972; rs11053938; rs11053936; rs11053939; rs11053937; rs797165; rs12231432; rs11053973	Multiple continuous traits in DGI samples; Multiple continuous traits in DGI samples; Multiple continuous traits in DGI samples; Multiple continuous traits in DGI samples; Multiple continuous traits in DGI samples; Multiple complex diseases; Multiple continuous traits in DGI samples; Multiple continuous traits in DGI samples; Multiple continuous traits in DGI samples; Multiple continuous traits i…
rs11053975	chr12	10926576	10926577	+	ENSG00000256888.1	RP13-81N3.2	ENST00000540188.1	RP13-81N3.2-003	chr12	10922019	10930038	+	4	26,33,290,122,	0,4531,7091,7897,	rs11053972; rs11053938; rs11053936; rs11053939; rs11053937; rs797165; rs12231432; rs11053973	Multiple continuous traits in DGI samples; Multiple continuous traits in DGI samples; Multiple continuous traits in DGI samples; Multiple continuous traits in DGI samples; Multiple continuous traits in DGI samples; Multiple complex diseases; Multiple continuous traits in DGI samples; Multiple continuous traits in DGI samples; Multiple continuous traits in DGI samples; Multiple continuous traits i…
rs12315688	chr12	12644482	12644483	+	ENSG00000255670.1	RP11-253I19.3	ENST00000544086.1	RP11-253I19.3-001	chr12	12638286	12644515	+	2	66,346,	0,5883,	rs11054927; rs11054931	Multiple continuous traits in DGI samples; Multiple continuous traits in DGI samples
rs12813210	chr12	13115324	13115325	+	ENSG00000256011.1	RP11-392P7.7	ENST00000545158.1	RP11-392P7.7-001	chr12	13115233	13116473	+	2	107,262,	0,978,	rs1291370; rs1291371	Multiple complex diseases; Multiple complex diseases
rs1050770	chr12	14915744	14915745	-	ENSG00000261324.2	RP11-174G6.5	ENST00000562691.2	RP11-174G6.5-001	chr12	14915437	14920865	-	1	5428,	0,	rs1420626	Crohn's disease
rs16915128	chr12	19304285	19304286	+	ENSG00000253284.2	RP11-282K24.3	ENST00000501211.2	RP11-282K24.3-001	chr12	19300007	19307593	+	2	207,5184,	0,2402,	rs3829827; rs12815398	Multiple complex diseases; Multiple complex diseases
rs2029986	chr12	25102191	25102192	+	ENSG00000255921.1	RP11-662I13.2	ENST00000546353.1	RP11-662I13.2-001	chr12	25102096	25113092	+	4	168,114,341,105,	0,7964,8771,10891,	rs10505955	Stroke
rs1011793	chr12	26470417	26470418	+	ENSG00000255858.1	RP11-612B6.1	ENST00000539552.1	RP11-612B6.1-001	chr12	26468647	26470746	+	2	22,453,	0,1646,	rs718314	Renal cell carcinoma
rs7977916	chr12	26802368	26802369	+	ENSG00000234428.2	RP11-666F17.1	ENST00000414098.2	RP11-666F17.1-001	chr12	26776301	26802412	+	3	34,115,727,	0,3926,25384,	rs4964010	Bipolar Disorder
rs12580145	chr12	30370630	30370631	+	ENSG00000257262.1	RP11-776A13.1	ENST00000549055.1	RP11-776A13.1-001	chr12	30353915	30370849	+	3	126,131,314,	0,7459,16620,	rs10843660	Multiple complex diseases
rs2035547	chr12	30370650	30370651	+	ENSG00000257262.1	RP11-776A13.1	ENST00000549055.1	RP11-776A13.1-001	chr12	30353915	30370849	+	3	126,131,314,	0,7459,16620,	rs10843660	Multiple complex diseases
rs11050722	chr12	30370824	30370825	+	ENSG00000257262.1	RP11-776A13.1	ENST00000549055.1	RP11-776A13.1-001	chr12	30353915	30370849	+	3	126,131,314,	0,7459,16620,	-	Multiple continuous traits in DGI samples
rs11050723	chr12	30370848	30370849	+	ENSG00000257262.1	RP11-776A13.1	ENST00000549055.1	RP11-776A13.1-001	chr12	30353915	30370849	+	3	126,131,314,	0,7459,16620,	rs17459648; rs11050722	Multiple complex diseases; Multiple continuous traits in DGI samples
rs1485351	chr12	30933609	30933610	+	ENSG00000246331.2	RP11-77I22.2	ENST00000500076.2	RP11-77I22.2-001	chr12	30908007	30933673	+	2	198,1354,	0,24312,	rs1258276; rs33132	Elbow; Parkinson's disease
rs35039	chr12	31173835	31173836	-	ENSG00000245614.2	DDX11-AS1	ENST00000500527.1	DDX11-AS1-001	chr12	31173696	31226781	-	3	1267,111,653,	0,39897,52432,	rs35047	Elbow
rs1905431	chr12	33558719	33558720	-	ENSG00000259937.1	RP11-438D14.2	ENST00000561632.1	RP11-438D14.2-001	chr12	33557809	33558831	-	1	1022,	0,	rs1994169	Pulmonary function phenotypes
rs4284452	chr12	43040973	43040974	+	ENSG00000257164.1	RP11-25I15.2	ENST00000546982.1	RP11-25I15.2-001	chr12	43040384	43080503	+	5	72,137,124,142,90,	0,520,5877,35339,40029,	rs4338582	Body Height; Body Height; Body Height; Body Height; Body Height; Body Height; Body Weight; Bone Density; Cholesterol, HDL; Echocardiography; Hip; Hip; Hip; Insulin; Lipids
rs4284452	chr12	43040973	43040974	+	ENSG00000257164.1	RP11-25I15.2	ENST00000548764.1	RP11-25I15.2-002	chr12	43040384	43076618	+	5	72,137,124,132,114,	0,520,5877,23779,36120,	rs4338582	Body Height; Body Height; Body Height; Body Height; Body Height; Body Height; Body Weight; Bone Density; Cholesterol, HDL; Echocardiography; Hip; Hip; Hip; Insulin; Lipids
rs2141517	chr12	47747560	47747561	+	ENSG00000257924.1	RP11-493L12.5	ENST00000550019.1	RP11-493L12.5-001	chr12	47747536	47763718	+	3	129,133,278,	0,13538,15904,	rs1730454	Type II Diabetes Mellitus
rs1859444	chr12	48399402	48399403	-	ENSG00000258203.1	RP1-228P16.3	ENST00000552958.1	RP1-228P16.3-002	chr12	48399059	48405010	-	4	227,129,158,36,	0,324,778,5915,	rs1793949; rs1635544	Parkinson Disease; Parkinson's disease
rs3825404	chr12	48399930	48399931	-	ENSG00000258203.1	RP1-228P16.3	ENST00000552958.1	RP1-228P16.3-002	chr12	48399059	48405010	-	4	227,129,158,36,	0,324,778,5915,	rs1793949; rs1635544	Parkinson Disease; Parkinson's disease
rs6580650	chr12	48418555	48418556	+	ENSG00000257985.1	RP1-228P16.4	ENST00000546738.1	RP1-228P16.4-001	chr12	48405086	48419252	+	4	255,137,85,2635,	0,2750,5893,11531,	rs11168351	Bipolar disorder and schizophrenia
rs7973894	chr12	50233255	50233256	+	ENSG00000258057.1	BCDIN3D-AS1	ENST00000548872.1	BCDIN3D-AS1-001	chr12	50222324	50234926	+	3	207,149,2722,	0,393,9880,	rs10875976	Obesity
rs1975732	chr12	50257945	50257946	+	ENSG00000257253.1	RP11-70F11.7	ENST00000547902.1	RP11-70F11.7-001	chr12	50254989	50259528	+	4	23,147,301,194,	0,2844,3942,4345,	rs10875976	Obesity
rs297941	chr12	50319085	50319086	+	ENSG00000257771.1	RP11-70F11.8	ENST00000546821.1	RP11-70F11.8-001	chr12	50305735	50320122	+	6	131,1756,732,152,127,259,	0,9973,11829,12983,13309,14128,	-	Obsessive-compulsive disorder
rs467323	chr12	50349764	50349765	-	ENSG00000257378.1	RP11-469H8.8	ENST00000552806.1	RP11-469H8.8-001	chr12	50348421	50349908	-	2	19,541,	0,946,	rs296742	Leukocyte Count; Parkinson's disease
rs186231	chr12	52212488	52212489	+	ENSG00000261586.2	RP11-923I11.6	ENST00000562343.2	RP11-923I11.6-001	chr12	52211682	52213934	+	2	1905,189,	0,2063,	rs303816	Brain aging, MRI and cognition phenotypes
rs1317648	chr12	52641127	52641128	-	ENSG00000257671.1	RP3-416H24.1	ENST00000546686.1	RP3-416H24.1-001	chr12	52638831	52641232	-	2	1421,272,	0,2129,	rs7300317	HIV-1 disease progression
rs7302968	chr12	53004602	53004603	+	ENSG00000257495.1	RP11-641A6.2	ENST00000552364.1	RP11-641A6.2-001	chr12	53003634	53009089	+	3	1577,489,1742,	0,2490,3713,	rs11612661; rs687127	Heart Failure; Heart Failure
rs7138818	chr12	53090189	53090190	+	ENSG00000257700.1	RP11-641A6.3	ENST00000547533.1	RP11-641A6.3-001	chr12	53086388	53090572	+	3	193,158,410,	0,904,3774,	rs2232559	Diabetic Nephropathies
rs17440761	chr12	54822088	54822089	+	ENSG00000257477.1	RP11-753H16.4	ENST00000548617.1	RP11-753H16.4-001	chr12	54822086	54823187	+	2	350,104,	0,997,	rs11170895	Body Height; Gallstone disease
rs17112108	chr12	54822349	54822350	+	ENSG00000257477.1	RP11-753H16.4	ENST00000548617.1	RP11-753H16.4-001	chr12	54822086	54823187	+	2	350,104,	0,997,	rs11170895	Body Height; Gallstone disease
rs4128707	chr12	58288362	58288363	-	ENSG00000245651.2	RP11-620J15.2	ENST00000499481.2	RP11-620J15.2-001	chr12	58263617	58290265	-	4	547,93,124,2743,	0,2161,3018,23905,	rs10877029; rs10747787	Multiple complex diseases; Multiple complex diseases
rs2372309	chr12	58329819	58329820	-	ENSG00000257698.1	RP11-620J15.3	ENST00000553102.1	RP11-620J15.3-003	chr12	58328856	58329846	-	2	480,225,	0,765,	-	Multiple complex diseases
rs2372309	chr12	58329819	58329820	-	ENSG00000257698.1	RP11-620J15.3	ENST00000551421.1	RP11-620J15.3-002	chr12	58325310	58329862	-	2	210,241,	0,4311,	-	Multiple complex diseases
rs2372309	chr12	58329819	58329820	-	ENSG00000257698.1	RP11-620J15.3	ENST00000547492.1	RP11-620J15.3-004	chr12	58325351	58329842	-	2	169,590,	0,3901,	-	Multiple complex diseases
rs2372309	chr12	58329819	58329820	-	ENSG00000257698.1	RP11-620J15.3	ENST00000546580.1	RP11-620J15.3-001	chr12	58325370	58329958	-	3	150,84,337,	0,3882,4251,	-	Multiple complex diseases
rs2888288	chr12	58329934	58329935	-	ENSG00000257698.1	RP11-620J15.3	ENST00000546580.1	RP11-620J15.3-001	chr12	58325370	58329958	-	3	150,84,337,	0,3882,4251,	rs2372309	Multiple complex diseases
rs771962	chr12	63400249	63400250	-	ENSG00000257235.1	RP11-848D3.5	ENST00000552996.1	RP11-848D3.5-001	chr12	63398117	63400321	-	3	324,138,73,	0,591,2131,	rs699619	Type II Diabetes Mellitus
rs11175715	chr12	65679805	65679806	+	ENSG00000250280.2	RP11-305O6.3	ENST00000545709.1	RP11-305O6.3-001	chr12	65675436	65680508	+	2	398,3059,	0,2013,	rs7132313	Calcium-Binding Proteins; Exercise Test
rs9668269	chr12	65680025	65680026	+	ENSG00000250280.2	RP11-305O6.3	ENST00000545709.1	RP11-305O6.3-001	chr12	65675436	65680508	+	2	398,3059,	0,2013,	rs1344945	Hip
rs11836797	chr12	67960401	67960402	+	ENSG00000203585.3	RP11-542B15.1	ENST00000400306.2	RP11-542B15.1-001	chr12	67913861	67960906	+	3	111,42,1613,	0,29041,45432,	rs2700559	Body Fat Distribution
rs2051993	chr12	68413677	68413678	+	ENSG00000255733.1	IFNG-AS1	ENST00000538665.1	IFNG-AS1-001	chr12	68383224	68415107	+	4	135,133,57,1466,	0,6496,16645,30417,	rs2906853	Multiple complex diseases
rs2051993	chr12	68413677	68413678	+	ENSG00000255733.1	IFNG-AS1	ENST00000541715.1	IFNG-AS1-002	chr12	68383235	68414111	+	5	124,133,57,118,470,	0,6485,16634,24075,30406,	rs2906853	Multiple complex diseases
rs2051993	chr12	68413677	68413678	+	ENSG00000255733.1	IFNG-AS1	ENST00000536914.1	IFNG-AS1-003	chr12	68383308	68628466	+	6	51,133,57,37,58,158,	0,6412,16561,30333,37122,245000,	rs2906853	Multiple complex diseases
rs12423194	chr12	68414166	68414167	+	ENSG00000255733.1	IFNG-AS1	ENST00000538665.1	IFNG-AS1-001	chr12	68383224	68415107	+	4	135,133,57,1466,	0,6496,16645,30417,	rs10492201	Respiratory Function Tests; Respiratory Function Tests
rs10878725	chr12	68414709	68414710	+	ENSG00000255733.1	IFNG-AS1	ENST00000538665.1	IFNG-AS1-001	chr12	68383224	68415107	+	4	135,133,57,1466,	0,6496,16645,30417,	rs10492201	Respiratory Function Tests; Respiratory Function Tests
rs11177008	chr12	68414803	68414804	+	ENSG00000255733.1	IFNG-AS1	ENST00000538665.1	IFNG-AS1-001	chr12	68383224	68415107	+	4	135,133,57,1466,	0,6496,16645,30417,	rs2906853	Multiple complex diseases
rs2259702	chr12	69080727	69080728	-	ENSG00000247363.2	RP11-637A17.2	ENST00000502102.2	RP11-637A17.2-001	chr12	69069129	69081535	-	3	472,155,822,	0,10513,11584,	rs12313946	White blood cell count
rs10879105	chr12	70574253	70574254	+	ENSG00000257139.1	RP11-320P7.2	ENST00000552324.1	RP11-320P7.2-001	chr12	70574117	70595784	+	3	201,87,290,	0,19395,21377,	rs1882191	Behcet Syndrome
rs17226374	chr12	70932571	70932572	+	ENSG00000258168.1	RP11-588H23.3	ENST00000548687.1	RP11-588H23.3-001	chr12	70861864	70932859	+	9	243,73,170,43,69,143,107,64,1030,	0,42127,42323,45100,52114,52701,54439,59590,69965,	rs10506595; rs1603225	Blood Pressure; Blood Pressure; Blood Pressure and Arterial Stiffness; Blood Pressure; Blood Pressure; Blood Pressure
rs327771	chr12	72103069	72103070	-	ENSG00000257515.1	RP11-498M15.1	ENST00000549710.1	RP11-498M15.1-001	chr12	72102950	72104154	-	2	434,143,	0,1061,	rs10506638; rs1795462; rs1797376	Blood Pressure; Blood Pressure; Exercise Test; Glomerular Filtration Rate; Glomerular Filtration Rate
rs17112138	chr12	73601463	73601464	+	ENSG00000258123.1	RP11-314D7.2	ENST00000550723.1	RP11-314D7.2-001	chr12	73552969	73602097	+	4	254,40,91,871,	0,4004,47142,48257,	rs11615274	Body mass index and cholesterol (psychopharmacological treatment)
rs17112140	chr12	73601485	73601486	+	ENSG00000258123.1	RP11-314D7.2	ENST00000550723.1	RP11-314D7.2-001	chr12	73552969	73602097	+	4	254,40,91,871,	0,4004,47142,48257,	rs11615274	Body mass index and cholesterol (psychopharmacological treatment)
rs10879691	chr12	74192474	74192475	+	ENSG00000257750.1	RP11-295G12.1	ENST00000551387.1	RP11-295G12.1-001	chr12	74154468	74192507	+	5	72,132,142,63,50,	0,6927,10897,35409,37989,	rs7964120	Obesity-related traits
rs2293419	chr12	75438365	75438366	+	ENSG00000257434.1	RP11-81K13.1	ENST00000550049.1	RP11-81K13.1-003	chr12	75419753	75438573	+	3	231,185,316,	0,14984,18504,	rs4131954; rs7314533; rs1358213	Body Height; Body Height; Body Height
rs7297423	chr12	77779290	77779291	+	ENSG00000257835.1	RP1-97G4.1	ENST00000552736.1	RP1-97G4.1-001	chr12	77773599	77784644	+	3	25,178,394,	0,5679,10651,	rs1527047	Iron
rs7303461	chr12	77784326	77784327	+	ENSG00000257835.1	RP1-97G4.1	ENST00000552736.1	RP1-97G4.1-001	chr12	77773599	77784644	+	3	25,178,394,	0,5679,10651,	rs1527047; rs1405539	Iron; Iron
rs17043896	chr12	77965858	77965859	+	ENSG00000231121.2	RP1-34H18.1	ENST00000550042.1	RP1-34H18.1-001	chr12	77718420	77966055	+	2	574,417,	0,247218,	rs17043686	Multiple continuous traits in DGI samples
rs11106684	chr12	78177081	78177082	+	ENSG00000258066.1	RP11-781A6.1	ENST00000549993.1	RP11-781A6.1-001	chr12	78169562	78177356	+	2	62,314,	0,7480,	rs1569029	Multiple complex diseases
rs10778677	chr12	79939894	79939895	+	ENSG00000257474.1	RP11-359M6.1	ENST00000552167.1	RP11-359M6.1-001	chr12	79939309	79944315	+	3	29,111,427,	0,536,4579,	rs10506816; rs11114162; rs11114120	Cholesterol, HDL; Cholesterol, HDL; Exercise Test; Multiple continuous traits in DGI samples; Multiple complex diseases
rs10778677	chr12	79939894	79939895	+	ENSG00000257474.1	RP11-359M6.1	ENST00000548359.1	RP11-359M6.1-003	chr12	79933982	79940334	+	3	244,83,489,	0,2106,5863,	rs10506816; rs11114162; rs11114120	Cholesterol, HDL; Cholesterol, HDL; Exercise Test; Multiple continuous traits in DGI samples; Multiple complex diseases
rs10778677	chr12	79939894	79939895	+	ENSG00000257474.1	RP11-359M6.1	ENST00000551032.1	RP11-359M6.1-002	chr12	79935985	79944126	+	3	205,111,238,	0,3860,7903,	rs10506816; rs11114162; rs11114120	Cholesterol, HDL; Cholesterol, HDL; Exercise Test; Multiple continuous traits in DGI samples; Multiple complex diseases
rs11114607	chr12	81157453	81157454	+	ENSG00000257741.1	RP11-540D4.3	ENST00000548705.1	RP11-540D4.3-002	chr12	81156932	81163670	+	5	61,115,103,71,288,	0,436,1068,3596,6450,	rs10506831; rs1603218	Electrocardiography; Electrocardiography; Stroke
rs17776290	chr12	82907107	82907108	+	ENSG00000257431.1	RP11-263K4.3	ENST00000548575.1	RP11-263K4.3-001	chr12	82906455	82909596	+	1	3141,	0,	rs17719063; rs4495950; rs17712868; rs2401035; rs10506873	Sodium; Sodium; Alzheimer's disease; Sodium; Sodium; Sodium
rs10862971	chr12	85736476	85736477	+	ENSG00000258815.1	RP11-408B11.2	ENST00000555596.1	RP11-408B11.2-001	chr12	85711837	85736690	+	3	56,22,441,	0,898,24412,	rs7295242	Lipoproteins, HDL
rs10863124	chr12	86352547	86352548	+	ENSG00000258178.1	RP11-18J9.3	ENST00000547033.1	RP11-18J9.3-001	chr12	86352464	86354725	+	2	876,382,	0,1879,	rs7303256; rs12314274; rs4143239; rs7137596	Multiple complex diseases; Gallstone disease; Multiple complex diseases; Multiple sclerosis
rs2574885	chr12	88189618	88189619	+	ENSG00000257912.1	RP11-248E9.5	ENST00000551280.1	RP11-248E9.5-001	chr12	88189509	88195805	+	2	156,621,	0,5675,	rs1461282	Multiple complex diseases
rs1796310	chr12	88210961	88210962	+	ENSG00000257940.1	RP11-248E9.6	ENST00000548691.1	RP11-248E9.6-001	chr12	88210262	88211608	+	3	37,127,390,	0,626,956,	rs1461282	Multiple complex diseases
rs4842732	chr12	91203617	91203618	+	ENSG00000257787.1	RP11-20L19.1	ENST00000549669.1	RP11-20L19.1-001	chr12	91203052	91204457	+	2	742,159,	0,1246,	-	Multiple continuous traits in DGI samples; Multiple continuous traits in DGI samples; Multiple continuous traits in DGI samples; Multiple continuous traits in DGI samples
rs4842733	chr12	91203689	91203690	+	ENSG00000257787.1	RP11-20L19.1	ENST00000549669.1	RP11-20L19.1-001	chr12	91203052	91204457	+	2	742,159,	0,1246,	rs4842732	Multiple continuous traits in DGI samples; Multiple continuous traits in DGI samples; Multiple continuous traits in DGI samples; Multiple continuous traits in DGI samples
rs11831035	chr12	92271178	92271179	+	ENSG00000257893.2	RP11-587P21.2	ENST00000546710.2	RP11-587P21.2-001	chr12	92271166	92274431	+	2	99,1089,	0,2176,	rs17019652	Multiple complex diseases
rs7294785	chr12	92580797	92580798	+	ENSG00000245904.2	RP11-796E2.4	ENST00000499685.2	RP11-796E2.4-002	chr12	92539956	92583436	+	3	63,101,5535,	0,481,37945,	rs35666	Type II Diabetes Mellitus
rs6538784	chr12	97578999	97579000	+	ENSG00000258131.1	RP11-541G9.1	ENST00000552238.1	RP11-541G9.1-001	chr12	97379433	97579387	+	2	39,534,	0,199420,	rs12427050; rs7486084	Multiple complex diseases; Multiple complex diseases
rs4762369	chr12	97579063	97579064	+	ENSG00000258131.1	RP11-541G9.1	ENST00000552238.1	RP11-541G9.1-001	chr12	97379433	97579387	+	2	39,534,	0,199420,	rs4762367	Calcium
rs11109109	chr12	97958198	97958199	+	ENSG00000255794.2	RMST	ENST00000547946.1	RMST-006	chr12	97958126	97958813	+	1	687,	0,	rs11109097	Waist-Hip Ratio
rs4762559	chr12	99498639	99498640	+	ENSG00000258039.2	RP11-406H4.1	ENST00000547633.2	RP11-406H4.1-001	chr12	99487136	99498789	+	5	262,103,117,67,489,	0,3657,4003,6435,11164,	rs10860392	Autism spectrum disorder, attention deficit-hyperactivity disorder, bipolar disorder, major depressive disorder, and schizophrenia (combined)
rs4405407	chr12	103942456	103942457	+	ENSG00000257762.1	RP11-626I20.3	ENST00000550185.1	RP11-626I20.3-001	chr12	103941571	103953593	+	5	132,313,100,110,2404,	0,874,1704,2668,9618,	rs10507169	Respiratory Function Tests
rs4405407	chr12	103942456	103942457	+	ENSG00000257762.1	RP11-626I20.3	ENST00000551174.1	RP11-626I20.3-002	chr12	103941603	103944439	+	4	100,313,100,200,	0,842,1672,2636,	rs10507169	Respiratory Function Tests
rs831425	chr12	104048591	104048592	-	ENSG00000257737.1	RP11-341G23.2	ENST00000551905.1	RP11-341G23.2-001	chr12	104048557	104051773	-	2	89,389,	0,2827,	rs11111689	Calcium
rs7131912	chr12	106496946	106496947	+	ENSG00000257438.1	RP11-114F10.3	ENST00000548901.1	RP11-114F10.3-001	chr12	106496940	106499943	+	3	216,138,399,	0,928,2604,	rs2251027	Attention Deficit Disorder with Hyperactivity
rs3741791	chr12	108153570	108153571	+	ENSG00000258136.1	RP11-864J10.4	ENST00000546714.1	RP11-864J10.4-001	chr12	108130365	108153745	+	5	359,468,538,118,197,	0,1433,2538,21686,23183,	rs1802937	Multiple complex diseases
rs3742020	chr12	109883253	109883254	-	ENSG00000255655.1	RP11-256L11.3	ENST00000539987.1	RP11-256L11.3-001	chr12	109883214	109885302	-	2	172,431,	0,1657,	rs11611370; rs7956194	Multiple continuous traits in DGI samples; Blood Phenotypes
rs3825393	chr12	109883373	109883374	-	ENSG00000255655.1	RP11-256L11.3	ENST00000539987.1	RP11-256L11.3-001	chr12	109883214	109885302	-	2	172,431,	0,1657,	rs7956194; rs9943753	Blood Phenotypes; HDL cholesterol
rs10849971	chr12	112251196	112251197	+	ENSG00000257877.1	RP3-462E2.3	ENST00000551450.1	RP3-462E2.3-001	chr12	112250596	112251224	+	2	359,210,	0,418,	rs659964; rs609230	Multiple complex diseases; Multiple complex diseases
rs3177647	chr12	112277575	112277576	-	ENSG00000234608.2	MAPKAPK5-AS1	ENST00000443596.1	MAPKAPK5-AS1-004	chr12	112277570	112279706	-	2	711,219,	0,1917,	-	Multiple complex diseases
rs3177647	chr12	112277575	112277576	-	ENSG00000234608.2	MAPKAPK5-AS1	ENST00000456429.1	MAPKAPK5-AS1-002	chr12	112277571	112280706	-	3	236,145,1576,	0,565,1559,	-	Multiple complex diseases
rs3177647	chr12	112277575	112277576	-	ENSG00000234608.2	MAPKAPK5-AS1	ENST00000428207.1	MAPKAPK5-AS1-001	chr12	112277572	112280706	-	2	709,1576,	0,1558,	-	Multiple complex diseases
rs3177647	chr12	112277575	112277576	-	ENSG00000234608.2	MAPKAPK5-AS1	ENST00000442119.1	MAPKAPK5-AS1-003	chr12	112277573	112279710	-	3	234,145,223,	0,563,1914,	-	Multiple complex diseases
rs1622896	chr12	113455234	113455235	-	ENSG00000257452.1	RP1-71H24.1	ENST00000552784.1	RP1-71H24.1-001	chr12	113345432	113455556	-	3	130,92,353,	0,959,109771,	rs10744793; rs13311	Multiple continuous traits in DGI samples; Multiple continuous traits in DGI samples
rs1265496	chr12	114676982	114676983	-	ENSG00000257476.1	RP11-139B1.1	ENST00000551761.1	RP11-139B1.1-001	chr12	114676774	114679575	-	2	431,43,	0,2758,	rs2701108	Waist Circumference
rs10850923	chr12	118327524	118327525	+	ENSG00000256071.1	RP11-465L8.1	ENST00000544667.1	RP11-465L8.1-001	chr12	118327258	118328813	+	2	285,263,	0,1292,	rs4767631	Biochemical measures
rs7961855	chr12	121829942	121829943	+	ENSG00000258435.1	RP11-711D18.2	ENST00000557474.1	RP11-711D18.2-001	chr12	121829764	121837662	+	2	268,284,	0,7614,	-	Multiple continuous traits in DGI samples
rs11043216	chr12	122294894	122294895	+	ENSG00000256811.1	RP11-7M8.2	ENST00000543848.1	RP11-7M8.2-001	chr12	122294164	122294965	+	3	134,164,136,	0,224,665,	rs1610041	Erythrocyte Count
rs12306711	chr12	123568185	123568186	+	ENSG00000251497.2	RP11-197N18.7	ENST00000506255.1	RP11-197N18.7-001	chr12	123565930	123569291	+	3	609,72,1510,	0,1504,1851,	rs12311043	Multiple complex diseases
rs12306711	chr12	123568185	123568186	+	ENSG00000251497.2	RP11-197N18.7	ENST00000537292.1	RP11-197N18.7-002	chr12	123567336	123568676	+	2	170,895,	0,445,	rs12311043	Multiple complex diseases
rs4930714	chr12	124067196	124067197	-	ENSG00000247373.2	RP11-486O12.2	ENST00000498967.2	RP11-486O12.2-001	chr12	124066766	124069662	-	3	948,98,904,	0,1381,1992,	rs4310694	Blood Pressure
rs825479	chr12	124572922	124572923	+	ENSG00000269923.1	RP11-214K3.24	ENST00000602635.1	RP11-214K3.24-001	chr12	124570307	124573142	+	1	2835,	0,	rs825497	Multiple complex diseases
rs7304356	chr12	124998179	124998180	+	ENSG00000214650.2	RP11-83B20.1	ENST00000543970.1	RP11-83B20.1-001	chr12	124997767	124999359	+	2	476,806,	0,786,	rs11608551	Body Height
rs971150	chr12	126845049	126845050	+	ENSG00000255595.1	RP4-809F18.1	ENST00000536639.1	RP4-809F18.1-001	chr12	126843847	126845611	+	2	345,965,	0,799,	rs7138309; rs2192902; rs10773263; rs7958738; rs4765083	Multiple complex diseases; Multiple complex diseases; Multiple complex diseases; Forced Vital Capacity; Multiple complex diseases
rs971151	chr12	126845396	126845397	+	ENSG00000255595.1	RP4-809F18.1	ENST00000536639.1	RP4-809F18.1-001	chr12	126843847	126845611	+	2	345,965,	0,799,	rs7138309; rs2192902; rs10773263; rs7958738; rs4765083	Multiple complex diseases; Multiple complex diseases; Multiple complex diseases; Forced Vital Capacity; Multiple complex diseases
rs10847164	chr12	126950301	126950302	+	ENSG00000214043.3	RP5-944M2.3	ENST00000397346.3	RP5-944M2.3-001	chr12	126927026	126957336	+	12	108,62,169,83,609,108,276,179,350,154,155,205,	0,485,2404,5498,15452,20237,23233,24068,26277,27251,28180,30105,	rs16920636	Multiple complex diseases
rs10847164	chr12	126950301	126950302	+	ENSG00000214043.3	RP5-944M2.3	ENST00000545767.1	RP5-944M2.3-004	chr12	126927071	126954352	+	10	63,62,169,83,198,108,276,179,350,75,	0,440,2359,5453,15407,20192,23188,24023,26232,27206,	rs16920636	Multiple complex diseases
rs10847164	chr12	126950301	126950302	+	ENSG00000214043.3	RP5-944M2.3	ENST00000539969.1	RP5-944M2.3-005	chr12	126927071	126954352	+	11	63,169,83,201,84,214,108,276,179,350,75,	0,2359,5453,15815,16366,18261,20192,23188,24023,26232,27206,	rs16920636	Multiple complex diseases
rs10847164	chr12	126950301	126950302	+	ENSG00000214043.3	RP5-944M2.3	ENST00000540774.1	RP5-944M2.3-201	chr12	126927511	126954352	+	9	62,169,83,198,108,276,179,350,75,	0,1919,5013,14967,19752,22748,23583,25792,26766,	rs16920636	Multiple complex diseases
rs4765395	chr12	126953510	126953511	+	ENSG00000214043.3	RP5-944M2.3	ENST00000397346.3	RP5-944M2.3-001	chr12	126927026	126957336	+	12	108,62,169,83,609,108,276,179,350,154,155,205,	0,485,2404,5498,15452,20237,23233,24068,26277,27251,28180,30105,	rs10847163; rs2109148	Amyotrophic Lateral Sclerosis (ALS); Parkinson's disease; Amyotrophic Lateral Sclerosis (ALS)
rs4765395	chr12	126953510	126953511	+	ENSG00000214043.3	RP5-944M2.3	ENST00000545767.1	RP5-944M2.3-004	chr12	126927071	126954352	+	10	63,62,169,83,198,108,276,179,350,75,	0,440,2359,5453,15407,20192,23188,24023,26232,27206,	rs10847163; rs2109148	Amyotrophic Lateral Sclerosis (ALS); Parkinson's disease; Amyotrophic Lateral Sclerosis (ALS)
rs4765395	chr12	126953510	126953511	+	ENSG00000214043.3	RP5-944M2.3	ENST00000539969.1	RP5-944M2.3-005	chr12	126927071	126954352	+	11	63,169,83,201,84,214,108,276,179,350,75,	0,2359,5453,15815,16366,18261,20192,23188,24023,26232,27206,	rs10847163; rs2109148	Amyotrophic Lateral Sclerosis (ALS); Parkinson's disease; Amyotrophic Lateral Sclerosis (ALS)
rs4765395	chr12	126953510	126953511	+	ENSG00000214043.3	RP5-944M2.3	ENST00000540774.1	RP5-944M2.3-201	chr12	126927511	126954352	+	9	62,169,83,198,108,276,179,350,75,	0,1919,5013,14967,19752,22748,23583,25792,26766,	rs10847163; rs2109148	Amyotrophic Lateral Sclerosis (ALS); Parkinson's disease; Amyotrophic Lateral Sclerosis (ALS)
rs1194029	chr12	127230194	127230195	+	ENSG00000189238.4	RP11-173C20.1	ENST00000535544.1	RP11-173C20.1-002	chr12	127226210	127230798	+	3	591,741,1483,	0,1075,3105,	-	Multiple continuous traits in DGI samples
rs1194029	chr12	127230194	127230195	+	ENSG00000189238.4	RP11-173C20.1	ENST00000345111.3	RP11-173C20.1-003	chr12	127227281	127230782	+	3	745,150,1231,	0,2034,2270,	-	Multiple continuous traits in DGI samples
rs1616006	chr12	127230685	127230686	+	ENSG00000189238.4	RP11-173C20.1	ENST00000535544.1	RP11-173C20.1-002	chr12	127226210	127230798	+	3	591,741,1483,	0,1075,3105,	rs1194029	Multiple continuous traits in DGI samples
rs1616006	chr12	127230685	127230686	+	ENSG00000189238.4	RP11-173C20.1	ENST00000345111.3	RP11-173C20.1-003	chr12	127227281	127230782	+	3	745,150,1231,	0,2034,2270,	rs1194029	Multiple continuous traits in DGI samples
rs2605486	chr12	127485161	127485162	-	ENSG00000249345.2	RP11-575F12.1	ENST00000512624.2	RP11-575F12.1-001	chr12	127399765	127544942	-	7	230,253,176,79,95,200,311,	0,7487,7810,60618,85335,116646,144866,	rs1627684; rs7138792	Parkinson's disease; Body Fat Distribution; Body Weight; Body Weight
rs2605486	chr12	127485161	127485162	-	ENSG00000249345.2	RP11-575F12.1	ENST00000540244.1	RP11-575F12.1-002	chr12	127460383	127544946	-	4	79,95,200,315,	0,24717,56028,84248,	rs1627684; rs7138792	Parkinson's disease; Body Fat Distribution; Body Weight; Body Weight
rs10847773	chr12	129597699	129597700	+	ENSG00000249196.2	RP11-669N7.2	ENST00000512133.2	RP11-669N7.2-002	chr12	129594173	129597839	+	2	2041,230,	0,3436,	-	Multiple complex diseases
rs10847773	chr12	129597699	129597700	+	ENSG00000249196.2	RP11-669N7.2	ENST00000542535.1	RP11-669N7.2-003	chr12	129594237	129597839	+	3	65,147,230,	0,1300,3372,	-	Multiple complex diseases
rs10847773	chr12	129597699	129597700	+	ENSG00000249196.2	RP11-669N7.2	ENST00000510001.2	RP11-669N7.2-005	chr12	129594239	129597839	+	2	63,230,	0,3370,	-	Multiple complex diseases
rs10847773	chr12	129597699	129597700	+	ENSG00000249196.2	RP11-669N7.2	ENST00000541320.1	RP11-669N7.2-004	chr12	129594239	129597839	+	3	63,147,230,	0,1298,3370,	-	Multiple complex diseases
rs10847773	chr12	129597699	129597700	+	ENSG00000249196.2	RP11-669N7.2	ENST00000537367.1	RP11-669N7.2-006	chr12	129594243	129597838	+	4	59,147,96,229,	0,1294,1721,3366,	-	Multiple complex diseases
rs10847773	chr12	129597699	129597700	+	ENSG00000249196.2	RP11-669N7.2	ENST00000508925.2	RP11-669N7.2-001	chr12	129595537	129597839	+	3	147,250,230,	0,427,2072,	-	Multiple complex diseases
rs10847773	chr12	129597699	129597700	+	ENSG00000249196.2	RP11-669N7.2	ENST00000540739.1	RP11-669N7.2-007	chr12	129595638	129597839	+	3	46,250,194,	0,326,2007,	-	Multiple complex diseases
rs1838113	chr13	19496503	19496504	-	ENSG00000231358.2	RP11-442J17.3	ENST00000422082.2	RP11-442J17.3-001	chr13	19496028	19497905	-	2	521,225,	0,1652,	rs1838127; rs1443351	Multiple continuous traits in DGI samples; Multiple continuous traits in DGI samples
rs2343724	chr13	19497693	19497694	-	ENSG00000231358.2	RP11-442J17.3	ENST00000422082.2	RP11-442J17.3-001	chr13	19496028	19497905	-	2	521,225,	0,1652,	rs1822374; rs1443351; rs1838127	Multiple continuous traits in DGI samples; Multiple continuous traits in DGI samples; Multiple continuous traits in DGI samples; Multiple continuous traits in DGI samples
rs4769320	chr13	19585866	19585867	+	ENSG00000232685.3	LINC00442	ENST00000542070.1	LINC00442-201	chr13	19582398	19586157	+	4	881,170,132,335,	0,1015,3174,3424,	rs6490840; rs9510969	Amyotrophic Lateral Sclerosis (ALS); Amyotrophic Lateral Sclerosis (ALS)
rs4769320	chr13	19585866	19585867	+	ENSG00000232685.3	LINC00442	ENST00000456737.1	LINC00442-003	chr13	19582398	19586699	+	4	881,170,132,880,	0,1015,3174,3421,	rs6490840; rs9510969	Amyotrophic Lateral Sclerosis (ALS); Amyotrophic Lateral Sclerosis (ALS)
rs4769320	chr13	19585866	19585867	+	ENSG00000232685.3	LINC00442	ENST00000428086.2	LINC00442-001	chr13	19582403	19585989	+	3	876,141,417,	0,1039,3169,	rs6490840; rs9510969	Amyotrophic Lateral Sclerosis (ALS); Amyotrophic Lateral Sclerosis (ALS)
rs4769321	chr13	19585953	19585954	+	ENSG00000232685.3	LINC00442	ENST00000542070.1	LINC00442-201	chr13	19582398	19586157	+	4	881,170,132,335,	0,1015,3174,3424,	rs6490840; rs9510969	Amyotrophic Lateral Sclerosis (ALS); Amyotrophic Lateral Sclerosis (ALS)
rs4769321	chr13	19585953	19585954	+	ENSG00000232685.3	LINC00442	ENST00000456737.1	LINC00442-003	chr13	19582398	19586699	+	4	881,170,132,880,	0,1015,3174,3421,	rs6490840; rs9510969	Amyotrophic Lateral Sclerosis (ALS); Amyotrophic Lateral Sclerosis (ALS)
rs4769321	chr13	19585953	19585954	+	ENSG00000232685.3	LINC00442	ENST00000428086.2	LINC00442-001	chr13	19582403	19585989	+	3	876,141,417,	0,1039,3169,	rs6490840; rs9510969	Amyotrophic Lateral Sclerosis (ALS); Amyotrophic Lateral Sclerosis (ALS)
rs9511061	chr13	19586167	19586168	+	ENSG00000232685.3	LINC00442	ENST00000456737.1	LINC00442-003	chr13	19582398	19586699	+	4	881,170,132,880,	0,1015,3174,3421,	rs6490840; rs9510969	Amyotrophic Lateral Sclerosis (ALS); Amyotrophic Lateral Sclerosis (ALS)
rs9507244	chr13	19586193	19586194	+	ENSG00000232685.3	LINC00442	ENST00000456737.1	LINC00442-003	chr13	19582398	19586699	+	4	881,170,132,880,	0,1015,3174,3421,	rs6490840; rs9510969	Amyotrophic Lateral Sclerosis (ALS); Amyotrophic Lateral Sclerosis (ALS)
rs4770582	chr13	19586518	19586519	+	ENSG00000232685.3	LINC00442	ENST00000456737.1	LINC00442-003	chr13	19582398	19586699	+	4	881,170,132,880,	0,1015,3174,3421,	rs6490840; rs9510969	Amyotrophic Lateral Sclerosis (ALS); Amyotrophic Lateral Sclerosis (ALS)
rs4770583	chr13	19586568	19586569	+	ENSG00000232685.3	LINC00442	ENST00000456737.1	LINC00442-003	chr13	19582398	19586699	+	4	881,170,132,880,	0,1015,3174,3421,	rs6490840; rs9510969	Amyotrophic Lateral Sclerosis (ALS); Amyotrophic Lateral Sclerosis (ALS)
rs4770446	chr13	24001408	24001409	+	ENSG00000229558.1	SACS-AS1	ENST00000443092.1	SACS-AS1-001	chr13	23993109	24002818	+	2	331,1713,	0,7996,	rs4083575	Blood Pressure
rs7998705	chr13	24001803	24001804	+	ENSG00000229558.1	SACS-AS1	ENST00000443092.1	SACS-AS1-001	chr13	23993109	24002818	+	2	331,1713,	0,7996,	rs4083575	Blood Pressure
rs17078796	chr13	24043829	24043830	+	ENSG00000232977.2	LINC00327	ENST00000443778.2	LINC00327-001	chr13	24043650	24061603	+	3	680,177,1230,	0,1002,16723,	rs10162002	Hypothyroidism
rs7984685	chr13	27737030	27737031	+	ENSG00000232162.1	USP12-AS1	ENST00000440657.1	USP12-AS1-001	chr13	27736991	27743272	+	2	69,199,	0,6082,	-	Type II Diabetes Mellitus
rs9551421	chr13	28527779	28527780	+	ENSG00000260704.1	LINC00543	ENST00000567234.1	LINC00543-001	chr13	28527662	28529507	+	1	1845,	0,	rs2504220	Multiple continuous traits in DGI samples; Multiple complex diseases
rs1999716	chr13	29813632	29813633	-	ENSG00000236758.1	MTUS2-AS2	ENST00000434779.1	MTUS2-AS2-003	chr13	29813515	29824691	-	2	580,140,	0,11036,	-	Asthma
rs3742324	chr13	33854227	33854228	+	ENSG00000236581.3	STARD13-AS	ENST00000586727.1	STARD13-AS-017	chr13	33851689	33854419	+	2	144,750,	0,1980,	rs2555605	Parkinson's disease
rs1407608	chr13	38055768	38055769	-	ENSG00000230390.1	RP11-14O22.1	ENST00000414480.1	RP11-14O22.1-001	chr13	38055603	38058906	-	4	261,109,76,65,	0,2818,3003,3238,	rs12867234	Multiple complex diseases
rs9533521	chr13	44119457	44119458	+	ENSG00000233821.1	ENOX1-AS1	ENST00000444442.1	ENOX1-AS1-001	chr13	44118053	44122192	+	2	2383,1524,	0,2615,	rs7338233; rs9567174	Multiple complex diseases; Multiple complex diseases
rs9533523	chr13	44120236	44120237	+	ENSG00000233821.1	ENOX1-AS1	ENST00000444442.1	ENOX1-AS1-001	chr13	44118053	44122192	+	2	2383,1524,	0,2615,	rs7320651; rs9525777	Multiple continuous traits in DGI samples; Type II Diabetes Mellitus
rs9316034	chr13	44120987	44120988	+	ENSG00000233821.1	ENOX1-AS1	ENST00000444442.1	ENOX1-AS1-001	chr13	44118053	44122192	+	2	2383,1524,	0,2615,	rs7338233; rs9567174	Multiple complex diseases; Multiple complex diseases
rs9634777	chr13	44121482	44121483	+	ENSG00000233821.1	ENOX1-AS1	ENST00000444442.1	ENOX1-AS1-001	chr13	44118053	44122192	+	2	2383,1524,	0,2615,	rs9567174; rs7338233	Multiple complex diseases; Multiple complex diseases
rs656584	chr13	44516604	44516605	+	ENSG00000233725.2	LINC00284	ENST00000585327.1	LINC00284-006	chr13	44482849	44600977	+	4	63,191,194,19,	0,33709,113761,118109,	rs10507521; rs17065161; rs2121037	Multiple complex diseases; Multiple complex diseases; Behcet Syndrome
rs9316061	chr13	44600167	44600168	+	ENSG00000233725.2	LINC00284	ENST00000423211.1	LINC00284-002	chr13	44599454	44604073	+	2	1576,1632,	0,2987,	rs2121037; rs10507521	Behcet Syndrome; Multiple complex diseases
rs9534321	chr13	46669031	46669032	+	ENSG00000235903.2	CPB2-AS1	ENST00000415033.2	CPB2-AS1-001	chr13	46627036	46687467	+	4	64,150,384,149,	0,41951,45496,60282,	rs2806922	Multiple complex diseases
rs729074	chr13	46871753	46871754	-	ENSG00000261097.1	LINC00563	ENST00000566370.1	LINC00563-001	chr13	46870579	46871979	-	1	1400,	0,	-	Multiple complex diseases
rs7335797	chr13	48575692	48575693	+	ENSG00000227848.1	SUCLA2-AS1	ENST00000423869.1	SUCLA2-AS1-001	chr13	48575524	48576688	+	2	434,118,	0,1046,	-	Hip
rs3751380	chr13	49151418	49151419	-	ENSG00000233610.1	LINC00462	ENST00000425350.1	LINC00462-001	chr13	49151109	49152224	-	2	886,76,	0,1039,	rs4151601	Multiple complex diseases
rs7325241	chr13	52074634	52074635	+	ENSG00000236778.2	INTS6-AS1	ENST00000593429.1	INTS6-AS1-019	chr13	52028299	52074637	+	3	166,100,397,	0,14104,45941,	rs3930275	Alzheimer's disease
rs1379831	chr13	54418505	54418506	+	ENSG00000261517.1	LINC00558	ENST00000569422.1	LINC00558-001	chr13	54389553	54450254	+	6	75,51,128,178,63,2668,	0,23320,25264,28926,55046,58033,	rs2806739; rs2199043; rs2806731	Type II Diabetes Mellitus; Multiple continuous traits in DGI samples; Obesity-related traits
rs4242932	chr13	54448512	54448513	+	ENSG00000261517.1	LINC00558	ENST00000569422.1	LINC00558-001	chr13	54389553	54450254	+	6	75,51,128,178,63,2668,	0,23320,25264,28926,55046,58033,	rs2806731; rs6561750; rs17088941; rs2806739; rs7332511	Obesity-related traits; Bipolar disorder and schizophrenia; Erythrocyte Count; Type II Diabetes Mellitus; Coronary Artery Disease
rs1539640	chr13	54448795	54448796	+	ENSG00000261517.1	LINC00558	ENST00000569422.1	LINC00558-001	chr13	54389553	54450254	+	6	75,51,128,178,63,2668,	0,23320,25264,28926,55046,58033,	rs2199043	Multiple continuous traits in DGI samples
rs1539639	chr13	54448873	54448874	+	ENSG00000261517.1	LINC00558	ENST00000569422.1	LINC00558-001	chr13	54389553	54450254	+	6	75,51,128,178,63,2668,	0,23320,25264,28926,55046,58033,	rs2199043	Multiple continuous traits in DGI samples
rs1056114	chr13	54690104	54690105	-	ENSG00000234787.2	LINC00458	ENST00000423442.2	LINC00458-003	chr13	54689923	54707001	-	5	421,105,124,150,254,	0,5151,9360,11491,16824,	rs9285195	Amyotrophic Lateral Sclerosis (ALS)
rs9528262	chr13	61493994	61493995	+	ENSG00000227510.2	RP11-196P2.1	ENST00000414201.2	RP11-196P2.1-001	chr13	61491175	61494141	+	2	197,195,	0,2771,	rs7327571; rs11840753; rs4886286; rs3127053; rs1355904; rs1514171; rs9563848; rs9598179; rs17223208; rs3850088	Multiple complex diseases; Multiple complex diseases; Parkinson Disease; Parkinson's disease; Multiple complex diseases; Multiple complex diseases; Multiple complex diseases; Multiple complex diseases; Multiple complex diseases; Multiple complex diseases; Multiple complex diseases; Multiple complex diseases
rs3764137	chr13	70705136	70705137	+	ENSG00000230223.2	ATXN8OS	ENST00000424524.1	ATXN8OS-001	chr13	70682043	70705678	+	4	108,158,101,869,	0,7229,21872,22766,	rs7350672	Body Height; Body Height
rs17823784	chr13	70705577	70705578	+	ENSG00000230223.2	ATXN8OS	ENST00000424524.1	ATXN8OS-001	chr13	70682043	70705678	+	4	108,158,101,869,	0,7229,21872,22766,	rs9564646	Body Height; Body Height; Forced Vital Capacity
rs9530203	chr13	74138412	74138413	+	ENSG00000228295.1	LINC00392	ENST00000430033.1	LINC00392-001	chr13	74138380	74162207	+	3	59,107,391,	0,23095,23436,	rs9318189	Menopause
rs9565025	chr13	74161551	74161552	+	ENSG00000228295.1	LINC00392	ENST00000430033.1	LINC00392-001	chr13	74138380	74162207	+	3	59,107,391,	0,23095,23436,	rs9318189	Menopause
rs7330880	chr13	74833142	74833143	+	ENSG00000235532.1	LINC00402	ENST00000419499.1	LINC00402-001	chr13	74805593	74834113	+	2	296,3044,	0,25476,	rs7322073; rs9543542; rs8000245; rs12429889	Multiple complex diseases; Multiple complex diseases; Optic nerve measurement (rim area); Sudden cardiac arrest
rs12865094	chr13	74833527	74833528	+	ENSG00000235532.1	LINC00402	ENST00000419499.1	LINC00402-001	chr13	74805593	74834113	+	2	296,3044,	0,25476,	rs12429889	Sudden cardiac arrest
rs17718828	chr13	75128113	75128114	+	ENSG00000236678.2	LINC00347	ENST00000601480.1	LINC00347-008	chr13	75128101	75129659	+	2	796,298,	0,1260,	-	Phospholipid levels (plasma)
rs9600576	chr13	76455205	76455206	+	ENSG00000223458.1	RP11-332E3.2	ENST00000436872.1	RP11-332E3.2-001	chr13	76452848	76455263	+	3	82,79,82,	0,991,2333,	rs539514	Type 1 diabetes
rs9601097	chr13	79181331	79181332	+	ENSG00000234377.2	RNF219-AS1	ENST00000560584.1	RNF219-AS1-001	chr13	79152610	79193239	+	4	188,144,239,3430,	0,26825,28496,37199,	rs1409004	Respiratory Function Tests
rs9565497	chr13	79980464	79980465	+	ENSG00000227354.1	RBM26-AS1	ENST00000456602.1	RBM26-AS1-001	chr13	79980443	79997090	+	6	169,226,254,82,56,969,	0,6373,8802,11526,14451,15678,	rs6563100; rs9318627; rs1324870	Multiple complex diseases; Multiple complex diseases; Multiple complex diseases
rs9574422	chr13	79989380	79989381	+	ENSG00000227354.1	RBM26-AS1	ENST00000456602.1	RBM26-AS1-001	chr13	79980443	79997090	+	6	169,226,254,82,56,969,	0,6373,8802,11526,14451,15678,	rs6563100; rs9318627; rs1324870	Multiple complex diseases; Multiple complex diseases; Multiple complex diseases
rs9545113	chr13	79996151	79996152	+	ENSG00000227354.1	RBM26-AS1	ENST00000456602.1	RBM26-AS1-001	chr13	79980443	79997090	+	6	169,226,254,82,56,969,	0,6373,8802,11526,14451,15678,	rs9318627; rs1324870; rs6563100	Multiple complex diseases; Multiple complex diseases; Multiple complex diseases
rs2086200	chr13	81800796	81800797	-	ENSG00000260094.1	LINC00564	ENST00000567258.1	LINC00564-001	chr13	81799999	81801118	-	1	1119,	0,	rs7324138; rs7319417	Stroke; Multiple complex diseases
rs2100963	chr13	81801006	81801007	-	ENSG00000260094.1	LINC00564	ENST00000567258.1	LINC00564-001	chr13	81799999	81801118	-	1	1119,	0,	rs7319417	Multiple complex diseases
rs7331233	chr13	88795179	88795180	+	ENSG00000231019.1	RP11-545P6.2	ENST00000430214.1	RP11-545P6.2-001	chr13	88795121	88888337	+	5	234,99,52,96,80,	0,69474,71402,91456,93136,	rs969962; rs9555127	Cognitive performance; Coronary Artery Disease
rs9559491	chr13	89193217	89193218	+	ENSG00000229443.1	LINC00433	ENST00000424165.1	LINC00433-001	chr13	89193118	89194761	+	3	580,71,237,	0,1038,1406,	rs1334180	Multiple complex diseases
rs9559492	chr13	89193342	89193343	+	ENSG00000229443.1	LINC00433	ENST00000424165.1	LINC00433-001	chr13	89193118	89194761	+	3	580,71,237,	0,1038,1406,	rs1334180	Multiple complex diseases
rs7491918	chr13	89193618	89193619	+	ENSG00000229443.1	LINC00433	ENST00000424165.1	LINC00433-001	chr13	89193118	89194761	+	3	580,71,237,	0,1038,1406,	rs1334180	Multiple complex diseases
rs4516077	chr13	89193634	89193635	+	ENSG00000229443.1	LINC00433	ENST00000424165.1	LINC00433-001	chr13	89193118	89194761	+	3	580,71,237,	0,1038,1406,	rs1334180	Multiple complex diseases
rs9514979	chr13	89194222	89194223	+	ENSG00000229443.1	LINC00433	ENST00000424165.1	LINC00433-001	chr13	89193118	89194761	+	3	580,71,237,	0,1038,1406,	rs1334180	Multiple complex diseases
rs17710747	chr13	89194660	89194661	+	ENSG00000229443.1	LINC00433	ENST00000448425.1	LINC00433-002	chr13	89194539	89197764	+	2	140,167,	0,3058,	rs338732; rs1335485; rs1020684	Lipids; Lipids; Lipids; Lipids; Lipids; Lipids; Triglycerides; Triglycerides
rs17710747	chr13	89194660	89194661	+	ENSG00000229443.1	LINC00433	ENST00000424165.1	LINC00433-001	chr13	89193118	89194761	+	3	580,71,237,	0,1038,1406,	rs338732; rs1335485; rs1020684	Lipids; Lipids; Lipids; Lipids; Lipids; Lipids; Triglycerides; Triglycerides
rs4531598	chr13	89197686	89197687	+	ENSG00000229443.1	LINC00433	ENST00000448425.1	LINC00433-002	chr13	89194539	89197764	+	2	140,167,	0,3058,	rs1334180	Multiple complex diseases
rs12877418	chr13	89932438	89932439	+	ENSG00000234660.1	LINC00440	ENST00000446579.1	LINC00440-001	chr13	89925456	89932494	+	2	160,574,	0,6464,	rs1413463; rs2120871; rs2225481	Blood Proteins; Pancreatic Neoplasms; Blood Pressure; Blood Pressure
rs684050	chr13	91780071	91780072	-	ENSG00000229557.1	LINC00379	ENST00000427717.1	LINC00379-002	chr13	91779866	91783661	-	2	246,185,	0,3610,	-	Multiple continuous traits in DGI samples
rs684050	chr13	91780071	91780072	-	ENSG00000229557.1	LINC00379	ENST00000438789.1	LINC00379-001	chr13	91779905	91783619	-	3	207,114,143,	0,3027,3571,	-	Multiple continuous traits in DGI samples
rs3809366	chr13	99230265	99230266	+	ENSG00000224418.1	STK24-AS1	ENST00000434547.1	STK24-AS1-001	chr13	99229497	99231084	+	2	51,1227,	0,360,	rs912330	Alzheimer's disease
rs1927568	chr13	99740116	99740117	+	ENSG00000260992.1	DOCK9-AS2	ENST00000562781.1	DOCK9-AS2-001	chr13	99740072	99740879	+	1	807,	0,	rs7338982; rs9517503; rs12875358; rs1324982	Body Height; Body Height; Multiple continuous traits in DGI samples; Coronary Artery Disease
rs913432	chr13	99740449	99740450	+	ENSG00000260992.1	DOCK9-AS2	ENST00000562781.1	DOCK9-AS2-001	chr13	99740072	99740879	+	1	807,	0,	rs1324982; rs7338982; rs9517503; rs12875358	Coronary Artery Disease; Body Height; Body Height; Multiple continuous traits in DGI samples
rs655209	chr13	103331931	103331932	+	ENSG00000269942.1	RP11-29B2.5	ENST00000602560.1	RP11-29B2.5-001	chr13	103331775	103332308	+	1	533,	0,	rs677594; rs661577; rs4772492; rs678994	Fibrinogen; Blood Pressure; Fibrinogen; Fibrinogen
rs11840664	chr13	107306366	107306367	+	ENSG00000230156.2	LINC00443	ENST00000421601.2	LINC00443-001	chr13	107306263	107324511	+	3	239,283,648,	0,14730,17600,	rs16968969	Multiple complex diseases
rs11842174	chr13	107306393	107306394	+	ENSG00000230156.2	LINC00443	ENST00000421601.2	LINC00443-001	chr13	107306263	107324511	+	3	239,283,648,	0,14730,17600,	rs16968969	Multiple complex diseases
rs4907674	chr13	112852672	112852673	+	ENSG00000260102.1	RP11-315H15.2	ENST00000561786.1	RP11-315H15.2-001	chr13	112851663	112855314	+	2	59,2770,	0,881,	rs9324268	Renal transplant outcome
rs928194	chr13	112854201	112854202	+	ENSG00000260102.1	RP11-315H15.2	ENST00000561786.1	RP11-315H15.2-001	chr13	112851663	112855314	+	2	59,2770,	0,881,	rs9324265	Multiple continuous traits in DGI samples
rs7982118	chr13	112854792	112854793	+	ENSG00000260102.1	RP11-315H15.2	ENST00000561786.1	RP11-315H15.2-001	chr13	112851663	112855314	+	2	59,2770,	0,881,	rs9324265	Multiple continuous traits in DGI samples
rs188123	chr13	112855143	112855144	+	ENSG00000260102.1	RP11-315H15.2	ENST00000561786.1	RP11-315H15.2-001	chr13	112851663	112855314	+	2	59,2770,	0,881,	rs100224	Multiple complex diseases
rs175970	chr13	112855198	112855199	+	ENSG00000260102.1	RP11-315H15.2	ENST00000561786.1	RP11-315H15.2-001	chr13	112851663	112855314	+	2	59,2770,	0,881,	rs9324265	Multiple continuous traits in DGI samples
rs9577700	chr13	112972288	112972289	+	ENSG00000260343.1	RP11-315H15.3	ENST00000565936.1	RP11-315H15.3-001	chr13	112967780	112976072	+	2	6250,647,	0,7645,	rs280814	Multiple continuous traits in DGI samples; Multiple complex diseases
rs2297617	chr14	20811587	20811588	-	ENSG00000259001.1	RPPH1	ENST00000554988.1	RPPH1-001	chr14	20811206	20811844	-	1	638,	0,	rs7159947; rs8022565	Multiple complex diseases; Multiple complex diseases
rs1713430	chr14	20815012	20815013	-	ENSG00000254846.1	RP11-203M5.2	ENST00000528210.1	RP11-203M5.2-001	chr14	20812391	20815047	-	2	144,324,	0,2332,	rs7159947; rs8022565	Multiple complex diseases; Multiple complex diseases
rs8010715	chr14	24609146	24609147	+	ENSG00000259321.1	RP11-468E2.5	ENST00000558478.1	RP11-468E2.5-001	chr14	24608653	24609653	+	2	32,715,	0,285,	-	IgG glycosylation
rs12436592	chr14	27402786	27402787	+	ENSG00000258081.3	RP11-384J4.2	ENST00000550024.1	RP11-384J4.2-001	chr14	27305933	27402978	+	3	75,126,276,	0,6803,96769,	rs1956073	Alzheimer's disease
rs4485276	chr14	28107981	28107982	+	ENSG00000258548.1	LINC00645	ENST00000557359.1	LINC00645-002	chr14	28081793	28108842	+	4	90,76,101,3217,	0,833,21656,23832,	rs2022897; rs8011939	Multiple complex diseases; Multiple complex diseases
rs4485276	chr14	28107981	28107982	+	ENSG00000258548.1	LINC00645	ENST00000557399.1	LINC00645-001	chr14	28081816	28108842	+	5	67,76,51,101,3217,	0,810,7212,21633,23809,	rs2022897; rs8011939	Multiple complex diseases; Multiple complex diseases
rs12590050	chr14	34510445	34510446	+	ENSG00000258897.1	RP11-1007I4.1	ENST00000555922.1	RP11-1007I4.1-001	chr14	34509302	34528506	+	3	74,65,169,	0,1108,19035,	rs1680730	Neuroblastoma
rs368187	chr14	36532575	36532576	-	ENSG00000257826.1	RP11-116N8.4	ENST00000546376.1	RP11-116N8.4-001	chr14	36530231	36536396	-	3	138,545,203,	0,2301,5962,	rs12100904	Multiple complex diseases
rs395660	chr14	36532798	36532799	-	ENSG00000257826.1	RP11-116N8.4	ENST00000546376.1	RP11-116N8.4-001	chr14	36530231	36536396	-	3	138,545,203,	0,2301,5962,	-	Sleep; Sleep; Sleep
rs1169148	chr14	36633414	36633415	+	ENSG00000257585.1	LINC00609	ENST00000546508.1	LINC00609-001	chr14	36539632	36634494	+	3	259,147,177,	0,93693,94685,	rs395660; rs434052; rs1537424	Sleep; Sleep; Sleep; Sleep; Sleep; Sleep; Sleep and circadian phenotypes; Thyroid hormone levels
rs8004831	chr14	36992010	36992011	+	ENSG00000253563.2	NKX2-1-AS1	ENST00000521292.2	NKX2-1-AS1-001	chr14	36988482	36992221	+	2	402,1373,	0,2366,	-	Sleep; Triglycerides
rs41490345	chr14	37257977	37257978	+	ENSG00000258690.1	RP11-81F13.1	ENST00000557761.1	RP11-81F13.1-001	chr14	37257848	37276368	+	2	186,340,	0,18180,	rs17105311; rs17105308	Multiple continuous traits in DGI samples; Multiple continuous traits in DGI samples
rs1749935	chr14	37278146	37278147	+	ENSG00000258601.1	RP11-81F13.2	ENST00000557642.1	RP11-81F13.2-001	chr14	37278075	37297934	+	2	246,308,	0,19551,	rs848111	Hemoglobins
rs1950334	chr14	39961734	39961735	+	ENSG00000258526.1	RP11-111A21.1	ENST00000556620.1	RP11-111A21.1-002	chr14	39944059	39961974	+	3	100,241,516,	0,10161,17399,	rs2057137; rs17109300	Multiple continuous traits in DGI samples; Multiple continuous traits in DGI samples
rs1950334	chr14	39961734	39961735	+	ENSG00000258526.1	RP11-111A21.1	ENST00000557197.1	RP11-111A21.1-003	chr14	39944138	39962716	+	3	21,302,172,	0,17320,18406,	rs2057137; rs17109300	Multiple continuous traits in DGI samples; Multiple continuous traits in DGI samples
rs1950334	chr14	39961734	39961735	+	ENSG00000258526.1	RP11-111A21.1	ENST00000554328.1	RP11-111A21.1-004	chr14	39944043	39982984	+	3	116,302,164,	0,17415,38777,	rs2057137; rs17109300	Multiple continuous traits in DGI samples; Multiple continuous traits in DGI samples
rs12886696	chr14	39961943	39961944	+	ENSG00000258526.1	RP11-111A21.1	ENST00000556620.1	RP11-111A21.1-002	chr14	39944059	39961974	+	3	100,241,516,	0,10161,17399,	rs17109300; rs2057137	Multiple continuous traits in DGI samples; Multiple continuous traits in DGI samples
rs10139825	chr14	39982932	39982933	+	ENSG00000258526.1	RP11-111A21.1	ENST00000554328.1	RP11-111A21.1-004	chr14	39944043	39982984	+	3	116,302,164,	0,17415,38777,	rs2057137; rs17109300	Multiple continuous traits in DGI samples; Multiple continuous traits in DGI samples
rs10139825	chr14	39982932	39982933	+	ENSG00000258526.1	RP11-111A21.1	ENST00000555555.1	RP11-111A21.1-001	chr14	39954219	39982983	+	2	242,163,	0,28601,	rs2057137; rs17109300	Multiple continuous traits in DGI samples; Multiple continuous traits in DGI samples
rs2224949	chr14	50096559	50096560	-	ENSG00000258450.1	RP11-649E7.7	ENST00000556657.1	RP11-649E7.7-001	chr14	50096008	50096608	-	2	265,136,	0,464,	rs4900925; rs4900928; rs7154992; rs2354445; rs17701513; rs2985697	Multiple complex diseases; Multiple complex diseases; Multiple complex diseases; Multiple complex diseases; Multiple complex diseases; Multiple complex diseases
rs17123039	chr14	51332334	51332335	+	ENSG00000258687.1	RP11-218E20.2	ENST00000557152.1	RP11-218E20.2-001	chr14	51314839	51332377	+	2	28,146,	0,17392,	rs7143869	Body Fat Distribution
rs2356894	chr14	51827564	51827565	+	ENSG00000258479.1	LINC00640	ENST00000555801.1	LINC00640-004	chr14	51827435	51832263	+	2	209,183,	0,4645,	rs2884058	Lupus Erythematosus, Systemic
rs11626056	chr14	52233275	52233276	+	ENSG00000258535.1	RP11-280K24.4	ENST00000553312.1	RP11-280K24.4-001	chr14	52231993	52292140	+	10	1865,103,1660,130,110,75,229,1292,80,438,	0,24437,43345,46932,50319,51686,52778,53557,57028,59709,	-	Hippocampal atrophy
rs883437	chr14	56981095	56981096	+	ENSG00000258803.1	RP11-624J12.1	ENST00000557246.1	RP11-624J12.1-001	chr14	56981048	57018027	+	2	187,2039,	0,34940,	rs4274344; rs8011955; rs1959060	Multiple complex diseases; Multiple continuous traits in DGI samples; Multiple complex diseases
rs7148174	chr14	56981134	56981135	+	ENSG00000258803.1	RP11-624J12.1	ENST00000557246.1	RP11-624J12.1-001	chr14	56981048	57018027	+	2	187,2039,	0,34940,	rs7142502	Multiple complex diseases
rs8010652	chr14	56981143	56981144	+	ENSG00000258803.1	RP11-624J12.1	ENST00000557246.1	RP11-624J12.1-001	chr14	56981048	57018027	+	2	187,2039,	0,34940,	rs8012512; rs8011955	Multiple continuous traits in DGI samples; Multiple continuous traits in DGI samples
rs17091672	chr14	57016350	57016351	+	ENSG00000258803.1	RP11-624J12.1	ENST00000557246.1	RP11-624J12.1-001	chr14	56981048	57018027	+	2	187,2039,	0,34940,	rs4274344; rs1959060	Multiple complex diseases; Multiple complex diseases
rs7144649	chr14	57822215	57822216	+	ENSG00000259008.1	RP11-932A10.1	ENST00000556602.1	RP11-932A10.1-001	chr14	57822163	57826128	+	1	3965,	0,	-	Alcohol consumption
rs11849265	chr14	57822416	57822417	+	ENSG00000259008.1	RP11-932A10.1	ENST00000556602.1	RP11-932A10.1-001	chr14	57822163	57826128	+	1	3965,	0,	rs11851015; rs1889720; rs8011432; rs10137379	Alcohol consumption; Parkinson's disease; Multiple complex diseases; Multiple complex diseases
rs1953374	chr14	57822643	57822644	+	ENSG00000259008.1	RP11-932A10.1	ENST00000556602.1	RP11-932A10.1-001	chr14	57822163	57826128	+	1	3965,	0,	rs1889720	Parkinson's disease
rs7151364	chr14	57822973	57822974	+	ENSG00000259008.1	RP11-932A10.1	ENST00000556602.1	RP11-932A10.1-001	chr14	57822163	57826128	+	1	3965,	0,	rs1889720	Parkinson's disease
rs7150396	chr14	57823045	57823046	+	ENSG00000259008.1	RP11-932A10.1	ENST00000556602.1	RP11-932A10.1-001	chr14	57822163	57826128	+	1	3965,	0,	rs11851015; rs8011432; rs10137379; rs1889720	Alcohol consumption; Multiple complex diseases; Multiple complex diseases; Parkinson's disease
rs11846042	chr14	57823246	57823247	+	ENSG00000259008.1	RP11-932A10.1	ENST00000556602.1	RP11-932A10.1-001	chr14	57822163	57826128	+	1	3965,	0,	rs11851015; rs1889720; rs8011432; rs10137379	Alcohol consumption; Parkinson's disease; Multiple complex diseases; Multiple complex diseases
rs1959109	chr14	57823497	57823498	+	ENSG00000259008.1	RP11-932A10.1	ENST00000556602.1	RP11-932A10.1-001	chr14	57822163	57826128	+	1	3965,	0,	rs10137379; rs1889720; rs11851015; rs8011432	Multiple complex diseases; Parkinson's disease; Alcohol consumption; Multiple complex diseases
rs1959110	chr14	57823512	57823513	+	ENSG00000259008.1	RP11-932A10.1	ENST00000556602.1	RP11-932A10.1-001	chr14	57822163	57826128	+	1	3965,	0,	rs10137379; rs1889720; rs11851015; rs8011432	Multiple complex diseases; Parkinson's disease; Alcohol consumption; Multiple complex diseases
rs12890141	chr14	57823929	57823930	+	ENSG00000259008.1	RP11-932A10.1	ENST00000556602.1	RP11-932A10.1-001	chr14	57822163	57826128	+	1	3965,	0,	rs1889720; rs8011432; rs10137379; rs1954548; rs11851015	Parkinson's disease; Multiple complex diseases; Multiple complex diseases; Body Mass Index; Alcohol consumption
rs945307	chr14	57824616	57824617	+	ENSG00000259008.1	RP11-932A10.1	ENST00000556602.1	RP11-932A10.1-001	chr14	57822163	57826128	+	1	3965,	0,	rs8011432; rs10483681; rs1889720; rs10137379; rs11851015; rs1954548	Multiple complex diseases; Lipoproteins, VLDL; Parkinson's disease; Multiple complex diseases; Alcohol consumption; Body Mass Index
rs11847394	chr14	57824841	57824842	+	ENSG00000259008.1	RP11-932A10.1	ENST00000556602.1	RP11-932A10.1-001	chr14	57822163	57826128	+	1	3965,	0,	rs1889720	Parkinson's disease
rs11844415	chr14	57825068	57825069	+	ENSG00000259008.1	RP11-932A10.1	ENST00000556602.1	RP11-932A10.1-001	chr14	57822163	57826128	+	1	3965,	0,	rs1889720	Parkinson's disease
rs1046451	chr14	58460587	58460588	-	ENSG00000259969.1	RP11-999E24.3	ENST00000563647.1	RP11-999E24.3-001	chr14	58460262	58461243	-	1	981,	0,	-	Waist Circumference
rs1884097	chr14	61021198	61021199	+	ENSG00000258670.1	RP11-1042B17.3	ENST00000557618.1	RP11-1042B17.3-001	chr14	60981836	61021634	+	2	186,682,	0,39116,	rs1956561	Maximal Midexpiratory Flow Rate
rs1255721	chr14	64010333	64010334	+	ENSG00000261242.1	CTD-2302E22.4	ENST00000561909.1	CTD-2302E22.4-001	chr14	64010286	64011382	+	1	1096,	0,	rs11158493	Response to antineoplastic agents
rs2526942	chr14	73061518	73061519	-	ENSG00000258871.1	RP3-514A23.2	ENST00000555303.1	RP3-514A23.2-001	chr14	73019287	73061833	-	3	203,37,414,	0,41747,42132,	rs2803947; rs2526944	Amyotrophic Lateral Sclerosis (ALS); Amyotrophic Lateral Sclerosis (ALS)
rs1860139	chr14	74296650	74296651	-	ENSG00000258586.1	RP5-1021I20.2	ENST00000555539.1	RP5-1021I20.2-001	chr14	74289261	74296838	-	2	934,240,	0,7337,	-	Multiple complex diseases
rs2302139	chr14	74362934	74362935	-	ENSG00000258891.1	RP5-1021I20.5	ENST00000554009.1	RP5-1021I20.5-002	chr14	74362866	74389342	-	2	405,64,	0,26412,	rs6574151	Multiple complex diseases
rs17811461	chr14	77534097	77534098	+	ENSG00000246548.3	RP11-7F17.5	ENST00000500215.3	RP11-7F17.5-001	chr14	77507406	77535846	+	4	214,191,124,2395,	0,18474,25007,26045,	rs6574349; rs17105232	Blood Pressure Determination; Blood Pressure Determination; Neuroblastoma
rs2274373	chr14	87792853	87792854	+	ENSG00000258958.1	RP11-594C13.2	ENST00000555990.1	RP11-594C13.2-001	chr14	87790096	87798734	+	3	60,122,187,	0,2715,8451,	rs1385397	Bipolar Disorder
rs7148834	chr14	88304231	88304232	+	ENSG00000259077.1	RP11-804L24.2	ENST00000555913.1	RP11-804L24.2-001	chr14	88277325	88304683	+	3	89,203,498,	0,2496,26860,	rs2401711	Neuroblastoma
rs10139399	chr14	88545613	88545614	+	ENSG00000258867.1	RP11-300J18.3	ENST00000557339.1	RP11-300J18.3-002	chr14	88490957	88545713	+	3	56,75,266,	0,793,54490,	rs2119704; rs1372364	Multiple sclerosis; Myocardial Infarction
rs10139399	chr14	88545613	88545614	+	ENSG00000258867.1	RP11-300J18.3	ENST00000553496.1	RP11-300J18.3-007	chr14	88511071	88559509	+	3	121,265,39,	0,34376,48399,	rs2119704; rs1372364	Multiple sclerosis; Myocardial Infarction
rs10139312	chr14	88545697	88545698	+	ENSG00000258867.1	RP11-300J18.3	ENST00000557339.1	RP11-300J18.3-002	chr14	88490957	88545713	+	3	56,75,266,	0,793,54490,	rs1372364	Myocardial Infarction
rs10139312	chr14	88545697	88545698	+	ENSG00000258867.1	RP11-300J18.3	ENST00000553496.1	RP11-300J18.3-007	chr14	88511071	88559509	+	3	121,265,39,	0,34376,48399,	rs1372364	Myocardial Infarction
rs4899939	chr14	88553351	88553352	+	ENSG00000258867.1	RP11-300J18.3	ENST00000556033.1	RP11-300J18.3-001	chr14	88490893	88553690	+	4	120,75,119,519,	0,857,59487,62278,	rs429923	C-Reactive Protein; gamma-Glutamylcyclotransferase
rs751072	chr14	88562981	88562982	+	ENSG00000258867.1	RP11-300J18.3	ENST00000556673.1	RP11-300J18.3-008	chr14	88490952	88563276	+	2	61,434,	0,71890,	rs6574988	Bipolar disorder; Multiple complex diseases
rs7146241	chr14	89017965	89017966	+	ENSG00000258789.1	RP11-507K2.3	ENST00000556328.1	RP11-507K2.3-001	chr14	89017940	89018837	+	2	223,495,	0,402,	rs17772222	Coronary artery calcification
rs7158631	chr14	89819879	89819880	+	ENSG00000258752.1	RP11-356K23.1	ENST00000555407.1	RP11-356K23.1-001	chr14	89816628	89820137	+	2	209,392,	0,3117,	-	Body Height; Elbow
rs1749698	chr14	91165100	91165101	+	ENSG00000258716.1	RP11-661G16.2	ENST00000553712.1	RP11-661G16.2-001	chr14	91163676	91165718	+	2	332,1622,	0,420,	rs942740	Type II Diabetes Mellitus
rs13379439	chr14	94930983	94930984	+	ENSG00000256357.1	RP11-349I1.2	ENST00000536735.1	RP11-349I1.2-001	chr14	94896969	94931067	+	3	44,127,397,	0,982,33701,	rs2180813	Nicotine dependence
rs11623949	chr14	96043921	96043922	+	ENSG00000258390.1	RP11-1070N10.4	ENST00000553785.1	RP11-1070N10.4-001	chr14	96039941	96045021	+	2	78,1256,	0,3824,	rs8005962	Tuberculosis
rs8003418	chr14	96044670	96044671	+	ENSG00000258390.1	RP11-1070N10.4	ENST00000553785.1	RP11-1070N10.4-001	chr14	96039941	96045021	+	2	78,1256,	0,3824,	rs17092772	Multiple complex diseases
rs1951466	chr14	96106387	96106388	+	ENSG00000258927.1	RP11-1070N10.5	ENST00000555032.1	RP11-1070N10.5-001	chr14	96087250	96109622	+	4	120,196,130,1268,	0,19039,20827,21104,	rs7140461; rs7142095; rs11621622; rs8005962; rs7140430; rs911669	Alzheimer's disease; Alzheimer's disease; Alzheimer's disease; Tuberculosis; Alzheimer's disease; Alzheimer's disease
rs6575536	chr14	96117738	96117739	+	ENSG00000187621.10	TCL6	ENST00000459662.1	TCL6-003	chr14	96117514	96139789	+	8	1049,113,118,185,67,136,157,1482,	0,1199,3331,11302,18373,19264,20153,20793,	rs11621622	Alzheimer's disease
rs6575536	chr14	96117738	96117739	+	ENSG00000187621.10	TCL6	ENST00000483087.1	TCL6-004	chr14	96117514	96138187	+	8	1049,113,118,380,67,136,157,174,	0,1199,3331,12078,18373,19264,20153,20499,	rs11621622	Alzheimer's disease
rs8015466	chr14	96129954	96129955	+	ENSG00000187621.10	TCL6	ENST00000467865.1	TCL6-009	chr14	96129592	96139789	+	5	1821,67,136,157,1482,	0,6295,7186,8075,8715,	rs8015016	QT interval
rs8015466	chr14	96129954	96129955	+	ENSG00000187621.10	TCL6	ENST00000484207.1	TCL6-005	chr14	96129592	96138187	+	5	1821,1492,136,157,174,	0,4870,7186,8075,8421,	rs8015016	QT interval
rs8015466	chr14	96129954	96129955	+	ENSG00000187621.10	TCL6	ENST00000357168.2	TCL6-001	chr14	96116834	96137897	+	9	532,182,113,118,185,380,67,136,226,	0,1547,1879,4011,11982,12758,19053,19944,20837,	rs8015016	QT interval
rs8015466	chr14	96129954	96129955	+	ENSG00000187621.10	TCL6	ENST00000483087.1	TCL6-004	chr14	96117514	96138187	+	8	1049,113,118,380,67,136,157,174,	0,1199,3331,12078,18373,19264,20153,20499,	rs8015016	QT interval
rs8015466	chr14	96129954	96129955	+	ENSG00000187621.10	TCL6	ENST00000497248.1	TCL6-008	chr14	96129592	96146170	+	4	1821,1492,157,762,	0,4870,8075,15816,	rs8015016	QT interval
rs8015466	chr14	96129954	96129955	+	ENSG00000187621.10	TCL6	ENST00000352367.6	TCL6-006	chr14	96129592	96146170	+	6	1821,455,67,136,157,762,	0,4870,6295,7186,8075,15816,	rs8015016	QT interval
rs1748966	chr14	96139332	96139333	+	ENSG00000187621.10	TCL6	ENST00000467865.1	TCL6-009	chr14	96129592	96139789	+	5	1821,67,136,157,1482,	0,6295,7186,8075,8715,	rs10484055	Blood Pressure; Blood Pressure; Echocardiography; Echocardiography; Echocardiography; Echocardiography
rs1748966	chr14	96139332	96139333	+	ENSG00000187621.10	TCL6	ENST00000459662.1	TCL6-003	chr14	96117514	96139789	+	8	1049,113,118,185,67,136,157,1482,	0,1199,3331,11302,18373,19264,20153,20793,	rs10484055	Blood Pressure; Blood Pressure; Echocardiography; Echocardiography; Echocardiography; Echocardiography
rs1743505	chr14	96143407	96143408	+	ENSG00000187621.10	TCL6	ENST00000465501.1	TCL6-013	chr14	96135820	96144437	+	4	134,136,157,1651,	0,958,1847,6966,	rs10484055	Blood Pressure; Blood Pressure; Echocardiography; Echocardiography; Echocardiography; Echocardiography
rs1743505	chr14	96143407	96143408	+	ENSG00000187621.10	TCL6	ENST00000495696.1	TCL6-014	chr14	96136778	96143473	+	3	136,157,496,	0,889,6199,	rs10484055	Blood Pressure; Blood Pressure; Echocardiography; Echocardiography; Echocardiography; Echocardiography
rs1743507	chr14	96143646	96143647	+	ENSG00000187621.10	TCL6	ENST00000465501.1	TCL6-013	chr14	96135820	96144437	+	4	134,136,157,1651,	0,958,1847,6966,	rs10484055	Blood Pressure; Blood Pressure; Echocardiography; Echocardiography; Echocardiography; Echocardiography
rs1748946	chr14	96145997	96145998	+	ENSG00000187621.10	TCL6	ENST00000497248.1	TCL6-008	chr14	96129592	96146170	+	4	1821,1492,157,762,	0,4870,8075,15816,	rs10484055	Blood Pressure; Blood Pressure; Echocardiography; Echocardiography; Echocardiography; Echocardiography
rs1748946	chr14	96145997	96145998	+	ENSG00000187621.10	TCL6	ENST00000352367.6	TCL6-006	chr14	96129592	96146170	+	6	1821,455,67,136,157,762,	0,4870,6295,7186,8075,15816,	rs10484055	Blood Pressure; Blood Pressure; Echocardiography; Echocardiography; Echocardiography; Echocardiography
rs1886505	chr14	96222127	96222128	+	ENSG00000257275.2	RP11-164H13.1	ENST00000556386.1	RP11-164H13.1-001	chr14	96181816	96223993	+	3	228,98,2412,	0,1991,39765,	rs2369304; rs7158782	Neutrophil count; Adverse response to aromatase inhibitors
rs2887454	chr14	96222396	96222397	+	ENSG00000257275.2	RP11-164H13.1	ENST00000556386.1	RP11-164H13.1-001	chr14	96181816	96223993	+	3	228,98,2412,	0,1991,39765,	rs7158782; rs2369304	Adverse response to aromatase inhibitors; Neutrophil count
rs4359368	chr14	96222501	96222502	+	ENSG00000257275.2	RP11-164H13.1	ENST00000556386.1	RP11-164H13.1-001	chr14	96181816	96223993	+	3	228,98,2412,	0,1991,39765,	rs7158782; rs2369304	Adverse response to aromatase inhibitors; Neutrophil count
rs10146784	chr14	96222769	96222770	+	ENSG00000257275.2	RP11-164H13.1	ENST00000556386.1	RP11-164H13.1-001	chr14	96181816	96223993	+	3	228,98,2412,	0,1991,39765,	rs7158782; rs2369304	Adverse response to aromatase inhibitors; Neutrophil count
rs10149706	chr14	96223212	96223213	+	ENSG00000257275.2	RP11-164H13.1	ENST00000556386.1	RP11-164H13.1-001	chr14	96181816	96223993	+	3	228,98,2412,	0,1991,39765,	rs2369304; rs7158782	Neutrophil count; Adverse response to aromatase inhibitors
rs11160291	chr14	96223540	96223541	+	ENSG00000257275.2	RP11-164H13.1	ENST00000556386.1	RP11-164H13.1-001	chr14	96181816	96223993	+	3	228,98,2412,	0,1991,39765,	rs7158782; rs2369304	Adverse response to aromatase inhibitors; Neutrophil count
rs11160292	chr14	96223567	96223568	+	ENSG00000257275.2	RP11-164H13.1	ENST00000556386.1	RP11-164H13.1-001	chr14	96181816	96223993	+	3	228,98,2412,	0,1991,39765,	rs7158782; rs2369304	Adverse response to aromatase inhibitors; Neutrophil count
rs11160293	chr14	96223591	96223592	+	ENSG00000257275.2	RP11-164H13.1	ENST00000556386.1	RP11-164H13.1-001	chr14	96181816	96223993	+	3	228,98,2412,	0,1991,39765,	rs7158782; rs2369304	Adverse response to aromatase inhibitors; Neutrophil count
rs11160294	chr14	96223607	96223608	+	ENSG00000257275.2	RP11-164H13.1	ENST00000556386.1	RP11-164H13.1-001	chr14	96181816	96223993	+	3	228,98,2412,	0,1991,39765,	rs7158782; rs2369304	Adverse response to aromatase inhibitors; Neutrophil count
rs8017950	chr14	101123867	101123868	+	ENSG00000196273.3	LINC00523	ENST00000553623.1	LINC00523-003	chr14	101123694	101133882	+	2	353,315,	0,9873,	-	Neuroblastoma
rs8017950	chr14	101123867	101123868	+	ENSG00000196273.3	LINC00523	ENST00000556697.1	LINC00523-001	chr14	101123586	101139112	+	2	856,1215,	0,14311,	-	Neuroblastoma
rs8017950	chr14	101123867	101123868	+	ENSG00000196273.3	LINC00523	ENST00000360899.2	LINC00523-002	chr14	101123604	101139081	+	2	443,1184,	0,14293,	-	Neuroblastoma
rs4905988	chr14	101124110	101124111	+	ENSG00000196273.3	LINC00523	ENST00000556697.1	LINC00523-001	chr14	101123586	101139112	+	2	856,1215,	0,14311,	rs8017950	Neuroblastoma
rs4905989	chr14	101124277	101124278	+	ENSG00000196273.3	LINC00523	ENST00000556697.1	LINC00523-001	chr14	101123586	101139112	+	2	856,1215,	0,14311,	rs8017950	Neuroblastoma
rs8011237	chr14	101138229	101138230	+	ENSG00000196273.3	LINC00523	ENST00000556697.1	LINC00523-001	chr14	101123586	101139112	+	2	856,1215,	0,14311,	rs8017950	Neuroblastoma
rs8011237	chr14	101138229	101138230	+	ENSG00000196273.3	LINC00523	ENST00000360899.2	LINC00523-002	chr14	101123604	101139081	+	2	443,1184,	0,14293,	rs8017950	Neuroblastoma
rs12892787	chr14	101139006	101139007	+	ENSG00000196273.3	LINC00523	ENST00000556697.1	LINC00523-001	chr14	101123586	101139112	+	2	856,1215,	0,14311,	rs8017950	Neuroblastoma
rs12892787	chr14	101139006	101139007	+	ENSG00000196273.3	LINC00523	ENST00000360899.2	LINC00523-002	chr14	101123604	101139081	+	2	443,1184,	0,14293,	rs8017950	Neuroblastoma
rs877079	chr14	101536981	101536982	+	ENSG00000223403.3	MEG9	ENST00000429368.1	MEG9-001	chr14	101536247	101539271	+	2	145,2493,	0,531,	rs2007288	Alzheimer's disease
rs10141627	chr14	101538612	101538613	+	ENSG00000223403.3	MEG9	ENST00000429368.1	MEG9-001	chr14	101536247	101539271	+	2	145,2493,	0,531,	rs2007288	Alzheimer's disease
rs9707405	chr14	101743193	101743194	+	ENSG00000258497.1	CTD-2561F5.1	ENST00000555328.1	CTD-2561F5.1-001	chr14	101723668	101744655	+	2	500,1990,	0,18997,	rs2400997	Prostate cancer (gene x gene interaction)
rs2841254	chr14	105370902	105370903	+	ENSG00000259067.1	CTD-3051D23.3	ENST00000555713.1	CTD-3051D23.3-001	chr14	105370678	105371541	+	3	257,259,68,	0,390,795,	rs2028414; rs2841233	IgG glycosylation; IgG glycosylation
rs11857090	chr15	24813250	24813251	+	ENSG00000259905.1	PWRN1	ENST00000568609.1	PWRN1-001	chr15	24803298	24832926	+	9	170,145,286,27,97,304,97,104,213,	0,8504,9745,11631,11880,16358,16755,22075,29415,	rs7496073	Multiple continuous traits in DGI samples
rs11857090	chr15	24813250	24813251	+	ENSG00000259905.1	PWRN1	ENST00000565241.1	PWRN1-002	chr15	24803363	24813268	+	3	105,145,230,	0,8439,9675,	rs7496073	Multiple continuous traits in DGI samples
rs4344720	chr15	25324140	25324141	+	ENSG00000224078.6	SNHG14	ENST00000383025.2	SNHG14-201	chr15	25322012	25330407	+	6	125,134,134,117,132,71,	0,1996,4225,5723,6530,8324,	rs220027; rs220030	Multiple continuous traits in DGI samples; Multiple continuous traits in DGI samples; Multiple continuous traits in DGI samples; Multiple continuous traits in DGI samples; Multiple continuous traits in DGI samples; Multiple continuous traits in DGI samples; Multiple continuous traits in DGI samples; Multiple continuous traits in DGI samples
rs4344720	chr15	25324140	25324141	+	ENSG00000224078.6	SNHG14	ENST00000549804.2	SNHG14-012	chr15	25295778	25367623	+	33	98,160,139,141,140,139,160,132,134,134,134,117,132,133,133,99,130,141,119,112,134,112,131,117,129,106,206,161,130,358,106,115,3412,	0,8927,11318,14083,19488,22093,23260,25103,26225,28230,30459,31957,32764,34558,36835,39280,40958,43202,46689,48085,48513,53227,55532,56840,57278,58366,58566,58923,61133,64667,66778,67636,68433,	rs220027; rs220030	Multiple continuous traits in DGI samples; Multiple continuous traits in DGI samples; Multiple continuous traits in DGI samples; Multiple continuous traits in DGI samples; Multiple continuous traits in DGI samples; Multiple continuous traits in DGI samples; Multiple continuous traits in DGI samples; Multiple continuous traits in DGI samples
rs6576404	chr15	25332717	25332718	+	ENSG00000224078.6	SNHG14	ENST00000546682.1	SNHG14-022	chr15	25326300	25359074	+	17	71,117,132,133,133,253,130,141,119,112,134,2436,117,129,106,206,4373,	0,1435,2242,4036,6313,8460,10436,12680,16167,17563,17991,22705,26318,26756,27844,28044,28401,	-	Multiple complex diseases
rs6576404	chr15	25332717	25332718	+	ENSG00000224078.6	SNHG14	ENST00000553108.1	SNHG14-013	chr15	25330417	25355602	+	17	52,133,253,130,141,102,119,112,134,112,131,117,129,106,206,161,70,	0,2196,4343,6319,8563,10356,12050,13446,13874,18588,20893,22201,22639,23727,23927,24284,25115,	-	Multiple complex diseases
rs6576404	chr15	25332717	25332718	+	ENSG00000224078.6	SNHG14	ENST00000549804.2	SNHG14-012	chr15	25295778	25367623	+	33	98,160,139,141,140,139,160,132,134,134,134,117,132,133,133,99,130,141,119,112,134,112,131,117,129,106,206,161,130,358,106,115,3412,	0,8927,11318,14083,19488,22093,23260,25103,26225,28230,30459,31957,32764,34558,36835,39280,40958,43202,46689,48085,48513,53227,55532,56840,57278,58366,58566,58923,61133,64667,66778,67636,68433,	-	Multiple complex diseases
rs8030752	chr15	25355467	25355468	+	ENSG00000224078.6	SNHG14	ENST00000546682.1	SNHG14-022	chr15	25326300	25359074	+	17	71,117,132,133,133,253,130,141,119,112,134,2436,117,129,106,206,4373,	0,1435,2242,4036,6313,8460,10436,12680,16167,17563,17991,22705,26318,26756,27844,28044,28401,	-	Multiple continuous traits in DGI samples
rs8036401	chr15	25355828	25355829	+	ENSG00000224078.6	SNHG14	ENST00000546682.1	SNHG14-022	chr15	25326300	25359074	+	17	71,117,132,133,133,253,130,141,119,112,134,2436,117,129,106,206,4373,	0,1435,2242,4036,6313,8460,10436,12680,16167,17563,17991,22705,26318,26756,27844,28044,28401,	-	Multiple complex diseases
rs7174811	chr15	25356333	25356334	+	ENSG00000224078.6	SNHG14	ENST00000546682.1	SNHG14-022	chr15	25326300	25359074	+	17	71,117,132,133,133,253,130,141,119,112,134,2436,117,129,106,206,4373,	0,1435,2242,4036,6313,8460,10436,12680,16167,17563,17991,22705,26318,26756,27844,28044,28401,	rs8036401	Multiple complex diseases
rs691	chr15	25364794	25364795	+	ENSG00000224078.6	SNHG14	ENST00000549804.2	SNHG14-012	chr15	25295778	25367623	+	33	98,160,139,141,140,139,160,132,134,134,134,117,132,133,133,99,130,141,119,112,134,112,131,117,129,106,206,161,130,358,106,115,3412,	0,8927,11318,14083,19488,22093,23260,25103,26225,28230,30459,31957,32764,34558,36835,39280,40958,43202,46689,48085,48513,53227,55532,56840,57278,58366,58566,58923,61133,64667,66778,67636,68433,	-	Multiple continuous traits in DGI samples
rs2739791	chr15	25463656	25463657	+	ENSG00000224078.6	SNHG14	ENST00000453082.2	SNHG14-003	chr15	25463498	25492435	+	26	621,132,132,44,132,45,132,132,41,112,45,132,45,146,43,45,45,132,45,131,45,137,72,133,45,132,	0,3807,4707,5223,6663,7177,8566,10428,10942,12318,12814,13848,14359,15706,16223,18057,21816,23207,23720,25075,25588,25783,26786,26937,27454,28805,	rs6576404	Multiple complex diseases
rs1444621	chr15	26110471	26110472	+	ENSG00000259011.1	RP11-2C7.1	ENST00000557558.1	RP11-2C7.1-001	chr15	26110441	26122358	+	2	225,504,	0,11413,	rs2044313	Stroke
rs11635392	chr15	26678607	26678608	+	ENSG00000235160.1	AC009878.2	ENST00000450324.1	AC009878.2-001	chr15	26678520	26691748	+	2	343,173,	0,13055,	rs2059637	Multiple complex diseases
rs11070678	chr15	31219763	31219764	+	ENSG00000270015.1	RP11-540B6.6	ENST00000602886.1	RP11-540B6.6-001	chr15	31218716	31220610	+	1	1894,	0,	rs12438793; rs7178375	Stroke; Hypertriglyceridemia
rs12102006	chr15	35069489	35069490	+	ENSG00000250007.2	RP11-814P5.1	ENST00000503496.1	RP11-814P5.1-001	chr15	35047284	35105124	+	3	138,161,2428,	0,22187,55412,	rs7174852; rs752876	Multiple complex diseases; CVD outcomes
rs12102006	chr15	35069489	35069490	+	ENSG00000250007.2	RP11-814P5.1	ENST00000558707.1	RP11-814P5.1-002	chr15	35047362	35082374	+	3	60,161,367,	0,22109,34645,	rs7174852; rs752876	Multiple complex diseases; CVD outcomes
rs7182728	chr15	35102740	35102741	+	ENSG00000250007.2	RP11-814P5.1	ENST00000503496.1	RP11-814P5.1-001	chr15	35047284	35105124	+	3	138,161,2428,	0,22187,55412,	rs1402861	Blood Pressure
rs7181795	chr15	35102904	35102905	+	ENSG00000250007.2	RP11-814P5.1	ENST00000503496.1	RP11-814P5.1-001	chr15	35047284	35105124	+	3	138,161,2428,	0,22187,55412,	rs1402861	Blood Pressure
rs7166311	chr15	35102939	35102940	+	ENSG00000250007.2	RP11-814P5.1	ENST00000503496.1	RP11-814P5.1-001	chr15	35047284	35105124	+	3	138,161,2428,	0,22187,55412,	rs1402861	Blood Pressure
rs4542617	chr15	35104419	35104420	+	ENSG00000250007.2	RP11-814P5.1	ENST00000503496.1	RP11-814P5.1-001	chr15	35047284	35105124	+	3	138,161,2428,	0,22187,55412,	rs1402861	Blood Pressure
rs2339645	chr15	35104433	35104434	+	ENSG00000250007.2	RP11-814P5.1	ENST00000503496.1	RP11-814P5.1-001	chr15	35047284	35105124	+	3	138,161,2428,	0,22187,55412,	rs1402861	Blood Pressure
rs2879530	chr15	35104527	35104528	+	ENSG00000250007.2	RP11-814P5.1	ENST00000503496.1	RP11-814P5.1-001	chr15	35047284	35105124	+	3	138,161,2428,	0,22187,55412,	rs1402861	Blood Pressure
rs2339646	chr15	35104693	35104694	+	ENSG00000250007.2	RP11-814P5.1	ENST00000503496.1	RP11-814P5.1-001	chr15	35047284	35105124	+	3	138,161,2428,	0,22187,55412,	rs1402861	Blood Pressure
rs4356430	chr15	38796745	38796746	+	ENSG00000259326.1	RP11-102L12.2	ENST00000560231.1	RP11-102L12.2-001	chr15	38795053	38797182	+	1	2129,	0,	rs8039162; rs8029989	Multiple complex diseases; Psychosis (atypical)
rs16969090	chr15	39773217	39773218	+	ENSG00000259269.1	RP11-624L4.2	ENST00000560815.1	RP11-624L4.2-003	chr15	39771536	39773407	+	2	17,239,	0,1632,	rs16952145; rs8042191	Multiple complex diseases; Multiple complex diseases
rs4924413	chr15	40348696	40348697	+	ENSG00000248508.2	RP11-521C20.4	ENST00000560341.1	RP11-521C20.4-002	chr15	40331549	40349184	+	4	100,109,189,254,	0,6612,17104,17381,	rs4924410	Ewing sarcoma
rs4497657	chr15	40359432	40359433	+	ENSG00000248508.2	RP11-521C20.4	ENST00000504245.1	RP11-521C20.4-001	chr15	40331511	40359491	+	3	138,109,2070,	0,6650,25910,	rs4924410	Ewing sarcoma
rs8041991	chr15	40845070	40845071	+	ENSG00000259536.1	RP11-111A22.1	ENST00000561460.1	RP11-111A22.1-001	chr15	40780239	40850183	+	4	167,113,931,1031,	0,20291,64802,68913,	rs16970734	Multiple complex diseases
rs8041991	chr15	40845070	40845071	+	ENSG00000259536.1	RP11-111A22.1	ENST00000561039.1	RP11-111A22.1-002	chr15	40800222	40845449	+	3	44,113,408,	0,308,44819,	rs16970734	Multiple complex diseases
rs7162231	chr15	41591858	41591859	+	ENSG00000247556.2	OIP5-AS1	ENST00000500949.2	OIP5-AS1-001	chr15	41576202	41598732	+	4	106,139,90,8494,	0,1220,2006,14036,	rs7163649; rs28374715	Multiple complex diseases; Ulcerative colitis
rs10467974	chr15	41598447	41598448	+	ENSG00000247556.2	OIP5-AS1	ENST00000500949.2	OIP5-AS1-001	chr15	41576202	41598732	+	4	106,139,90,8494,	0,1220,2006,14036,	rs16971733; rs8034073; rs7163649; rs8030683	Amyotrophic Lateral Sclerosis (ALS); Amyotrophic Lateral Sclerosis (ALS); Multiple complex diseases; Multiple complex diseases
rs1197687	chr15	42118650	42118651	-	ENSG00000250379.1	RP11-23P13.4	ENST00000510176.1	RP11-23P13.4-001	chr15	42117296	42120134	-	3	275,110,200,	0,1315,2638,	rs1918310; rs16971976	Multiple complex diseases; Multiple continuous traits in DGI samples
rs1043627	chr15	42119899	42119900	-	ENSG00000250379.1	RP11-23P13.4	ENST00000512295.1	RP11-23P13.4-002	chr15	42118223	42120053	-	2	294,219,	0,1611,	rs1918310; rs16971976	Multiple complex diseases; Multiple continuous traits in DGI samples
rs11022	chr15	42824577	42824578	-	ENSG00000261684.1	RP11-265N6.1	ENST00000564805.1	RP11-265N6.1-001	chr15	42824064	42825038	-	2	335,511,	0,463,	rs17766258; rs16973148; rs2617237; rs10518763; rs17709596; rs12913324	Multiple complex diseases; Multiple complex diseases; Body Composition; Body Mass Index; Multiple complex diseases; Multiple complex diseases; Multiple complex diseases
rs12594765	chr15	43034789	43034790	+	ENSG00000246283.2	CTD-2036P10.3	ENST00000500850.2	CTD-2036P10.3-001	chr15	43032945	43035400	+	2	816,1201,	0,1254,	rs16957063	Protein quantitative trait loci
rs12592573	chr15	43035003	43035004	+	ENSG00000246283.2	CTD-2036P10.3	ENST00000500850.2	CTD-2036P10.3-001	chr15	43032945	43035400	+	2	816,1201,	0,1254,	rs16957063	Protein quantitative trait loci
rs8033336	chr15	43035130	43035131	+	ENSG00000246283.2	CTD-2036P10.3	ENST00000500850.2	CTD-2036P10.3-001	chr15	43032945	43035400	+	2	816,1201,	0,1254,	rs16957063	Protein quantitative trait loci
rs1908796	chr15	47687790	47687791	-	ENSG00000259221.1	CTD-2050N2.1	ENST00000559799.1	CTD-2050N2.1-001	chr15	47651626	47688929	-	3	668,128,382,	0,36131,36921,	rs578458; rs281296; rs281291	Body Mass Index; Body Mass Index; Body Mass Index; Body Mass Index; Body Mass Index; Body Mass Index; Coronary Artery Disease; Coronary Artery Disease
rs1908796	chr15	47687790	47687791	-	ENSG00000259221.1	CTD-2050N2.1	ENST00000557882.1	CTD-2050N2.1-002	chr15	47652196	47688802	-	4	98,139,128,255,	0,20457,35561,36351,	rs578458; rs281296; rs281291	Body Mass Index; Body Mass Index; Body Mass Index; Body Mass Index; Body Mass Index; Body Mass Index; Coronary Artery Disease; Coronary Artery Disease
rs1908796	chr15	47687790	47687791	-	ENSG00000259221.1	CTD-2050N2.1	ENST00000560180.1	CTD-2050N2.1-003	chr15	47652201	47688788	-	5	93,139,164,128,241,	0,20452,33317,35556,36346,	rs578458; rs281296; rs281291	Body Mass Index; Body Mass Index; Body Mass Index; Body Mass Index; Body Mass Index; Body Mass Index; Coronary Artery Disease; Coronary Artery Disease
rs1908795	chr15	47687834	47687835	-	ENSG00000259221.1	CTD-2050N2.1	ENST00000559799.1	CTD-2050N2.1-001	chr15	47651626	47688929	-	3	668,128,382,	0,36131,36921,	rs578458	Body Mass Index; Body Mass Index; Body Mass Index; Body Mass Index; Body Mass Index; Body Mass Index
rs1908795	chr15	47687834	47687835	-	ENSG00000259221.1	CTD-2050N2.1	ENST00000557882.1	CTD-2050N2.1-002	chr15	47652196	47688802	-	4	98,139,128,255,	0,20457,35561,36351,	rs578458	Body Mass Index; Body Mass Index; Body Mass Index; Body Mass Index; Body Mass Index; Body Mass Index
rs1908795	chr15	47687834	47687835	-	ENSG00000259221.1	CTD-2050N2.1	ENST00000560180.1	CTD-2050N2.1-003	chr15	47652201	47688788	-	5	93,139,164,128,241,	0,20452,33317,35556,36346,	rs578458	Body Mass Index; Body Mass Index; Body Mass Index; Body Mass Index; Body Mass Index; Body Mass Index
rs1813204	chr15	47688856	47688857	-	ENSG00000259221.1	CTD-2050N2.1	ENST00000559799.1	CTD-2050N2.1-001	chr15	47651626	47688929	-	3	668,128,382,	0,36131,36921,	rs578458	Body Mass Index; Body Mass Index; Body Mass Index; Body Mass Index; Body Mass Index; Body Mass Index
rs8027460	chr15	49075459	49075460	+	ENSG00000259670.1	RP11-485O10.2	ENST00000558304.1	RP11-485O10.2-001	chr15	49075386	49076318	+	2	182,224,	0,708,	rs784411; rs16961455; rs10519188; rs2289179; rs7176696; rs8035547; rs16961470	Prostate cancer (gene x gene interaction); Skin pigmentation; Skin pigmentation; Skin pigmentation; Multiple continuous traits in DGI samples; Skin pigmentation; Skin pigmentation; Type II Diabetes Mellitus; Skin pigmentation
rs2304546	chr15	49103243	49103244	+	ENSG00000259700.1	RP11-485O10.3	ENST00000560237.1	RP11-485O10.3-001	chr15	49102897	49103785	+	2	107,658,	0,230,	-	Skin pigmentation
rs2304546	chr15	49103243	49103244	+	ENSG00000259700.1	RP11-485O10.3	ENST00000559900.1	RP11-485O10.3-002	chr15	49102908	49104106	+	1	1198,	0,	-	Skin pigmentation
rs12905457	chr15	49239411	49239412	+	ENSG00000259602.1	RP11-138E16.1	ENST00000559620.1	RP11-138E16.1-001	chr15	49230432	49240228	+	4	137,179,143,207,	0,7716,8949,9589,	rs10519199	Echocardiography
rs10519235	chr15	49946371	49946372	+	ENSG00000261597.1	RP11-353B9.1	ENST00000569135.1	RP11-353B9.1-001	chr15	49944335	49948429	+	1	4094,	0,	rs8039808	Response to antidepressant treatment
rs10152754	chr15	49947637	49947638	+	ENSG00000261597.1	RP11-353B9.1	ENST00000569135.1	RP11-353B9.1-001	chr15	49944335	49948429	+	1	4094,	0,	rs8039808	Response to antidepressant treatment
rs535648	chr15	50649360	50649361	+	ENSG00000244879.2	GABPB1-AS1	ENST00000499624.2	GABPB1-AS1-001	chr15	50647663	50650527	+	2	79,2231,	0,633,	rs16963635	Skin pigmentation
rs2470188	chr15	51661304	51661305	+	ENSG00000259194.1	RP11-108K3.4	ENST00000558785.1	RP11-108K3.4-001	chr15	51659573	51661307	+	2	99,75,	0,1659,	rs2470187	Multiple complex diseases
rs7173725	chr15	52378749	52378750	+	ENSG00000259178.1	CTD-2184D3.3	ENST00000558343.1	CTD-2184D3.3-001	chr15	52374498	52378771	+	3	53,151,258,	0,1681,4015,	rs10518674	ECG and HR variability
rs11854479	chr15	52870085	52870086	+	ENSG00000260618.1	RP11-23N2.4	ENST00000562062.1	RP11-23N2.4-001	chr15	52870038	52890906	+	4	234,110,100,168,	0,6991,12834,20700,	rs8034728	Multiple continuous traits in DGI samples
rs2243504	chr15	57597279	57597280	+	ENSG00000247982.2	RP11-358M11.2	ENST00000502027.1	RP11-358M11.2-002	chr15	57596922	57599956	+	3	1898,26,217,	0,2318,2817,	rs2733333	Parkinson Disease
rs11071397	chr15	59107496	59107497	+	ENSG00000259402.1	RP11-30K9.4	ENST00000560378.1	RP11-30K9.4-001	chr15	59107470	59109927	+	2	455,71,	0,2386,	rs4238331; rs2054096	Diabetes Mellitus; Diabetes Mellitus; Insulin Resistance; Insulin; Creatinine; Glomerular Filtration Rate; Glomerular Filtration Rate; Glomerular Filtration Rate
rs8036907	chr15	59413342	59413343	+	ENSG00000259732.1	RP11-59H7.3	ENST00000559026.1	RP11-59H7.3-001	chr15	59413232	59425449	+	2	532,101,	0,12116,	rs1446240; rs10518996	Crohn's disease; Echocardiography
rs2033721	chr15	60821974	60821975	+	ENSG00000245534.2	RP11-219B17.1	ENST00000558140.1	RP11-219B17.1-004	chr15	60771418	60822088	+	5	179,68,126,148,348,	0,9304,31188,49360,50322,	rs936013	Multiple continuous traits in DGI samples
rs17237908	chr15	61896647	61896648	+	ENSG00000259530.1	RP11-259A24.1	ENST00000561182.1	RP11-259A24.1-001	chr15	61890712	61897440	+	2	88,837,	0,5891,	rs8026487	Multiple complex diseases
rs1047471	chr15	62023362	62023363	+	ENSG00000259284.1	RP11-162I7.1	ENST00000561386.1	RP11-162I7.1-001	chr15	62022048	62023588	+	2	155,808,	0,732,	rs10519131; rs12916842	Parkinson's disease; Multiple complex diseases
rs8029942	chr15	62353457	62353458	+	ENSG00000259251.2	RP11-643M14.1	ENST00000560813.2	RP11-643M14.1-001	chr15	62352701	62353473	+	2	341,307,	0,465,	rs1436958; rs17271305	IgG glycosylation; Multiple complex diseases; Two-hour glucose challenge; two-hour glucose challenge
rs8029942	chr15	62353457	62353458	+	ENSG00000259251.2	RP11-643M14.1	ENST00000558368.2	RP11-643M14.1-002	chr15	62352712	62354633	+	1	1921,	0,	rs1436958; rs17271305	IgG glycosylation; Multiple complex diseases; Two-hour glucose challenge; two-hour glucose challenge
rs12912208	chr15	62354569	62354570	+	ENSG00000259251.2	RP11-643M14.1	ENST00000558368.2	RP11-643M14.1-002	chr15	62352712	62354633	+	1	1921,	0,	rs1436958; rs17271305	IgG glycosylation; Multiple complex diseases; Two-hour glucose challenge; two-hour glucose challenge
rs4344684	chr15	63397317	63397318	+	ENSG00000259672.1	RP11-69G7.1	ENST00000560238.1	RP11-69G7.1-001	chr15	63391068	63402602	+	4	111,106,153,288,	0,6215,7372,11246,	rs2652834	HDL cholesterol; HDL cholesterol
rs7181141	chr15	63398551	63398552	+	ENSG00000259672.1	RP11-69G7.1	ENST00000560238.1	RP11-69G7.1-001	chr15	63391068	63402602	+	4	111,106,153,288,	0,6215,7372,11246,	rs2652834	HDL cholesterol; HDL cholesterol
rs563082	chr15	64762592	64762593	+	ENSG00000259682.1	RP11-702L15.4	ENST00000558443.1	RP11-702L15.4-001	chr15	64762451	64763563	+	2	330,61,	0,1051,	rs7174731	Multiple complex diseases
rs950784	chr15	67697022	67697023	-	ENSG00000259673.1	IQCH-AS1	ENST00000561232.1	IQCH-AS1-001	chr15	67695956	67814182	-	6	4857,164,80,218,103,326,	0,17716,26702,62875,115381,117900,	rs8040095	Multiple complex diseases
rs950784	chr15	67697022	67697023	-	ENSG00000259673.1	IQCH-AS1	ENST00000559298.1	IQCH-AS1-003	chr15	67695956	67813974	-	6	4857,164,284,264,93,91,	0,17716,56073,62875,63343,117927,	rs8040095	Multiple complex diseases
rs1503285	chr15	69589017	69589018	-	ENSG00000261634.1	RP11-352D13.6	ENST00000564796.1	RP11-352D13.6-001	chr15	69588683	69591102	-	1	2419,	0,	rs2899748; rs7167499	Magnesium; Magnesium
rs7182493	chr15	69684049	69684050	+	ENSG00000259645.1	RP11-253M7.6	ENST00000560870.1	RP11-253M7.6-001	chr15	69683530	69684488	+	2	531,163,	0,795,	rs11072089	Bipolar disorder and schizophrenia; Multiple continuous traits in DGI samples
rs11634798	chr15	69684388	69684389	+	ENSG00000259645.1	RP11-253M7.6	ENST00000560870.1	RP11-253M7.6-001	chr15	69683530	69684488	+	2	531,163,	0,795,	rs11072089	Bipolar disorder and schizophrenia; Multiple continuous traits in DGI samples
rs1394415	chr15	69696248	69696249	-	ENSG00000259426.1	RP11-253M7.1	ENST00000558107.1	RP11-253M7.1-002	chr15	69696183	69706559	-	2	436,69,	0,10307,	rs11072089	Bipolar disorder and schizophrenia; Multiple continuous traits in DGI samples
rs3743308	chr15	69855523	69855524	+	ENSG00000245750.3	RP11-279F6.1	ENST00000559029.1	RP11-279F6.1-007	chr15	69845054	69856009	+	3	41,187,81,	0,10400,10874,	rs3759825; rs8030051	Multiple complex diseases; Multiple complex diseases
rs3743308	chr15	69855523	69855524	+	ENSG00000245750.3	RP11-279F6.1	ENST00000558633.1	RP11-279F6.1-005	chr15	69755364	69857576	+	6	100,59,221,187,215,44,	0,1807,5147,100090,100564,102168,	rs3759825; rs8030051	Multiple complex diseases; Multiple complex diseases
rs3743308	chr15	69855523	69855524	+	ENSG00000245750.3	RP11-279F6.1	ENST00000559025.1	RP11-279F6.1-002	chr15	69755445	69857574	+	6	19,191,221,187,215,42,	0,4323,5066,100009,100483,102087,	rs3759825; rs8030051	Multiple complex diseases; Multiple complex diseases
rs3743308	chr15	69855523	69855524	+	ENSG00000245750.3	RP11-279F6.1	ENST00000560882.1	RP11-279F6.1-006	chr15	69760374	69863422	+	6	57,221,187,215,334,344,	0,137,95080,95554,97158,102704,	rs3759825; rs8030051	Multiple complex diseases; Multiple complex diseases
rs3743308	chr15	69855523	69855524	+	ENSG00000245750.3	RP11-279F6.1	ENST00000558781.1	RP11-279F6.1-008	chr15	69850530	69863422	+	5	142,187,215,334,344,	0,4924,5398,7002,12548,	rs3759825; rs8030051	Multiple complex diseases; Multiple complex diseases
rs3743308	chr15	69855523	69855524	+	ENSG00000245750.3	RP11-279F6.1	ENST00000498938.2	RP11-279F6.1-003	chr15	69854061	69863422	+	5	295,187,215,304,344,	0,1393,1867,3501,9017,	rs3759825; rs8030051	Multiple complex diseases; Multiple complex diseases
rs16953472	chr15	69857757	69857758	+	ENSG00000245750.3	RP11-279F6.1	ENST00000560882.1	RP11-279F6.1-006	chr15	69760374	69863422	+	6	57,221,187,215,334,344,	0,137,95080,95554,97158,102704,	rs8030051; rs3759825	Multiple complex diseases; Multiple complex diseases
rs16953472	chr15	69857757	69857758	+	ENSG00000245750.3	RP11-279F6.1	ENST00000558781.1	RP11-279F6.1-008	chr15	69850530	69863422	+	5	142,187,215,334,344,	0,4924,5398,7002,12548,	rs8030051; rs3759825	Multiple complex diseases; Multiple complex diseases
rs16953472	chr15	69857757	69857758	+	ENSG00000245750.3	RP11-279F6.1	ENST00000498938.2	RP11-279F6.1-003	chr15	69854061	69863422	+	5	295,187,215,304,344,	0,1393,1867,3501,9017,	rs8030051; rs3759825	Multiple complex diseases; Multiple complex diseases
rs16953472	chr15	69857757	69857758	+	ENSG00000245750.3	RP11-279F6.1	ENST00000559477.1	RP11-279F6.1-004	chr15	69857530	69863775	+	2	336,697,	0,5548,	rs8030051; rs3759825	Multiple complex diseases; Multiple complex diseases
rs304984	chr15	70134931	70134932	+	ENSG00000259703.1	LINC00593	ENST00000560853.1	LINC00593-001	chr15	70127572	70135459	+	5	48,74,83,218,1060,	0,2194,5512,6234,6827,	-	Multiple complex diseases
rs7167686	chr15	70618955	70618956	+	ENSG00000259503.1	RP11-543G18.1	ENST00000558226.1	RP11-543G18.1-001	chr15	70613914	70619081	+	2	122,405,	0,4762,	rs9744287; rs1971791	Multiple continuous traits in DGI samples; Amyotrophic lateral sclerosis
rs12908883	chr15	72643284	72643285	+	ENSG00000261460.1	RP11-106M3.3	ENST00000570175.1	RP11-106M3.3-001	chr15	72571207	72644135	+	3	165,1412,1571,	0,66519,71357,	rs10518987	Kidney Diseases
rs3743230	chr15	72669076	72669077	+	ENSG00000260339.1	HEXA-AS1	ENST00000567598.1	HEXA-AS1-001	chr15	72668453	72671129	+	1	2676,	0,	rs2009365	Body Weight Changes; Body Weights and Measures; Body Weights and Measures; Cholesterol, LDL; Cholesterol, LDL; Cholesterol, LDL; Cholesterol, LDL
rs2278543	chr15	73077201	73077202	+	ENSG00000260898.1	ADPGK-AS1	ENST00000563592.1	ADPGK-AS1-001	chr15	73075175	73090540	+	3	2362,172,196,	0,4587,15169,	rs4777534	Body Fat Distribution; Body Fat Distribution; Body Fat Distribution
rs16969393	chr15	74783369	74783370	+	ENSG00000261775.1	RP11-10O17.3	ENST00000562869.1	RP11-10O17.3-001	chr15	74781942	74809300	+	4	102,75,119,65,	0,1359,1862,27293,	rs8036030	Airflow obstruction
rs12917175	chr15	77818192	77818193	+	ENSG00000259362.2	RP11-307C19.1	ENST00000561283.2	RP11-307C19.1-001	chr15	77817881	77826452	+	2	806,3008,	0,5563,	-	Multiple continuous traits in DGI samples
rs12917314	chr15	77818284	77818285	+	ENSG00000259362.2	RP11-307C19.1	ENST00000561283.2	RP11-307C19.1-001	chr15	77817881	77826452	+	2	806,3008,	0,5563,	rs12917175; rs7119	Multiple continuous traits in DGI samples; Type 2 diabetes
rs12916642	chr15	77818425	77818426	+	ENSG00000259362.2	RP11-307C19.1	ENST00000561283.2	RP11-307C19.1-001	chr15	77817881	77826452	+	2	806,3008,	0,5563,	rs12917175; rs7119	Multiple continuous traits in DGI samples; Type 2 diabetes
rs12916515	chr15	77818517	77818518	+	ENSG00000259362.2	RP11-307C19.1	ENST00000561283.2	RP11-307C19.1-001	chr15	77817881	77826452	+	2	806,3008,	0,5563,	rs12917175; rs7119	Multiple continuous traits in DGI samples; Type 2 diabetes
rs8033654	chr15	77825249	77825250	+	ENSG00000259362.2	RP11-307C19.1	ENST00000561283.2	RP11-307C19.1-001	chr15	77817881	77826452	+	2	806,3008,	0,5563,	rs12901471; rs12917175	Multiple continuous traits in DGI samples; Multiple continuous traits in DGI samples
rs8033067	chr15	77825494	77825495	+	ENSG00000259362.2	RP11-307C19.1	ENST00000561283.2	RP11-307C19.1-001	chr15	77817881	77826452	+	2	806,3008,	0,5563,	rs12917175; rs7119; rs12901471	Multiple continuous traits in DGI samples; Type 2 diabetes; Multiple continuous traits in DGI samples
rs1055691	chr15	77864624	77864625	+	ENSG00000259420.1	RP11-307C19.2	ENST00000560590.1	RP11-307C19.2-002	chr15	77861311	77865206	+	3	207,195,300,	0,3281,3595,	rs12901471; rs17394732; rs7119; rs12917044; rs12917175	Multiple continuous traits in DGI samples; Multiple continuous traits in DGI samples; Type 2 diabetes; Multiple continuous traits in DGI samples; Multiple continuous traits in DGI samples
rs1055691	chr15	77864624	77864625	+	ENSG00000259420.1	RP11-307C19.2	ENST00000561123.1	RP11-307C19.2-001	chr15	77861311	77901023	+	4	207,195,175,142,	0,3281,3595,39570,	rs12901471; rs17394732; rs7119; rs12917044; rs12917175	Multiple continuous traits in DGI samples; Multiple continuous traits in DGI samples; Type 2 diabetes; Multiple continuous traits in DGI samples; Multiple continuous traits in DGI samples
rs1104815	chr15	77865045	77865046	+	ENSG00000259420.1	RP11-307C19.2	ENST00000560590.1	RP11-307C19.2-002	chr15	77861311	77865206	+	3	207,195,300,	0,3281,3595,	rs2137111	Anticoagulant levels
rs1104815	chr15	77865045	77865046	+	ENSG00000259420.1	RP11-307C19.2	ENST00000561123.1	RP11-307C19.2-001	chr15	77861311	77901023	+	4	207,195,175,142,	0,3281,3595,39570,	rs2137111	Anticoagulant levels
rs4778750	chr15	79277246	79277247	+	ENSG00000177699.4	RP11-16K12.1	ENST00000316148.4	RP11-16K12.1-001	chr15	79271230	79278268	+	2	435,1465,	0,5573,	rs3743201	Multiple continuous traits in DGI samples
rs1865997	chr15	80491452	80491453	-	ENSG00000259417.2	RP11-2E17.1	ENST00000560778.2	RP11-2E17.1-001	chr15	80487825	80544555	-	3	6531,152,207,	0,8105,56523,	-	Parkinson's disease
rs1865996	chr15	80491599	80491600	-	ENSG00000259417.2	RP11-2E17.1	ENST00000560778.2	RP11-2E17.1-001	chr15	80487825	80544555	-	3	6531,152,207,	0,8105,56523,	rs1865997	Parkinson's disease
rs2114707	chr15	80493901	80493902	-	ENSG00000259417.2	RP11-2E17.1	ENST00000560778.2	RP11-2E17.1-001	chr15	80487825	80544555	-	3	6531,152,207,	0,8105,56523,	rs1865998; rs8043254; rs1545119	Cholesterol, HDL; Blood Pressure; Blood Pressure; Cholesterol, HDL
rs16973064	chr15	81945481	81945482	+	ENSG00000259594.1	CTD-2034I4.2	ENST00000558153.1	CTD-2034I4.2-002	chr15	81944572	81980886	+	5	112,148,173,115,136,	0,861,14777,15936,36178,	rs718276	Cholesterol, HDL
rs17158366	chr15	83361079	83361080	+	ENSG00000259462.1	RP11-752G15.3	ENST00000560650.1	RP11-752G15.3-001	chr15	83316520	83361572	+	4	1039,171,118,810,	0,2001,2259,44242,	rs1267657; rs8043401	Parkinson's disease; Parkinson's disease
rs12442733	chr15	83361511	83361512	+	ENSG00000259462.1	RP11-752G15.3	ENST00000560650.1	RP11-752G15.3-001	chr15	83316520	83361572	+	4	1039,171,118,810,	0,2001,2259,44242,	rs1267658	Parkinson's disease
rs698620	chr15	85177207	85177208	-	ENSG00000254414.1	RP11-182J1.1	ENST00000527801.1	RP11-182J1.1-001	chr15	85175128	85177218	-	2	381,464,	0,1626,	rs11634320; rs11635505	Multiple complex diseases; Multiple complex diseases
rs12437886	chr15	86245814	86245815	+	ENSG00000259453.1	RP11-815J21.1	ENST00000558757.1	RP11-815J21.1-001	chr15	86244339	86246002	+	2	118,628,	0,1035,	rs383872; rs338538	Amyotrophic Lateral Sclerosis; Amyotrophic Lateral Sclerosis
rs12148610	chr15	86245927	86245928	+	ENSG00000259453.1	RP11-815J21.1	ENST00000558757.1	RP11-815J21.1-001	chr15	86244339	86246002	+	2	118,628,	0,1035,	rs6496109	Type II Diabetes Mellitus
rs2614668	chr15	86287866	86287867	-	ENSG00000259407.1	RP11-158M2.3	ENST00000558375.1	RP11-158M2.3-001	chr15	86287339	86293512	-	3	706,218,40,	0,4799,6133,	rs16943741; rs338513	Multiple continuous traits in DGI samples; Multiple continuous traits in DGI samples; Coronary Artery Disease; Body Mass Index
rs2542606	chr15	86298851	86298852	-	ENSG00000259416.2	RP11-158M2.5	ENST00000557908.2	RP11-158M2.5-001	chr15	86298171	86299468	-	3	301,138,416,	0,577,881,	rs16943741; rs338513; rs383872	Multiple continuous traits in DGI samples; Multiple continuous traits in DGI samples; Coronary Artery Disease; Body Mass Index; Amyotrophic Lateral Sclerosis
rs1496879	chr15	86839998	86839999	-	ENSG00000260125.1	RP11-31E22.1	ENST00000564487.1	RP11-31E22.1-003	chr15	86838879	86848212	-	3	1426,146,70,	0,4087,9263,	rs9630451	Multiple complex diseases
rs4243091	chr15	88122295	88122296	+	ENSG00000259527.1	LINC00052	ENST00000560153.1	LINC00052-002	chr15	88120159	88122917	+	3	119,55,1612,	0,781,1146,	rs4887298; rs10520658	Multiple complex diseases; Glucose; Multiple continuous traits in DGI samples
rs12437650	chr15	89613410	89613411	+	ENSG00000260123.1	RP11-326A19.4	ENST00000565938.1	RP11-326A19.4-001	chr15	89584453	89626050	+	4	78,101,89,329,	0,28868,34073,41268,	rs16942644; rs11073831; rs12595660	Multiple complex diseases; Multiple complex diseases; Multiple complex diseases
rs1054875	chr15	89879125	89879126	+	ENSG00000261441.1	RP11-217B1.2	ENST00000569473.1	RP11-217B1.2-002	chr15	89878283	89879392	+	1	1109,	0,	rs2307449	Menopause (age at onset)
rs1054875	chr15	89879125	89879126	+	ENSG00000261441.1	RP11-217B1.2	ENST00000562356.1	RP11-217B1.2-001	chr15	89878501	89879392	+	2	99,513,	0,378,	rs2307449	Menopause (age at onset)
rs3803528	chr15	89905332	89905333	+	ENSG00000255571.2	CTD-2335A18.1	ENST00000536780.2	CTD-2335A18.1-001	chr15	89904809	89938551	+	7	691,124,222,65,78,138,293,	0,16463,17469,26238,26925,27766,33449,	rs4932217	Height; Height
rs4309373	chr15	90248017	90248018	+	ENSG00000259561.1	RP11-300G22.2	ENST00000557964.1	RP11-300G22.2-001	chr15	90247895	90248646	+	2	336,113,	0,638,	rs11634708	Type II Diabetes Mellitus
rs4773	chr15	91463841	91463842	-	ENSG00000259661.1	AC068831.15	ENST00000560522.1	AC068831.15-001	chr15	91463447	91464416	-	2	174,621,	0,348,	rs2677744; rs1266483	Attention deficit hyperactivity disorder; Multiple complex diseases
rs14280	chr15	91509733	91509734	+	ENSG00000258725.1	AC068831.8	ENST00000556200.1	AC068831.8-001	chr15	91509574	91516336	+	2	334,247,	0,6515,	rs1266483	Multiple complex diseases
rs14280	chr15	91509733	91509734	+	ENSG00000258725.1	AC068831.8	ENST00000554388.1	AC068831.8-002	chr15	91509601	91531854	+	4	307,136,87,995,	0,15583,17320,21258,	rs1266483	Multiple complex diseases
rs11857612	chr15	91525317	91525318	+	ENSG00000258725.1	AC068831.8	ENST00000554388.1	AC068831.8-002	chr15	91509601	91531854	+	4	307,136,87,995,	0,15583,17320,21258,	rs1266483	Multiple complex diseases
rs3803563	chr15	91531351	91531352	+	ENSG00000258725.1	AC068831.8	ENST00000554388.1	AC068831.8-002	chr15	91509601	91531854	+	4	307,136,87,995,	0,15583,17320,21258,	rs8042680; rs6496742	Type 2 diabetes; Brain aging, MRI and cognition phenotypes
rs17692742	chr15	91531797	91531798	+	ENSG00000258725.1	AC068831.8	ENST00000554388.1	AC068831.8-002	chr15	91509601	91531854	+	4	307,136,87,995,	0,15583,17320,21258,	rs6496742	Brain aging, MRI and cognition phenotypes
rs7162685	chr15	91566861	91566862	+	ENSG00000214432.5	AC068831.10	ENST00000417221.4	AC068831.10-002	chr15	91565851	91566931	+	2	119,389,	0,691,	rs8042680	Type 2 diabetes
rs7162685	chr15	91566861	91566862	+	ENSG00000214432.5	AC068831.10	ENST00000501381.3	AC068831.10-005	chr15	91565851	91574370	+	4	119,659,361,482,	0,691,7259,8037,	rs8042680	Type 2 diabetes
rs8033394	chr15	92037100	92037101	+	ENSG00000258551.1	RP11-661P17.1	ENST00000554333.1	RP11-661P17.1-001	chr15	92006566	92038080	+	4	295,96,91,1658,	0,9884,26050,29856,	-	Multiple complex diseases
rs2215084	chr15	92692945	92692946	-	ENSG00000260661.1	RP11-152L20.3	ENST00000561674.1	RP11-152L20.3-001	chr15	92691981	92874267	-	4	1032,87,145,40,	0,8403,164289,182246,	rs6496897	Minor histocompatibility antigenicity
rs16947098	chr15	93142623	93142624	+	ENSG00000258676.2	RP11-386M24.3	ENST00000567689.1	RP11-386M24.3-002	chr15	93141787	93143767	+	1	1980,	0,	rs2173063	Subcutaneous adipose tissue
rs17704159	chr15	93142965	93142966	+	ENSG00000258676.2	RP11-386M24.3	ENST00000567689.1	RP11-386M24.3-002	chr15	93141787	93143767	+	1	1980,	0,	rs1390786; rs4777727; rs4777724	HIV-1 disease progression; Socioeconomic Factors; HIV-1 disease progression; Socioeconomic Factors; HIV-1 disease progression
rs16947100	chr15	93143346	93143347	+	ENSG00000258676.2	RP11-386M24.3	ENST00000567689.1	RP11-386M24.3-002	chr15	93141787	93143767	+	1	1980,	0,	rs2173063	Subcutaneous adipose tissue
rs11857050	chr15	94406398	94406399	+	ENSG00000258476.1	RP11-76E17.3	ENST00000554530.1	RP11-76E17.3-001	chr15	94406337	94421585	+	5	108,414,268,143,323,	0,633,2272,6582,14925,	rs1891448	Multiple continuous traits in DGI samples
rs12911109	chr15	94407220	94407221	+	ENSG00000258476.1	RP11-76E17.3	ENST00000554530.1	RP11-76E17.3-001	chr15	94406337	94421585	+	5	108,414,268,143,323,	0,633,2272,6582,14925,	rs1891448	Multiple continuous traits in DGI samples
rs7179017	chr15	94410885	94410886	+	ENSG00000258476.1	RP11-76E17.3	ENST00000556030.1	RP11-76E17.3-003	chr15	94408735	94410944	+	2	142,316,	0,1893,	rs11857237; rs1891448	Multiple continuous traits in DGI samples; Multiple continuous traits in DGI samples
rs4984682	chr16	740403	740404	+	ENSG00000261659.2	LA16c-313D11.12	ENST00000575305.1	LA16c-313D11.12-002	chr16	739000	742413	+	1	3413,	0,	rs3830140	Heart Failure
rs4984913	chr16	740465	740466	+	ENSG00000261659.2	LA16c-313D11.12	ENST00000575305.1	LA16c-313D11.12-002	chr16	739000	742413	+	1	3413,	0,	rs3830140	Heart Failure
rs578629	chr16	1046470	1046471	-	ENSG00000260496.2	RP11-161M6.3	ENST00000565401.1	RP11-161M6.3-001	chr16	1046318	1047907	-	2	298,246,	0,1343,	rs591332	Rheumatoid Arthritis, cyclic citrullinated peptide (CCP) positive
rs578629	chr16	1046470	1046471	-	ENSG00000260496.2	RP11-161M6.3	ENST00000599946.1	RP11-161M6.3-201	chr16	1041147	1050926	-	8	90,115,149,148,132,160,106,84,	0,94,717,5321,6795,9230,9585,9695,	rs591332	Rheumatoid Arthritis, cyclic citrullinated peptide (CCP) positive
rs1057983	chr16	1660273	1660274	+	ENSG00000260989.1	LA16c-395F10.2	ENST00000563162.1	LA16c-395F10.2-001	chr16	1630527	1660329	+	3	59,68,358,	0,23888,29444,	-	Parkinson's disease
rs12599229	chr16	2323393	2323394	+	ENSG00000260778.1	hsa-mir-940	ENST00000563734.1	hsa-mir-940.1-002	chr16	2318155	2323419	+	2	111,432,	0,4832,	rs9796949	Hemoglobin A, Glycosylated
rs6500742	chr16	6109220	6109221	+	ENSG00000257180.1	RP11-509E10.1	ENST00000549303.1	RP11-509E10.1-001	chr16	6106975	6142955	+	4	130,48,64,534,	0,2231,33099,35446,	rs1906060	Intraocular pressure
rs2361072	chr16	8426213	8426214	+	ENSG00000259819.1	RP11-568A19.1	ENST00000566236.1	RP11-568A19.1-001	chr16	8419865	8426278	+	3	125,62,218,	0,1440,6195,	rs29586	Multiple complex diseases
rs9039	chr16	9205362	9205363	+	ENSG00000263244.1	RP11-473I1.10	ENST00000574616.1	RP11-473I1.10-001	chr16	9201097	9207038	+	1	5941,	0,	-	Body Fat Distribution
rs7189608	chr16	9497244	9497245	+	ENSG00000261617.1	RP11-243A14.1	ENST00000564305.1	RP11-243A14.1-001	chr16	9449444	9501950	+	3	193,54,5051,	0,46142,47455,	rs837359	Multiple continuous traits in DGI samples
rs7186581	chr16	9500508	9500509	+	ENSG00000261617.1	RP11-243A14.1	ENST00000564305.1	RP11-243A14.1-001	chr16	9449444	9501950	+	3	193,54,5051,	0,46142,47455,	rs837359	Multiple continuous traits in DGI samples
rs2314676	chr16	9595406	9595407	+	ENSG00000260071.1	RP11-418I22.2	ENST00000570038.1	RP11-418I22.2-001	chr16	9560511	9611421	+	6	356,120,64,80,71,105,	0,34837,35069,48044,50528,50805,	rs720763; rs12935313	Multiple complex diseases; Multiple complex diseases
rs12444387	chr16	10130870	10130871	+	ENSG00000261810.1	RP11-895K13.2	ENST00000569218.1	RP11-895K13.2-001	chr16	10127540	10131154	+	2	176,312,	0,3302,	rs8050385; rs10500372; rs10500373	Amyotrophic Lateral Sclerosis; Rheumatoid Arthritis, cyclic citrullinated peptide (CCP) positive; Rheumatoid Arthritis, cyclic citrullinated peptide (CCP) positive
rs12447029	chr16	10131048	10131049	+	ENSG00000261810.1	RP11-895K13.2	ENST00000569218.1	RP11-895K13.2-001	chr16	10127540	10131154	+	2	176,312,	0,3302,	rs10500372; rs8050385	Rheumatoid Arthritis, cyclic citrullinated peptide (CCP) positive; Amyotrophic Lateral Sclerosis
rs8051482	chr16	11564492	11564493	+	ENSG00000262999.1	CTD-3088G3.6	ENST00000572950.1	CTD-3088G3.6-001	chr16	11559115	11567030	+	3	273,109,1897,	0,5355,6018,	rs7197119	Coronary Artery Disease; Coronary Artery Disease
rs12149268	chr16	12847753	12847754	+	ENSG00000260378.1	CTD-2583P5.1	ENST00000564016.1	CTD-2583P5.1-001	chr16	12839729	12851692	+	5	106,76,167,90,347,	0,7118,7348,7953,11616,	rs4781324; rs8182207; rs13330825; rs8059402; rs4781323; rs8057200	Multiple continuous traits in DGI samples; Multiple continuous traits in DGI samples; Multiple continuous traits in DGI samples; Multiple continuous traits in DGI samples; Multiple continuous traits in DGI samples; Multiple continuous traits in DGI samples; Multiple continuous traits in DGI samples; Multiple continuous traits in DGI samples; Multiple continuous traits in DGI samples
rs9940268	chr16	12854323	12854324	+	ENSG00000261158.1	CTD-2583P5.3	ENST00000569407.1	CTD-2583P5.3-001	chr16	12853138	12855019	+	2	134,793,	0,1088,	rs7187198	Multiple complex diseases
rs2865628	chr16	12854487	12854488	+	ENSG00000261158.1	CTD-2583P5.3	ENST00000569407.1	CTD-2583P5.3-001	chr16	12853138	12855019	+	2	134,793,	0,1088,	rs938902	Multiple complex diseases
rs12708815	chr16	17228367	17228368	+	ENSG00000261448.1	CTD-2576D5.4	ENST00000567344.1	CTD-2576D5.4-001	chr16	17228360	17232593	+	3	47,99,495,	0,3012,3738,	rs12927816; rs11641613	Body Height; Body Height
rs16970910	chr16	21132126	21132127	+	ENSG00000263331.1	CTC-508F8.1	ENST00000575612.1	CTC-508F8.1-001	chr16	21132078	21141429	+	3	84,194,127,	0,8462,9224,	rs16970887	Multiple complex diseases
rs26767	chr16	23698456	23698457	-	ENSG00000261266.1	CTD-2196E14.5	ENST00000566143.1	CTD-2196E14.5-001	chr16	23698369	23699665	-	2	221,252,	0,1044,	rs35635; rs249954; rs35585	Multiple complex diseases; Autism spectrum disorder, attention deficit-hyperactivity disorder, bipolar disorder, major depressive disorder, and schizophrenia (combined); Multiple complex diseases
rs4407079	chr16	29931898	29931899	-	ENSG00000260114.1	CTD-2574D22.4	ENST00000567795.1	CTD-2574D22.4-001	chr16	29930956	29933226	-	1	2270,	0,	rs4787484	Response to taxane treatment (placlitaxel)
rs4609871	chr16	29932063	29932064	-	ENSG00000260114.1	CTD-2574D22.4	ENST00000567795.1	CTD-2574D22.4-001	chr16	29930956	29933226	-	1	2270,	0,	rs4787484	Response to taxane treatment (placlitaxel)
rs6565191	chr16	30546487	30546488	+	ENSG00000235560.3	AC002310.12	ENST00000457283.3	AC002310.12-001	chr16	30546072	30548465	+	2	729,716,	0,1677,	-	Multiple complex diseases
rs6565191	chr16	30546487	30546488	+	ENSG00000235560.3	AC002310.12	ENST00000569752.1	AC002310.12-002	chr16	30546431	30547520	+	2	370,382,	0,707,	-	Multiple complex diseases
rs9925964	chr16	31129894	31129895	+	ENSG00000262766.1	RP11-196G11.4	ENST00000576336.1	RP11-196G11.4-001	chr16	31129398	31130068	+	2	499,44,	0,626,	rs9923231; rs10871454	Warfarin maintenance dose; Warfarin maintenance dose; Warfarin maintenance dose
rs11864739	chr16	31799735	31799736	+	ENSG00000261922.1	AC002519.8	ENST00000574845.1	AC002519.8-001	chr16	31799522	31800928	+	1	1406,	0,	rs17839518	Alzheimer's disease
rs11864739	chr16	31799735	31799736	+	ENSG00000259810.1	AC002519.5	ENST00000570073.1	AC002519.5-001	chr16	31799522	31801961	+	1	2439,	0,	rs17839518	Alzheimer's disease
rs8052858	chr16	34616590	34616591	+	ENSG00000259841.2	RP11-488I20.3	ENST00000569242.1	RP11-488I20.3-002	chr16	34597901	34624955	+	9	300,144,242,119,668,130,145,171,882,	0,12975,15041,16438,18063,18938,19180,22348,26172,	rs8055603; rs17841582	Multiple complex diseases; Multiple complex diseases
rs11862741	chr16	34874728	34874729	+	ENSG00000259791.1	RP11-14K3.7	ENST00000566449.1	RP11-14K3.7-001	chr16	34874399	34874953	+	1	554,	0,	rs8057388; rs7198892; rs11860567; rs8054993	Multiple complex diseases; Multiple complex diseases; Multiple complex diseases; Multiple complex diseases
rs8063544	chr16	34989812	34989813	+	ENSG00000261122.1	RP11-352B15.1	ENST00000566900.1	RP11-352B15.1-001	chr16	34980922	34990886	+	3	275,77,1137,	0,2209,8827,	rs7198892; rs11860567; rs8054993; rs7194464; rs8057388; rs8058675; rs17841551	Multiple complex diseases; Multiple complex diseases; Multiple complex diseases; Multiple complex diseases; Multiple complex diseases; Multiple complex diseases; Multiple complex diseases
rs8063544	chr16	34989812	34989813	+	ENSG00000261122.1	RP11-352B15.1	ENST00000565625.1	RP11-352B15.1-002	chr16	34982727	34990167	+	3	231,77,418,	0,404,7022,	rs7198892; rs11860567; rs8054993; rs7194464; rs8057388; rs8058675; rs17841551	Multiple complex diseases; Multiple complex diseases; Multiple complex diseases; Multiple complex diseases; Multiple complex diseases; Multiple complex diseases; Multiple complex diseases
rs8063544	chr16	34989812	34989813	+	ENSG00000261122.1	RP11-352B15.1	ENST00000562769.1	RP11-352B15.1-003	chr16	34977638	34989997	+	4	135,134,77,248,	0,2431,5493,12111,	rs7198892; rs11860567; rs8054993; rs7194464; rs8057388; rs8058675; rs17841551	Multiple complex diseases; Multiple complex diseases; Multiple complex diseases; Multiple complex diseases; Multiple complex diseases; Multiple complex diseases; Multiple complex diseases
rs16955095	chr16	47333622	47333623	+	ENSG00000261369.1	RP11-474B12.1	ENST00000564739.1	RP11-474B12.1-001	chr16	47333357	47351725	+	3	502,102,266,	0,13192,18102,	rs16953067	Multiple complex diseases
rs12933948	chr16	48705824	48705825	+	ENSG00000260086.1	RP11-42I10.1	ENST00000564212.1	RP11-42I10.1-002	chr16	48657357	48707389	+	3	157,134,563,	0,48453,49469,	rs6500395	Response to tocilizumab in rheumatoid arthritis
rs12933948	chr16	48705824	48705825	+	ENSG00000260086.1	RP11-42I10.1	ENST00000565072.1	RP11-42I10.1-003	chr16	48657372	48710663	+	3	142,173,359,	0,48399,52932,	rs6500395	Response to tocilizumab in rheumatoid arthritis
rs11076585	chr16	48775241	48775242	+	ENSG00000260086.1	RP11-42I10.1	ENST00000568150.1	RP11-42I10.1-001	chr16	48657346	48778553	+	4	168,120,83,176,	0,117847,120811,121031,	rs6500395; rs2111243	Response to tocilizumab in rheumatoid arthritis; Type II Diabetes Mellitus
rs2029923	chr16	50916463	50916464	+	ENSG00000263082.1	CTD-2034I21.2	ENST00000576842.1	CTD-2034I21.2-001	chr16	50914119	50918012	+	2	53,2195,	0,1698,	-	Crohn's disease
rs2029922	chr16	50917118	50917119	+	ENSG00000263082.1	CTD-2034I21.2	ENST00000576842.1	CTD-2034I21.2-001	chr16	50914119	50918012	+	2	53,2195,	0,1698,	rs8062727; rs2029923	Crohn's disease; Crohn's disease
rs2357934	chr16	50917844	50917845	+	ENSG00000263082.1	CTD-2034I21.2	ENST00000576842.1	CTD-2034I21.2-001	chr16	50914119	50918012	+	2	53,2195,	0,1698,	-	Rheumatoid Arthritis
rs1553020	chr16	50917914	50917915	+	ENSG00000263082.1	CTD-2034I21.2	ENST00000576842.1	CTD-2034I21.2-001	chr16	50914119	50918012	+	2	53,2195,	0,1698,	rs2029923	Crohn's disease
rs8048121	chr16	50918590	50918591	+	ENSG00000261241.1	RP11-883G14.1	ENST00000567534.1	RP11-883G14.1-002	chr16	50918119	50934962	+	4	114,266,202,589,	0,273,9452,16254,	rs2357934	Rheumatoid Arthritis
rs8048121	chr16	50918590	50918591	+	ENSG00000261241.1	RP11-883G14.1	ENST00000570245.1	RP11-883G14.1-001	chr16	50918119	50934601	+	4	114,260,202,228,	0,273,9452,16254,	rs2357934	Rheumatoid Arthritis
rs16949049	chr16	50927659	50927660	+	ENSG00000261241.1	RP11-883G14.1	ENST00000567534.1	RP11-883G14.1-002	chr16	50918119	50934962	+	4	114,266,202,589,	0,273,9452,16254,	rs2357934; rs2029923	Rheumatoid Arthritis; Crohn's disease
rs16949049	chr16	50927659	50927660	+	ENSG00000261241.1	RP11-883G14.1	ENST00000570245.1	RP11-883G14.1-001	chr16	50918119	50934601	+	4	114,260,202,228,	0,273,9452,16254,	rs2357934; rs2029923	Rheumatoid Arthritis; Crohn's disease
rs2111123	chr16	51070642	51070643	-	ENSG00000260605.1	RP11-883G14.3	ENST00000568471.1	RP11-883G14.3-001	chr16	51069028	51072675	-	4	333,147,49,55,	0,1479,2953,3592,	rs7191446	Crohn's disease
rs3803662	chr16	52586340	52586341	-	ENSG00000249231.3	RP11-297L17.1	ENST00000565755.1	RP11-297L17.1-002	chr16	52586001	52588091	-	2	345,116,	0,1974,	-	Breast cancer; Breast cancer; Breast cancer; Breast cancer; Breast cancer (male) ; Breast cancer; Breast cancer; Breast cancer; Breast cancer; Breast cancer; Breast cancer
rs3803662	chr16	52586340	52586341	-	ENSG00000249231.3	RP11-297L17.1	ENST00000510238.3	RP11-297L17.1-001	chr16	52586004	52640847	-	4	342,49,132,432,	0,10721,38843,54411,	-	Breast cancer; Breast cancer; Breast cancer; Breast cancer; Breast cancer (male) ; Breast cancer; Breast cancer; Breast cancer; Breast cancer; Breast cancer; Breast cancer
rs3104798	chr16	52644894	52644895	+	ENSG00000260963.1	RP11-297L17.2	ENST00000564361.1	RP11-297L17.2-003	chr16	52641384	52644971	+	3	66,79,370,	0,1363,3217,	rs12443621; rs3104767; rs3112612	Breast cancer; Restless legs syndrome; Breast cancer
rs3104800	chr16	52646375	52646376	+	ENSG00000260963.1	RP11-297L17.2	ENST00000566645.1	RP11-297L17.2-002	chr16	52646366	52647820	+	2	242,256,	0,1198,	-	Multiple complex diseases
rs17302609	chr16	53202523	53202524	+	ENSG00000261291.1	RP11-295M3.2	ENST00000568648.1	RP11-295M3.2-001	chr16	53202433	53203362	+	2	241,269,	0,660,	rs7204230	Fibrinogen
rs9921627	chr16	53482691	53482692	+	ENSG00000259926.1	RP11-44F14.5	ENST00000565073.1	RP11-44F14.5-001	chr16	53482659	53483502	+	2	608,98,	0,745,	rs7203132	Multiple complex diseases
rs952439	chr16	56975276	56975277	+	ENSG00000261114.1	RP11-325K4.2	ENST00000570210.1	RP11-325K4.2-001	chr16	56974939	56975638	+	1	699,	0,	rs2217332	Metabolic syndrome; HDL cholesterol
rs8057318	chr16	59141535	59141536	+	ENSG00000245768.2	RP11-410D17.2	ENST00000500117.1	RP11-410D17.2-001	chr16	58783541	59142878	+	4	476,203,70,1547,	0,6338,314544,357790,	rs10500410	Body Height
rs12928829	chr16	62630401	62630402	+	ENSG00000231589.1	AC009110.1	ENST00000415422.1	AC009110.1-001	chr16	62630275	62632353	+	2	193,365,	0,1713,	rs4261554; rs4265819; rs2911301; rs1364229	Multiple complex diseases; Multiple complex diseases; Multiple complex diseases; Multiple complex diseases
rs7192064	chr16	62632272	62632273	+	ENSG00000231589.1	AC009110.1	ENST00000415422.1	AC009110.1-001	chr16	62630275	62632353	+	2	193,365,	0,1713,	-	Multiple complex diseases
rs197172	chr16	63092216	63092217	-	ENSG00000261502.2	RP11-96H17.2	ENST00000568741.1	RP11-96H17.2-001	chr16	63091121	63093812	-	1	2691,	0,	rs16965450	Multiple complex diseases
rs197172	chr16	63092216	63092217	-	ENSG00000262394.1	RP11-96H17.1	ENST00000563003.1	RP11-96H17.1-001	chr16	63090689	63163558	-	5	1869,117,61,43,481,	0,3508,33476,62537,72388,	rs16965450	Multiple complex diseases
rs150724	chr16	63402941	63402942	+	ENSG00000261743.1	RP11-2K6.2	ENST00000561595.1	RP11-2K6.2-001	chr16	63402747	63403360	+	2	366,190,	0,423,	-	Body Weight; Body Weight
rs1126179	chr16	65895363	65895364	-	ENSG00000260695.1	RP11-513N24.1	ENST00000568767.1	RP11-513N24.1-001	chr16	65895014	65897687	-	1	2673,	0,	-	Molar-incisor hypomineralization
rs13338993	chr16	67515311	67515312	+	ENSG00000270049.1	RP11-297D21.4	ENST00000602592.1	RP11-297D21.4-003	chr16	67515216	67515859	+	1	643,	0,	rs8044843; rs3868143; rs8055190; rs11860295; rs8047080; rs16957447; rs11859352; rs3868142	Glucose; Lipoproteins, HDL; Glucose; Lipoproteins, HDL; Multiple complex diseases; Glucose; Lipoproteins, HDL; Glucose; Lipoproteins, HDL; Multiple complex diseases; Glucose; Lipoproteins, HDL; Glucose; Lipoproteins, HDL
rs13338993	chr16	67515311	67515312	+	ENSG00000270049.1	RP11-297D21.4	ENST00000602596.1	RP11-297D21.4-001	chr16	67515286	67518572	+	2	136,560,	0,2726,	rs8044843; rs3868143; rs8055190; rs11860295; rs8047080; rs16957447; rs11859352; rs3868142	Glucose; Lipoproteins, HDL; Glucose; Lipoproteins, HDL; Multiple complex diseases; Glucose; Lipoproteins, HDL; Glucose; Lipoproteins, HDL; Multiple complex diseases; Glucose; Lipoproteins, HDL; Glucose; Lipoproteins, HDL
rs929843	chr16	70045747	70045748	-	ENSG00000196696.7	PDXDC2P	ENST00000525331.1	PDXDC2P-005	chr16	70026922	70055833	-	8	229,158,79,106,89,64,51,107,	0,3049,3370,17731,18821,21084,25027,28804,	rs1983016; rs3762177; rs1052429; rs2270842	Amyotrophic Lateral Sclerosis (ALS); Amyotrophic Lateral Sclerosis (ALS); Amyotrophic Lateral Sclerosis (ALS); Amyotrophic Lateral Sclerosis (ALS)
rs929843	chr16	70045747	70045748	-	ENSG00000196696.7	PDXDC2P	ENST00000529089.1	PDXDC2P-004	chr16	70030066	70099721	-	18	63,79,106,89,64,51,126,99,49,85,79,69,190,147,81,66,74,63,	0,226,14587,15677,17940,21883,25660,27215,27466,28422,34824,35736,38007,40268,42741,46187,46766,69592,	rs1983016; rs3762177; rs1052429; rs2270842	Amyotrophic Lateral Sclerosis (ALS); Amyotrophic Lateral Sclerosis (ALS); Amyotrophic Lateral Sclerosis (ALS); Amyotrophic Lateral Sclerosis (ALS)
rs929842	chr16	70045815	70045816	-	ENSG00000196696.7	PDXDC2P	ENST00000525331.1	PDXDC2P-005	chr16	70026922	70055833	-	8	229,158,79,106,89,64,51,107,	0,3049,3370,17731,18821,21084,25027,28804,	rs3748386	Myocardial Infarction
rs929842	chr16	70045815	70045816	-	ENSG00000196696.7	PDXDC2P	ENST00000529089.1	PDXDC2P-004	chr16	70030066	70099721	-	18	63,79,106,89,64,51,126,99,49,85,79,69,190,147,81,66,74,63,	0,226,14587,15677,17940,21883,25660,27215,27466,28422,34824,35736,38007,40268,42741,46187,46766,69592,	rs3748386	Myocardial Infarction
rs1512594	chr16	71124137	71124138	+	ENSG00000259833.1	RP11-23E19.1	ENST00000563968.1	RP11-23E19.1-001	chr16	71114768	71127570	+	4	116,165,193,77,	0,6860,9317,12725,	rs6416707; rs9935325; rs6499386	Multiple complex diseases; Multiple complex diseases; Multiple complex diseases
rs1512594	chr16	71124137	71124138	+	ENSG00000259833.1	RP11-23E19.1	ENST00000568931.1	RP11-23E19.1-002	chr16	71114771	71124393	+	3	113,165,308,	0,6857,9314,	rs6416707; rs9935325; rs6499386	Multiple complex diseases; Multiple complex diseases; Multiple complex diseases
rs2303788	chr16	71497917	71497918	+	ENSG00000247324.2	RP11-510M2.2	ENST00000567341.1	RP11-510M2.2-002	chr16	71496229	71497970	+	3	60,35,135,	0,931,1606,	rs2070832	Stroke
rs2303788	chr16	71497917	71497918	+	ENSG00000247324.2	RP11-510M2.2	ENST00000500612.1	RP11-510M2.2-001	chr16	71496180	71499844	+	2	109,2684,	0,980,	rs2070832	Stroke
rs10500558	chr16	71551520	71551521	+	ENSG00000260520.1	RP11-510M2.6	ENST00000569271.1	RP11-510M2.6-001	chr16	71547765	71551752	+	3	73,122,245,	0,837,3742,	rs2070832	Stroke
rs8063455	chr16	71599976	71599977	+	ENSG00000260886.1	RP11-432I5.1	ENST00000561529.1	RP11-432I5.1-001	chr16	71599691	71612090	+	4	133,151,466,123,	0,262,6231,12276,	rs12447033; rs12919417	Alzheimer's disease; Alzheimer's disease
rs1392487	chr16	71760987	71760988	+	ENSG00000260612.1	RP11-432I5.4	ENST00000563557.1	RP11-432I5.4-001	chr16	71760877	71761895	+	1	1018,	0,	rs4788815; rs2432524	Metabolite levels; Metabolite levels; Stroke
rs9921270	chr16	71761060	71761061	+	ENSG00000260612.1	RP11-432I5.4	ENST00000563557.1	RP11-432I5.4-001	chr16	71760877	71761895	+	1	1018,	0,	rs2432524; rs4788815	Stroke; Metabolite levels; Metabolite levels
rs1864231	chr16	72460339	72460340	-	ENSG00000261008.2	AC004158.2	ENST00000561611.2	AC004158.2-002	chr16	72459383	72698903	-	3	1973,108,113,	0,54198,239407,	rs9940976	Multiple continuous traits in DGI samples; Multiple continuous traits in DGI samples
rs11862324	chr16	72462748	72462749	+	ENSG00000260664.1	AC004158.3	ENST00000564508.1	AC004158.3-001	chr16	72459846	72463072	+	1	3226,	0,	rs9940976	Multiple continuous traits in DGI samples; Multiple continuous traits in DGI samples
rs2278056	chr16	76141192	76141193	-	ENSG00000260223.1	RP11-293N14.1	ENST00000564561.1	RP11-293N14.1-002	chr16	76141180	76181677	-	4	221,107,42,220,	0,953,33079,40277,	rs6564307	Multiple complex diseases
rs2288059	chr16	76170095	76170096	-	ENSG00000260223.1	RP11-293N14.1	ENST00000563923.1	RP11-293N14.1-001	chr16	76170019	76181704	-	2	244,247,	0,11438,	rs724246; rs1345851; rs6564307	Multiple complex diseases; Prostate cancer; Multiple complex diseases
rs1493889	chr16	77467285	77467286	+	ENSG00000260701.1	RP11-449J10.1	ENST00000564358.1	RP11-449J10.1-001	chr16	77467278	77478233	+	2	87,492,	0,10463,	rs1366547	Multiple complex diseases
rs2707612	chr16	78048959	78048960	-	ENSG00000261540.1	RP11-281J9.2	ENST00000563114.1	RP11-281J9.2-001	chr16	78048579	78093351	-	2	447,41,	0,44731,	rs17775590	Multiple continuous traits in DGI samples
rs16948022	chr16	78569520	78569521	+	ENSG00000261837.1	RP11-264L1.3	ENST00000568764.1	RP11-264L1.3-001	chr16	78568270	78569545	+	2	180,527,	0,748,	rs11150078; rs9921967	Bipolar disorder (body mass index interaction); Multiple continuous traits in DGI samples; Multiple continuous traits in DGI samples
rs16952593	chr16	80214477	80214478	+	ENSG00000261376.1	RP11-525K10.2	ENST00000566030.1	RP11-525K10.2-001	chr16	80213025	80214579	+	2	121,415,	0,1139,	rs8060581	Presence of antiphospholipid antibodies
rs9925940	chr16	81110983	81110984	+	ENSG00000245059.2	RP11-303E16.7	ENST00000501068.2	RP11-303E16.7-001	chr16	81110923	81112466	+	2	558,530,	0,1013,	rs1048194	Multiple complex diseases
rs9925943	chr16	81111006	81111007	+	ENSG00000245059.2	RP11-303E16.7	ENST00000501068.2	RP11-303E16.7-001	chr16	81110923	81112466	+	2	558,530,	0,1013,	rs1048194	Multiple complex diseases
rs9933184	chr16	81111175	81111176	+	ENSG00000245059.2	RP11-303E16.7	ENST00000501068.2	RP11-303E16.7-001	chr16	81110923	81112466	+	2	558,530,	0,1013,	rs1048194	Multiple complex diseases
rs9926174	chr16	81111435	81111436	+	ENSG00000245059.2	RP11-303E16.7	ENST00000501068.2	RP11-303E16.7-001	chr16	81110923	81112466	+	2	558,530,	0,1013,	rs1048194	Multiple complex diseases
rs8056972	chr16	81112421	81112422	+	ENSG00000245059.2	RP11-303E16.7	ENST00000501068.2	RP11-303E16.7-001	chr16	81110923	81112466	+	2	558,530,	0,1013,	rs1048194	Multiple complex diseases
rs4243231	chr16	82209060	82209061	+	ENSG00000261029.1	CTD-2588J6.2	ENST00000563841.1	CTD-2588J6.2-001	chr16	82203900	82209408	+	2	52,372,	0,5136,	rs9940865; rs11647563; rs10514533; rs3829552; rs11647519	Alzheimer's disease; Alzheimer's disease; Alzheimer's disease; Alzheimer's disease; Alzheimer's disease
rs16956613	chr16	82209216	82209217	+	ENSG00000261029.1	CTD-2588J6.2	ENST00000563841.1	CTD-2588J6.2-001	chr16	82203900	82209408	+	2	52,372,	0,5136,	rs9940865	Alzheimer's disease
rs4569272	chr16	82209243	82209244	+	ENSG00000261029.1	CTD-2588J6.2	ENST00000563841.1	CTD-2588J6.2-001	chr16	82203900	82209408	+	2	52,372,	0,5136,	rs9940865; rs11647563; rs10514533; rs11647519; rs3829552	Alzheimer's disease; Alzheimer's disease; Alzheimer's disease; Alzheimer's disease; Alzheimer's disease
rs1381505	chr16	82857285	82857286	+	ENSG00000260862.1	RP11-22H5.2	ENST00000567359.1	RP11-22H5.2-001	chr16	82806923	82863243	+	3	171,3492,374,	0,49893,55946,	rs4782733	Alzheimer's disease
rs11649358	chr16	82858150	82858151	+	ENSG00000260862.1	RP11-22H5.2	ENST00000567359.1	RP11-22H5.2-001	chr16	82806923	82863243	+	3	171,3492,374,	0,49893,55946,	rs4782733	Alzheimer's disease
rs2615136	chr16	82858518	82858519	+	ENSG00000260862.1	RP11-22H5.2	ENST00000567359.1	RP11-22H5.2-001	chr16	82806923	82863243	+	3	171,3492,374,	0,49893,55946,	rs4782733	Alzheimer's disease
rs1030242	chr16	82858570	82858571	+	ENSG00000260862.1	RP11-22H5.2	ENST00000567359.1	RP11-22H5.2-001	chr16	82806923	82863243	+	3	171,3492,374,	0,49893,55946,	rs4782733	Alzheimer's disease
rs1903620	chr16	82862939	82862940	+	ENSG00000260862.1	RP11-22H5.2	ENST00000567359.1	RP11-22H5.2-001	chr16	82806923	82863243	+	3	171,3492,374,	0,49893,55946,	rs4782733	Alzheimer's disease
rs440585	chr16	83744060	83744061	-	ENSG00000261103.1	RP11-298D21.3	ENST00000565904.1	RP11-298D21.3-001	chr16	83743783	83751503	-	3	368,106,92,	0,6808,7628,	rs11861962; rs12446894	Coronary Artery Disease; Coronary Artery Disease
rs254321	chr16	83751437	83751438	-	ENSG00000261103.1	RP11-298D21.3	ENST00000565904.1	RP11-298D21.3-001	chr16	83743783	83751503	-	3	368,106,92,	0,6808,7628,	rs8059763; rs7198252	Coronary Artery Disease; Coronary Artery Disease
rs379651	chr16	83762499	83762500	-	ENSG00000260788.1	RP11-298D21.1	ENST00000570056.1	RP11-298D21.1-003	chr16	83755214	83806488	-	4	223,114,132,75,	0,3865,7258,51199,	rs11861962; rs12446894	Coronary Artery Disease; Coronary Artery Disease
rs379651	chr16	83762499	83762500	-	ENSG00000260788.1	RP11-298D21.1	ENST00000563981.1	RP11-298D21.1-002	chr16	83754723	83806541	-	4	532,114,132,128,	0,4356,7749,51690,	rs11861962; rs12446894	Coronary Artery Disease; Coronary Artery Disease
rs467392	chr16	83832205	83832206	+	ENSG00000260523.1	RP11-483P21.3	ENST00000567109.1	RP11-483P21.3-001	chr16	83831265	83834245	+	1	2980,	0,	-	Multiple continuous traits in DGI samples
rs405478	chr16	83832303	83832304	+	ENSG00000260523.1	RP11-483P21.3	ENST00000567109.1	RP11-483P21.3-001	chr16	83831265	83834245	+	1	2980,	0,	rs467392	Multiple continuous traits in DGI samples
rs11860785	chr16	84529302	84529303	+	ENSG00000261243.1	RP11-517C16.4	ENST00000568771.1	RP11-517C16.4-001	chr16	84529204	84531101	+	2	177,419,	0,1478,	rs9926674; rs9936257	Multiple complex diseases; Multiple complex diseases
rs2270500	chr16	85826113	85826114	+	ENSG00000270159.1	RP11-568J23.6	ENST00000602617.1	RP11-568J23.6-001	chr16	85826020	85826539	+	2	180,228,	0,291,	rs301163; rs10514609	Body Mass Index; Multiple continuous traits in DGI samples
rs1490862	chr16	86524158	86524159	-	ENSG00000268388.1	FENDRR	ENST00000593604.1	FENDRR-007	chr16	86523873	86542483	-	2	737,223,	0,18387,	rs7203834; rs7186668; rs889595; rs889594; rs9926237	Multiple complex diseases; Multiple complex diseases; Multiple complex diseases; Coronary Artery Disease; Multiple complex diseases; Multiple complex diseases
rs39536	chr16	86532031	86532032	-	ENSG00000268388.1	FENDRR	ENST00000594398.1	FENDRR-004	chr16	86523831	86532191	-	3	288,152,162,	0,627,8198,	-	Platelet Count
rs12711471	chr16	87091866	87091867	+	ENSG00000232190.2	RP11-134D3.1	ENST00000430050.2	RP11-134D3.1-001	chr16	87091389	87097597	+	3	2716,127,1240,	0,3274,4968,	rs3849233	Iron
rs8062021	chr16	87093867	87093868	+	ENSG00000232190.2	RP11-134D3.1	ENST00000430050.2	RP11-134D3.1-001	chr16	87091389	87097597	+	3	2716,127,1240,	0,3274,4968,	rs3849233	Iron
rs11646219	chr16	87096576	87096577	+	ENSG00000232190.2	RP11-134D3.1	ENST00000430050.2	RP11-134D3.1-001	chr16	87091389	87097597	+	3	2716,127,1240,	0,3274,4968,	rs1965172	Body Mass Index; Waist Circumference
rs12923699	chr16	87096802	87096803	+	ENSG00000232190.2	RP11-134D3.1	ENST00000430050.2	RP11-134D3.1-001	chr16	87091389	87097597	+	3	2716,127,1240,	0,3274,4968,	rs3849233	Iron
rs1108048	chr16	87245730	87245731	+	ENSG00000261095.1	RP11-899L11.1	ENST00000566092.1	RP11-899L11.1-001	chr16	87245727	87260036	+	3	91,280,1076,	0,764,13233,	rs6540016; rs7185688; rs4843559; rs4843558	Multiple continuous traits in DGI samples; Multiple continuous traits in DGI samples; Multiple continuous traits in DGI samples; Multiple continuous traits in DGI samples
rs1110339	chr16	87250018	87250019	+	ENSG00000261651.1	RP11-899L11.3	ENST00000562873.1	RP11-899L11.3-001	chr16	87249520	87250058	+	2	183,195,	0,343,	rs6540016; rs7185688	Multiple continuous traits in DGI samples; Multiple continuous traits in DGI samples
rs11643993	chr16	87259798	87259799	+	ENSG00000261095.1	RP11-899L11.1	ENST00000566092.1	RP11-899L11.1-001	chr16	87245727	87260036	+	3	91,280,1076,	0,764,13233,	rs6540016; rs7185688	Multiple continuous traits in DGI samples; Multiple continuous traits in DGI samples
rs12597370	chr16	87259855	87259856	+	ENSG00000261095.1	RP11-899L11.1	ENST00000566092.1	RP11-899L11.1-001	chr16	87245727	87260036	+	3	91,280,1076,	0,764,13233,	rs6540016; rs4843558; rs7185688; rs4843559	Multiple continuous traits in DGI samples; Multiple continuous traits in DGI samples; Multiple continuous traits in DGI samples; Multiple continuous traits in DGI samples
rs12599611	chr16	87259919	87259920	+	ENSG00000261095.1	RP11-899L11.1	ENST00000566092.1	RP11-899L11.1-001	chr16	87245727	87260036	+	3	91,280,1076,	0,764,13233,	rs4843558; rs7185688; rs4843559; rs6540016	Multiple continuous traits in DGI samples; Multiple continuous traits in DGI samples; Multiple continuous traits in DGI samples; Multiple continuous traits in DGI samples
rs12599613	chr16	87259938	87259939	+	ENSG00000261095.1	RP11-899L11.1	ENST00000566092.1	RP11-899L11.1-001	chr16	87245727	87260036	+	3	91,280,1076,	0,764,13233,	-	Multiple continuous traits in DGI samples
rs12149609	chr16	88950334	88950335	+	ENSG00000259881.1	RP11-830F9.5	ENST00000565053.1	RP11-830F9.5-004	chr16	88949679	88953544	+	3	947,224,1395,	0,1349,2470,	rs7205379	Hematocrit; Hemoglobins
rs729795	chr16	88952903	88952904	+	ENSG00000259881.1	RP11-830F9.5	ENST00000565053.1	RP11-830F9.5-004	chr16	88949679	88953544	+	3	947,224,1395,	0,1349,2470,	-	Multiple complex diseases
rs11640375	chr16	89227816	89227817	+	ENSG00000180422.3	LINC00304	ENST00000321214.2	LINC00304-001	chr16	89225627	89230083	+	4	171,174,1344,554,	0,488,996,3902,	rs3743979	Hemoglobin A, Glycosylated
rs4352046	chr16	89229087	89229088	+	ENSG00000180422.3	LINC00304	ENST00000565008.1	LINC00304-003	chr16	89228789	89230653	+	1	1864,	0,	rs3743979	Hemoglobin A, Glycosylated
rs4310853	chr16	89229983	89229984	+	ENSG00000180422.3	LINC00304	ENST00000565008.1	LINC00304-003	chr16	89228789	89230653	+	1	1864,	0,	rs3743979	Hemoglobin A, Glycosylated
rs4310853	chr16	89229983	89229984	+	ENSG00000180422.3	LINC00304	ENST00000321214.2	LINC00304-001	chr16	89225627	89230083	+	4	171,174,1344,554,	0,488,996,3902,	rs3743979	Hemoglobin A, Glycosylated
rs4581700	chr16	89230588	89230589	+	ENSG00000180422.3	LINC00304	ENST00000565008.1	LINC00304-003	chr16	89228789	89230653	+	1	1864,	0,	rs3743979	Hemoglobin A, Glycosylated
rs2911253	chr16	89488586	89488587	-	ENSG00000261692.1	RP1-168P16.1	ENST00000567166.1	RP1-168P16.1-001	chr16	89486482	89488634	-	2	350,65,	0,2087,	rs2086824; rs3114908; rs889574; rs3096299	Multiple myeloma (IgH translocation); Multiple continuous traits in DGI samples; Hair, eye and skin pigmentation; Multiple myeloma (IgH translocation)
rs4424910	chr16	90038785	90038786	+	ENSG00000261317.1	RP11-566K11.5	ENST00000565150.1	RP11-566K11.5-001	chr16	90036198	90038952	+	2	1141,759,	0,1995,	rs4785755	Hair, eye and skin pigmentation
rs1310	chr17	1641714	1641715	-	ENSG00000262791.1	RP11-961A15.1	ENST00000576540.1	RP11-961A15.1-001	chr17	1629041	1641879	-	2	164,295,	0,12543,	rs12150338; rs11078597	Calcium levels; Calcium levels; Serum albumin level; Serum albumin level
rs7212249	chr17	2135979	2135980	+	ENSG00000225084.1	AL450226.2	ENST00000414776.1	AL450226.2-001	chr17	2135973	2136904	+	2	49,661,	0,270,	rs1231206; rs2281727; rs4790881; rs216172	Coronary heart disease; Coronary artery disease; Bone mineral density; Coronary heart disease
rs2447095	chr17	2293419	2293420	-	ENSG00000261903.1	RP1-59D14.6	ENST00000575402.1	RP1-59D14.6-001	chr17	2292559	2295372	-	1	2813,	0,	rs4790333	Proinsulin levels
rs2447094	chr17	2294047	2294048	-	ENSG00000261903.1	RP1-59D14.6	ENST00000575402.1	RP1-59D14.6-001	chr17	2292559	2295372	-	1	2813,	0,	rs4790333	Proinsulin levels
rs2891	chr17	3705525	3705526	-	ENSG00000262194.1	CTD-3195I5.5	ENST00000572988.1	CTD-3195I5.5-001	chr17	3705458	3706676	-	2	317,201,	0,1017,	-	Body Mass Index
rs7215300	chr17	4608621	4608622	+	ENSG00000244184.1	RP11-314A20.2	ENST00000497885.1	RP11-314A20.2-001	chr17	4607524	4608824	+	2	141,331,	0,969,	rs906453	Alcoholism
rs12952489	chr17	8241890	8241891	+	ENSG00000266279.1	RP11-849F2.4	ENST00000585275.1	RP11-849F2.4-001	chr17	8241014	8242076	+	2	212,336,	0,726,	rs4792734	Multiple complex diseases
rs9895062	chr17	9370622	9370623	+	ENSG00000262815.1	RP11-565F19.4	ENST00000576477.1	RP11-565F19.4-001	chr17	9368058	9370739	+	2	124,389,	0,2292,	-	Multiple complex diseases
rs201613	chr17	10561869	10561870	-	ENSG00000261433.1	CTC-297N7.1	ENST00000569543.1	CTC-297N7.1-001	chr17	10561858	10562399	-	1	541,	0,	rs2239930; rs2097657	Multiple complex diseases; Multiple complex diseases
rs201612	chr17	10562313	10562314	-	ENSG00000261433.1	CTC-297N7.1	ENST00000569543.1	CTC-297N7.1-001	chr17	10561858	10562399	-	1	541,	0,	rs2239930; rs2097657	Multiple complex diseases; Multiple complex diseases
rs397960	chr17	10645006	10645007	-	ENSG00000264016.2	CTC-297N7.9	ENST00000579529.2	CTC-297N7.9-001	chr17	10644583	10672333	-	2	457,210,	0,27540,	rs2520166	Multiple complex diseases
rs1550656	chr17	10707284	10707285	-	ENSG00000263429.2	LINC00675	ENST00000580310.2	LINC00675-002	chr17	10705115	10707381	-	1	2266,	0,	-	Myocardial Infarction
rs1550656	chr17	10707284	10707285	-	ENSG00000263429.2	LINC00675	ENST00000581851.1	LINC00675-001	chr17	10698229	10707416	-	2	1036,494,	0,8693,	-	Myocardial Infarction
rs17499409	chr17	10781801	10781802	+	ENSG00000263508.1	RP11-963H4.3	ENST00000585243.1	RP11-963H4.3-001	chr17	10781509	10784212	+	2	332,424,	0,2279,	rs753566	Type II Diabetes Mellitus
rs2304966	chr17	10784087	10784088	+	ENSG00000263508.1	RP11-963H4.3	ENST00000585243.1	RP11-963H4.3-001	chr17	10781509	10784212	+	2	332,424,	0,2279,	-	Multiple continuous traits in DGI samples
rs2304966	chr17	10784087	10784088	+	ENSG00000263508.1	RP11-963H4.3	ENST00000581910.1	RP11-963H4.3-002	chr17	10752857	10784212	+	2	18,424,	0,30931,	-	Multiple continuous traits in DGI samples
rs9889434	chr17	12538709	12538710	+	ENSG00000179136.2	LINC00670	ENST00000313495.2	LINC00670-001	chr17	12453098	12540504	+	4	296,162,308,2187,	0,34778,40659,85219,	rs6502198	Stroke
rs9889434	chr17	12538709	12538710	+	ENSG00000179136.2	LINC00670	ENST00000577679.1	LINC00670-002	chr17	12453297	12539099	+	3	97,308,782,	0,40460,85020,	rs6502198	Stroke
rs13341772	chr17	12538850	12538851	+	ENSG00000179136.2	LINC00670	ENST00000313495.2	LINC00670-001	chr17	12453098	12540504	+	4	296,162,308,2187,	0,34778,40659,85219,	rs6502198	Stroke
rs13341772	chr17	12538850	12538851	+	ENSG00000179136.2	LINC00670	ENST00000577679.1	LINC00670-002	chr17	12453297	12539099	+	3	97,308,782,	0,40460,85020,	rs6502198	Stroke
rs9889936	chr17	12538992	12538993	+	ENSG00000179136.2	LINC00670	ENST00000313495.2	LINC00670-001	chr17	12453098	12540504	+	4	296,162,308,2187,	0,34778,40659,85219,	rs6502198	Stroke
rs9889936	chr17	12538992	12538993	+	ENSG00000179136.2	LINC00670	ENST00000577679.1	LINC00670-002	chr17	12453297	12539099	+	3	97,308,782,	0,40460,85020,	rs6502198	Stroke
rs9907308	chr17	16892264	16892265	+	ENSG00000230969.2	AC104024.2	ENST00000419151.2	AC104024.2-001	chr17	16891642	16893491	+	3	195,136,69,	0,586,1780,	-	Iron
rs570145	chr17	18284261	18284262	-	ENSG00000264177.1	RP1-37N7.1	ENST00000579352.1	RP1-37N7.1-001	chr17	18283168	18292298	-	2	3858,1097,	0,8033,	rs17806489; rs3088175	Multiple continuous traits in DGI samples; Multiple complex diseases
rs11869679	chr17	19327540	19327541	+	ENSG00000227078.1	AC004448.2	ENST00000437646.1	AC004448.2-001	chr17	19322347	19327670	+	2	146,374,	0,4949,	rs1110466; rs7211239	Macular Degeneration; Multiple complex diseases
rs872789	chr17	20979205	20979206	+	ENSG00000236819.1	AC087393.1	ENST00000456235.1	AC087393.1-001	chr17	20978868	20993928	+	2	402,348,	0,14712,	rs7226229; rs1044414; rs1993901	Blood trace element (Se levels); Heart Failure; Heart Failure
rs2019216	chr17	21909649	21909650	+	ENSG00000266795.2	RP11-744K17.9	ENST00000581223.2	RP11-744K17.9-001	chr17	21906416	21913070	+	2	148,3647,	0,3007,	rs6565378	Multiple continuous traits in DGI samples
rs8073228	chr17	21909837	21909838	+	ENSG00000266795.2	RP11-744K17.9	ENST00000581223.2	RP11-744K17.9-001	chr17	21906416	21913070	+	2	148,3647,	0,3007,	rs6565378	Multiple continuous traits in DGI samples
rs12450390	chr17	21910635	21910636	+	ENSG00000266795.2	RP11-744K17.9	ENST00000581223.2	RP11-744K17.9-001	chr17	21906416	21913070	+	2	148,3647,	0,3007,	rs6565378	Multiple continuous traits in DGI samples
rs1850565	chr17	21911983	21911984	+	ENSG00000266795.2	RP11-744K17.9	ENST00000581223.2	RP11-744K17.9-001	chr17	21906416	21913070	+	2	148,3647,	0,3007,	rs6565378	Multiple continuous traits in DGI samples
rs12450074	chr17	21919683	21919684	+	ENSG00000261020.1	RP11-744K17.1	ENST00000562182.1	RP11-744K17.1-001	chr17	21919350	21924060	+	1	4710,	0,	rs6565378	Multiple continuous traits in DGI samples
rs1518049	chr17	21922054	21922055	+	ENSG00000261020.1	RP11-744K17.1	ENST00000562182.1	RP11-744K17.1-001	chr17	21919350	21924060	+	1	4710,	0,	rs6565378	Multiple continuous traits in DGI samples
rs1518050	chr17	21922329	21922330	+	ENSG00000261020.1	RP11-744K17.1	ENST00000562182.1	RP11-744K17.1-001	chr17	21919350	21924060	+	1	4710,	0,	rs6565378	Multiple continuous traits in DGI samples
rs8080725	chr17	22192731	22192732	+	ENSG00000265114.1	RP11-285M22.1	ENST00000577879.1	RP11-285M22.1-001	chr17	22192160	22192940	+	2	72,326,	0,454,	rs7406339; rs11654492	Multiple complex diseases; Bipolar disorder
rs3751921	chr17	25642314	25642315	+	ENSG00000264469.1	RP11-173M1.8	ENST00000578929.1	RP11-173M1.8-001	chr17	25641668	25642952	+	1	1284,	0,	rs1060618; rs6505182; rs12306	Body Height; Body Height; Multiple complex diseases; Body Height
rs1047616	chr17	25642521	25642522	+	ENSG00000264469.1	RP11-173M1.8	ENST00000578929.1	RP11-173M1.8-001	chr17	25641668	25642952	+	1	1284,	0,	rs1060618; rs6505182; rs12306	Body Height; Body Height; Multiple complex diseases; Body Height
rs3751972	chr17	26206413	26206414	+	ENSG00000266527.1	RP11-138P22.1	ENST00000581901.1	RP11-138P22.1-001	chr17	26201670	26208263	+	2	135,2131,	0,4462,	-	Fractional exhaled nitric oxide (childhood); Fractional exhaled nitric oxide (childhood)
rs4796206	chr17	26206895	26206896	+	ENSG00000266527.1	RP11-138P22.1	ENST00000581901.1	RP11-138P22.1-001	chr17	26201670	26208263	+	2	135,2131,	0,4462,	rs3751972	Fractional exhaled nitric oxide (childhood); Fractional exhaled nitric oxide (childhood)
rs241771	chr17	26592945	26592946	-	ENSG00000260777.1	CTD-2008P7.1	ENST00000564762.1	CTD-2008P7.1-001	chr17	26590659	26593395	-	1	2736,	0,	rs4435306	Crohn's disease
rs4795436	chr17	26729427	26729428	+	ENSG00000264098.1	CTD-2350C19.1	ENST00000583956.1	CTD-2350C19.1-001	chr17	26729127	26731067	+	1	1940,	0,	rs4435306; rs2006933	Crohn's disease; Amyotrophic lateral sclerosis
rs16964472	chr17	26961646	26961647	+	ENSG00000264044.1	RP11-192H23.7	ENST00000583787.1	RP11-192H23.7-002	chr17	26960223	26961758	+	3	230,164,158,	0,691,1377,	rs12602520	Arteries
rs12949907	chr17	27224798	27224799	+	ENSG00000266642.1	RP11-20B24.4	ENST00000580603.1	RP11-20B24.4-001	chr17	27224755	27226412	+	3	249,216,110,	0,552,1547,	rs4795457; rs2043031; rs9303621	Lipoproteins, LDL; Lipoproteins, LDL; Lipoproteins, LDL
rs12949907	chr17	27224798	27224799	+	ENSG00000266642.1	RP11-20B24.4	ENST00000579187.1	RP11-20B24.4-002	chr17	27224798	27225901	+	1	1103,	0,	rs4795457; rs2043031; rs9303621	Lipoproteins, LDL; Lipoproteins, LDL; Lipoproteins, LDL
rs12947849	chr17	27225398	27225399	+	ENSG00000266642.1	RP11-20B24.4	ENST00000580603.1	RP11-20B24.4-001	chr17	27224755	27226412	+	3	249,216,110,	0,552,1547,	rs4795457; rs2043031; rs9303621	Lipoproteins, LDL; Lipoproteins, LDL; Lipoproteins, LDL
rs12947849	chr17	27225398	27225399	+	ENSG00000266642.1	RP11-20B24.4	ENST00000579187.1	RP11-20B24.4-002	chr17	27224798	27225901	+	1	1103,	0,	rs4795457; rs2043031; rs9303621	Lipoproteins, LDL; Lipoproteins, LDL; Lipoproteins, LDL
rs7210991	chr17	28190960	28190961	+	ENSG00000263477.1	RP11-338L22.2	ENST00000584258.1	RP11-338L22.2-001	chr17	28190419	28193110	+	2	839,54,	0,2637,	rs2617875	Multiple complex diseases
rs4075623	chr17	28386525	28386526	-	ENSG00000265289.1	AC104984.4	ENST00000583250.1	AC104984.4-001	chr17	28386356	28392695	-	2	547,44,	0,6295,	rs7222308	Type II Diabetes Mellitus
rs8068039	chr17	30158643	30158644	+	ENSG00000265046.1	CTC-542B22.1	ENST00000585025.1	CTC-542B22.1-001	chr17	30157749	30158769	+	2	60,337,	0,683,	rs1468263	Fibrinogen
rs6505358	chr17	31892813	31892814	+	ENSG00000265125.1	RP11-31I22.3	ENST00000579896.1	RP11-31I22.3-002	chr17	31892782	31908472	+	3	158,123,298,	0,3571,15392,	rs1434586	C-Reactive Protein
rs6505359	chr17	31892864	31892865	+	ENSG00000265125.1	RP11-31I22.3	ENST00000579896.1	RP11-31I22.3-002	chr17	31892782	31908472	+	3	158,123,298,	0,3571,15392,	rs1434586	C-Reactive Protein
rs12451921	chr17	31907114	31907115	+	ENSG00000265125.1	RP11-31I22.3	ENST00000579975.1	RP11-31I22.3-001	chr17	31907094	31951141	+	4	198,310,91,34,	0,1080,43378,44013,	rs7207801	Multiple continuous traits in DGI samples
rs12452091	chr17	31907133	31907134	+	ENSG00000265125.1	RP11-31I22.3	ENST00000579975.1	RP11-31I22.3-001	chr17	31907094	31951141	+	4	198,310,91,34,	0,1080,43378,44013,	rs12450179	Gallstone disease
rs2347549	chr17	31908307	31908308	+	ENSG00000265125.1	RP11-31I22.3	ENST00000579896.1	RP11-31I22.3-002	chr17	31892782	31908472	+	3	158,123,298,	0,3571,15392,	rs12450179	Gallstone disease
rs2347549	chr17	31908307	31908308	+	ENSG00000265125.1	RP11-31I22.3	ENST00000579975.1	RP11-31I22.3-001	chr17	31907094	31951141	+	4	198,310,91,34,	0,1080,43378,44013,	rs12450179	Gallstone disease
rs9896364	chr17	31954212	31954213	+	ENSG00000265115.1	RP11-31I22.2	ENST00000584863.1	RP11-31I22.2-001	chr17	31954045	31962076	+	2	240,321,	0,7710,	rs1560916; rs1369108	ECG dimensions, brachial artery endothelial function, treadmill exercise responses; Multiple complex diseases
rs1003918	chr17	33332176	33332177	+	ENSG00000224113.2	RP5-837J1.2	ENST00000578488.1	RP5-837J1.2-001	chr17	33332106	33336762	+	1	4656,	0,	rs2074518	QT interval
rs12948362	chr17	33332628	33332629	+	ENSG00000224113.2	RP5-837J1.2	ENST00000578488.1	RP5-837J1.2-001	chr17	33332106	33336762	+	1	4656,	0,	rs2074518	QT interval
rs12948362	chr17	33332628	33332629	+	ENSG00000224113.2	RP5-837J1.2	ENST00000415412.1	RP5-837J1.2-201	chr17	33332274	33333756	+	1	1482,	0,	rs2074518	QT interval
rs3890901	chr17	34011321	34011322	-	ENSG00000267003.1	CTC-507E2.1	ENST00000588135.1	CTC-507E2.1-001	chr17	34006410	34011922	-	2	1534,1795,	0,3717,	rs16971217; rs10512472	Mean platelet volume; Platelet counts; Colorectal cancer
rs16971624	chr17	34211428	34211429	+	ENSG00000237805.1	AC015849.2	ENST00000413928.1	AC015849.2-001	chr17	34195970	34212867	+	5	152,154,93,105,158,	0,15415,15720,16541,16739,	rs16971600	Multiple continuous traits in DGI samples
rs4796123	chr17	34211459	34211460	+	ENSG00000237805.1	AC015849.2	ENST00000413928.1	AC015849.2-001	chr17	34195970	34212867	+	5	152,154,93,105,158,	0,15415,15720,16541,16739,	rs4251737	Waist-Hip Ratio
rs854625	chr17	34328460	34328461	+	ENSG00000267566.1	RP11-104J23.1	ENST00000590192.1	RP11-104J23.1-001	chr17	34328457	34337452	+	2	199,393,	0,8602,	rs854683	Parkinson's disease
rs1719134	chr17	34416945	34416946	+	ENSG00000224298.2	AC069363.1	ENST00000441575.1	AC069363.1-001	chr17	34408991	34417208	+	2	76,317,	0,7900,	rs712044; rs712043	Multiple complex diseases; Multiple complex diseases
rs1719134	chr17	34416945	34416946	+	ENSG00000224298.2	AC069363.1	ENST00000592728.1	AC069363.1-004	chr17	34415638	34417480	+	2	319,796,	0,1046,	rs712044; rs712043	Multiple complex diseases; Multiple complex diseases
rs1719134	chr17	34416945	34416946	+	ENSG00000224298.2	AC069363.1	ENST00000590992.1	AC069363.1-002	chr17	34400225	34417203	+	4	83,213,93,312,	0,1770,2417,16666,	rs712044; rs712043	Multiple complex diseases; Multiple complex diseases
rs4795402	chr17	38085384	38085385	+	ENSG00000264968.1	RP11-387H17.4	ENST00000578802.1	RP11-387H17.4-003	chr17	38083994	38085723	+	2	73,363,	0,1366,	-	Childhood asthma
rs4795402	chr17	38085384	38085385	+	ENSG00000264968.1	RP11-387H17.4	ENST00000578478.1	RP11-387H17.4-002	chr17	38084096	38085608	+	2	58,248,	0,1264,	-	Childhood asthma
rs4795402	chr17	38085384	38085385	+	ENSG00000264968.1	RP11-387H17.4	ENST00000582263.1	RP11-387H17.4-001	chr17	38084119	38095854	+	5	35,126,114,93,264,	0,1241,6744,7935,11471,	-	Childhood asthma
rs4795403	chr17	38085721	38085722	+	ENSG00000264968.1	RP11-387H17.4	ENST00000578802.1	RP11-387H17.4-003	chr17	38083994	38085723	+	2	73,363,	0,1366,	-	Childhood asthma
rs17658063	chr17	39564866	39564867	+	ENSG00000234859.1	AC003958.2	ENST00000430006.1	AC003958.2-001	chr17	39558667	39568840	+	3	93,1897,170,	0,6005,10003,	rs16966690; rs4890167; rs975251	Alzheimer's disease; Multiple complex diseases; Alzheimer's disease; Alzheimer's disease
rs17658063	chr17	39564866	39564867	+	ENSG00000234859.1	AC003958.2	ENST00000432258.1	AC003958.2-002	chr17	39558674	39581301	+	4	86,1897,211,1696,	0,5998,8851,20931,	rs16966690; rs4890167; rs975251	Alzheimer's disease; Multiple complex diseases; Alzheimer's disease; Alzheimer's disease
rs9916475	chr17	39580558	39580559	+	ENSG00000234859.1	AC003958.2	ENST00000432258.1	AC003958.2-002	chr17	39558674	39581301	+	4	86,1897,211,1696,	0,5998,8851,20931,	rs1001191; rs10512485; rs9901096; rs12449683; rs8074471; rs758741; rs12451938; rs12449671	Multiple complex diseases; Erythrocytes; Erythrocytes; Multiple complex diseases; Erythrocytes; Erythrocytes; Multiple complex diseases; Multiple complex diseases; Multiple complex diseases
rs9916484	chr17	39580561	39580562	+	ENSG00000234859.1	AC003958.2	ENST00000432258.1	AC003958.2-002	chr17	39558674	39581301	+	4	86,1897,211,1696,	0,5998,8851,20931,	rs1001191; rs10512485; rs9901096; rs12449683; rs8074471; rs758741; rs12451938; rs12449671	Multiple complex diseases; Erythrocytes; Erythrocytes; Multiple complex diseases; Erythrocytes; Erythrocytes; Multiple complex diseases; Multiple complex diseases; Multiple complex diseases
rs9916724	chr17	39580659	39580660	+	ENSG00000234859.1	AC003958.2	ENST00000432258.1	AC003958.2-002	chr17	39558674	39581301	+	4	86,1897,211,1696,	0,5998,8851,20931,	rs10512485; rs9901096; rs12449683; rs8074471; rs758741; rs12451938; rs12449671; rs1001191	Erythrocytes; Erythrocytes; Multiple complex diseases; Erythrocytes; Erythrocytes; Multiple complex diseases; Multiple complex diseases; Multiple complex diseases; Multiple complex diseases
rs1544368	chr17	39581297	39581298	+	ENSG00000234859.1	AC003958.2	ENST00000432258.1	AC003958.2-002	chr17	39558674	39581301	+	4	86,1897,211,1696,	0,5998,8851,20931,	rs9901096; rs12449683; rs8074471; rs1001191; rs12451938; rs12449671; rs10512485; rs758741	Erythrocytes; Multiple complex diseases; Erythrocytes; Multiple complex diseases; Multiple complex diseases; Multiple complex diseases; Erythrocytes; Erythrocytes; Multiple complex diseases
rs3826412	chr17	42255096	42255097	-	ENSG00000267080.1	ASB16-AS1	ENST00000592897.1	ASB16-AS1-002	chr17	42255064	42264085	-	4	120,180,98,153,	0,487,3926,8868,	rs228769; rs228768; rs227584	Bone mineral density (spine); Bone mineral density (hip); Multiple complex diseases; Bone mineral density (hip); Bone mineral density
rs3826412	chr17	42255096	42255097	-	ENSG00000267080.1	ASB16-AS1	ENST00000585457.1	ASB16-AS1-001	chr17	42253340	42264039	-	4	1844,98,164,107,	0,5650,6957,10592,	rs228769; rs228768; rs227584	Bone mineral density (spine); Bone mineral density (hip); Multiple complex diseases; Bone mineral density (hip); Bone mineral density
rs10208	chr17	42300277	42300278	+	ENSG00000260793.2	RP5-882C2.2	ENST00000563394.1	RP5-882C2.2-001	chr17	42299282	42301078	+	1	1796,	0,	rs2269906; rs227584; rs228769	Multiple complex diseases; Bone mineral density (hip); Bone mineral density; Bone mineral density (spine); Bone mineral density (hip)
rs1047841	chr17	43340630	43340631	+	ENSG00000267278.1	MAP3K14-AS1	ENST00000585780.1	MAP3K14-AS1-008	chr17	43339143	43345426	+	3	1615,216,644,	0,5336,5639,	-	Multiple continuous traits in DGI samples
rs1133221	chr17	45976388	45976389	-	ENSG00000234494.2	AC003665.1	ENST00000451140.1	AC003665.1-001	chr17	45975825	46018776	-	3	844,120,75,	0,19992,42876,	rs9944405	Multiple continuous traits in DGI samples; Multiple continuous traits in DGI samples; Multiple continuous traits in DGI samples
rs1133221	chr17	45976388	45976389	-	ENSG00000234494.2	AC003665.1	ENST00000411573.2	AC003665.1-003	chr17	45976150	46018725	-	3	1594,120,24,	0,19667,42551,	rs9944405	Multiple continuous traits in DGI samples; Multiple continuous traits in DGI samples; Multiple continuous traits in DGI samples
rs4794603	chr17	46385722	46385723	+	ENSG00000235300.3	AC090627.1	ENST00000581362.1	AC090627.1-002	chr17	46384689	46386124	+	2	72,830,	0,605,	rs979746	Alzheimer's disease
rs9903556	chr17	47443355	47443356	+	ENSG00000248714.2	RP11-1079K10.3	ENST00000502823.1	RP11-1079K10.3-002	chr17	47438526	47443477	+	3	57,71,417,	0,3114,4534,	rs9892264	Multiple complex diseases
rs9903556	chr17	47443355	47443356	+	ENSG00000248714.2	RP11-1079K10.3	ENST00000507337.1	RP11-1079K10.3-003	chr17	47439743	47443454	+	3	136,71,394,	0,1897,3317,	rs9892264	Multiple complex diseases
rs4461117	chr17	48986675	48986676	+	ENSG00000229980.4	TOB1-AS1	ENST00000519432.1	TOB1-AS1-003	chr17	48986038	48986778	+	2	279,262,	0,478,	rs9303568; rs9905480; rs8073538	Waist Circumference; Waist-Hip Ratio; Waist-Hip Ratio; Waist-Hip Ratio; Waist-Hip Ratio; Body Fat Distribution; Body Fat Distribution; Body Fat Distribution; Waist-Hip Ratio
rs879778	chr17	48987139	48987140	-	ENSG00000262006.1	RP11-700H6.4	ENST00000573301.1	RP11-700H6.4-001	chr17	48986997	48987593	-	2	212,280,	0,316,	rs9303568; rs8073538; rs9905480	Waist Circumference; Waist-Hip Ratio; Waist-Hip Ratio; Waist-Hip Ratio; Body Fat Distribution; Body Fat Distribution; Body Fat Distribution; Waist-Hip Ratio; Waist-Hip Ratio
rs11656830	chr17	49521332	49521333	+	ENSG00000267452.1	RP11-1018N14.5	ENST00000588341.1	RP11-1018N14.5-001	chr17	49517013	49523163	+	2	776,2069,	0,4081,	rs9904836; rs7213039	Multiple complex diseases; Multiple complex diseases
rs9898886	chr17	53249678	53249679	+	ENSG00000261589.1	CTC-462L7.1	ENST00000565472.1	CTC-462L7.1-001	chr17	53246183	53250993	+	1	4810,	0,	rs1484769; rs1156287; rs2628316; rs6504950; rs2628305; rs9303363; rs2787501	Multiple continuous traits in DGI samples; Inflammatory Bowel Diseases; Multiple continuous traits in DGI samples; Breast cancer; Multiple continuous traits in DGI samples; Inflammatory Bowel Diseases; Multiple continuous traits in DGI samples
rs3764387	chr17	53920168	53920169	-	ENSG00000262052.1	RP11-763E3.1	ENST00000571972.1	RP11-763E3.1-001	chr17	53920037	53950300	-	3	196,256,133,	0,14341,30130,	rs11649803; rs8079136	Multiple continuous traits in DGI samples; Multiple continuous traits in DGI samples; Multiple continuous traits in DGI samples; Multiple continuous traits in DGI samples
rs7216856	chr17	56472294	56472295	+	ENSG00000265148.1	BZRAP1-AS1	ENST00000583841.1	BZRAP1-AS1-011	chr17	56414606	56493127	+	3	434,105,301,	0,57660,78220,	rs2257205	Pancreatic cancer
rs917533	chr17	59471081	59471082	-	ENSG00000267280.1	RP11-332H18.4	ENST00000592377.1	RP11-332H18.4-006	chr17	59470816	59471423	-	2	292,118,	0,489,	rs2079742	Urate levels
rs917533	chr17	59471081	59471082	-	ENSG00000267280.1	RP11-332H18.4	ENST00000586706.1	RP11-332H18.4-005	chr17	59470818	59472808	-	3	290,117,69,	0,1164,1921,	rs2079742	Urate levels
rs917533	chr17	59471081	59471082	-	ENSG00000267280.1	RP11-332H18.4	ENST00000590421.1	RP11-332H18.4-002	chr17	59470817	59476967	-	2	291,570,	0,5580,	rs2079742	Urate levels
rs917533	chr17	59471081	59471082	-	ENSG00000267280.1	RP11-332H18.4	ENST00000592009.1	RP11-332H18.4-001	chr17	59470818	59488916	-	2	290,40,	0,18058,	rs2079742	Urate levels
rs917533	chr17	59471081	59471082	-	ENSG00000267280.1	RP11-332H18.4	ENST00000591313.1	RP11-332H18.4-003	chr17	59470818	59476949	-	2	290,350,	0,5781,	rs2079742	Urate levels
rs917533	chr17	59471081	59471082	-	ENSG00000267280.1	RP11-332H18.4	ENST00000589814.1	RP11-332H18.4-004	chr17	59470818	59476731	-	3	290,117,132,	0,1164,5781,	rs2079742	Urate levels
rs2041283	chr17	60813626	60813627	+	ENSG00000265702.1	RP11-156L14.1	ENST00000582564.1	RP11-156L14.1-001	chr17	60783566	60815283	+	3	264,176,1837,	0,1226,29880,	rs1024653	Multiple continuous traits in DGI samples
rs2041283	chr17	60813626	60813627	+	ENSG00000265702.1	RP11-156L14.1	ENST00000577270.1	RP11-156L14.1-002	chr17	60783594	60815276	+	3	236,124,2785,	0,19794,28897,	rs1024653	Multiple continuous traits in DGI samples
rs2041283	chr17	60813626	60813627	+	ENSG00000265702.1	RP11-156L14.1	ENST00000579201.1	RP11-156L14.1-003	chr17	60783693	60813895	+	2	137,449,	0,29753,	rs1024653	Multiple continuous traits in DGI samples
rs9891498	chr17	60814272	60814273	+	ENSG00000265702.1	RP11-156L14.1	ENST00000582564.1	RP11-156L14.1-001	chr17	60783566	60815283	+	3	264,176,1837,	0,1226,29880,	rs1024653	Multiple continuous traits in DGI samples
rs9891498	chr17	60814272	60814273	+	ENSG00000265702.1	RP11-156L14.1	ENST00000577270.1	RP11-156L14.1-002	chr17	60783594	60815276	+	3	236,124,2785,	0,19794,28897,	rs1024653	Multiple continuous traits in DGI samples
rs10221190	chr17	70068698	70068699	+	ENSG00000226101.1	AC007461.2	ENST00000419257.1	AC007461.2-001	chr17	70068473	70089622	+	6	510,97,185,130,589,552,	0,4880,9617,11499,16754,20597,	rs8077585	Coronary Artery Disease
rs2241170	chr17	70070988	70070989	-	ENSG00000234899.5	AC005152.2	ENST00000434703.1	AC005152.2-002	chr17	70067183	70112157	-	7	189,2185,121,123,56,195,163,	0,3506,10878,12863,13947,43163,44811,	rs1558748	Behcet Syndrome
rs1047955	chr17	70080081	70080082	-	ENSG00000234899.5	AC005152.2	ENST00000533039.2	AC005152.2-005	chr17	70078061	70085261	-	5	121,123,56,53,73,	0,1985,3069,4572,7127,	rs8077585	Coronary Artery Disease
rs1047955	chr17	70080081	70080082	-	ENSG00000234899.5	AC005152.2	ENST00000602213.1	AC005152.2-017	chr17	70036854	70107844	-	6	136,121,294,123,56,91,	0,41207,41408,43192,44276,70899,	rs8077585	Coronary Artery Disease
rs1047955	chr17	70080081	70080082	-	ENSG00000234899.5	AC005152.2	ENST00000440093.2	AC005152.2-004	chr17	70067183	70115589	-	4	189,121,123,35,	0,10878,12863,48371,	rs8077585	Coronary Artery Disease
rs1047955	chr17	70080081	70080082	-	ENSG00000234899.5	AC005152.2	ENST00000434703.1	AC005152.2-002	chr17	70067183	70112157	-	7	189,2185,121,123,56,195,163,	0,3506,10878,12863,13947,43163,44811,	rs8077585	Coronary Artery Disease
rs1047955	chr17	70080081	70080082	-	ENSG00000234899.5	AC005152.2	ENST00000533996.1	AC005152.2-006	chr17	70072626	70081642	-	4	245,121,123,512,	0,5435,7420,8504,	rs8077585	Coronary Artery Disease
rs1047955	chr17	70080081	70080082	-	ENSG00000234899.5	AC005152.2	ENST00000533232.1	AC005152.2-012	chr17	70076078	70116934	-	4	1464,121,123,31,	0,1983,3968,40825,	rs8077585	Coronary Artery Disease
rs4789099	chr17	71513758	71513759	+	ENSG00000264985.1	RP11-449L23.2	ENST00000583547.1	RP11-449L23.2-001	chr17	71509823	71514909	+	2	106,2170,	0,2916,	rs17185043	Multiple complex diseases
rs2033607	chr17	73367287	73367288	-	ENSG00000264853.1	RP11-16C1.2	ENST00000578539.1	RP11-16C1.2-001	chr17	73367027	73369817	-	1	2790,	0,	rs1076094; rs3760203; rs9900586; rs10512603; rs11657106; rs11077787; rs1871269	Multiple complex diseases; Multiple complex diseases; Multiple complex diseases; Multiple complex diseases; Waist Circumference; Multiple complex diseases; Waist Circumference
rs2117563	chr17	73368984	73368985	-	ENSG00000264853.1	RP11-16C1.2	ENST00000578539.1	RP11-16C1.2-001	chr17	73367027	73369817	-	1	2790,	0,	rs3760203; rs9900586; rs10512603; rs11077787; rs1871269; rs11657106; rs1076094	Multiple complex diseases; Multiple complex diseases; Multiple complex diseases; Multiple complex diseases; Waist Circumference; Waist Circumference; Multiple complex diseases
rs2117562	chr17	73368999	73369000	-	ENSG00000264853.1	RP11-16C1.2	ENST00000578539.1	RP11-16C1.2-001	chr17	73367027	73369817	-	1	2790,	0,	rs3760203; rs9900586; rs10512603; rs11077787; rs1871269; rs11657106; rs1076094	Multiple complex diseases; Multiple complex diseases; Multiple complex diseases; Multiple complex diseases; Waist Circumference; Waist Circumference; Multiple complex diseases
rs959260	chr17	73369421	73369422	-	ENSG00000264853.1	RP11-16C1.2	ENST00000578539.1	RP11-16C1.2-001	chr17	73367027	73369817	-	1	2790,	0,	rs9900586; rs11077787; rs1076094; rs11657106; rs3760203; rs1871269; rs10512603	Multiple complex diseases; Multiple complex diseases; Multiple complex diseases; Waist Circumference; Multiple complex diseases; Waist Circumference; Multiple complex diseases
rs4648343	chr17	74554738	74554739	+	ENSG00000163597.9	SNHG16	ENST00000587743.1	SNHG16-004	chr17	74553850	74556515	+	1	2665,	0,	rs752049	Blood Pressure
rs4648343	chr17	74554738	74554739	+	ENSG00000163597.9	SNHG16	ENST00000448136.1	SNHG16-001	chr17	74553859	74561430	+	3	1266,111,2230,	0,3510,5341,	rs752049	Blood Pressure
rs4647885	chr17	74555105	74555106	+	ENSG00000163597.9	SNHG16	ENST00000586942.1	SNHG16-007	chr17	74553850	74559242	+	5	89,227,99,111,42,	0,605,1176,3519,5350,	rs752049; rs9911606; rs895156	Blood Pressure; Blood Pressure; Blood Pressure; Blood Pressure
rs4647885	chr17	74555105	74555106	+	ENSG00000163597.9	SNHG16	ENST00000587743.1	SNHG16-004	chr17	74553850	74556515	+	1	2665,	0,	rs752049; rs9911606; rs895156	Blood Pressure; Blood Pressure; Blood Pressure; Blood Pressure
rs4647885	chr17	74555105	74555106	+	ENSG00000163597.9	SNHG16	ENST00000448136.1	SNHG16-001	chr17	74553859	74561430	+	3	1266,111,2230,	0,3510,5341,	rs752049; rs9911606; rs895156	Blood Pressure; Blood Pressure; Blood Pressure; Blood Pressure
rs4647885	chr17	74555105	74555106	+	ENSG00000163597.9	SNHG16	ENST00000590435.1	SNHG16-003	chr17	74553873	74561361	+	5	66,99,111,364,1307,	0,1153,3496,5327,6181,	rs752049; rs9911606; rs895156	Blood Pressure; Blood Pressure; Blood Pressure; Blood Pressure
rs9900361	chr17	75532360	75532361	+	ENSG00000267665.1	RP11-13K12.2	ENST00000592572.1	RP11-13K12.2-001	chr17	75524206	75532674	+	4	3685,169,233,353,	0,4973,6330,8115,	rs4462668	Body Mass Index
rs2273280	chr17	76103662	76103663	-	ENSG00000204282.3	RP11-153A23.6	ENST00000592939.1	RP11-153A23.6-002	chr17	76103478	76106416	-	1	2938,	0,	rs16970784	Multiple complex diseases
rs2273280	chr17	76103662	76103663	-	ENSG00000204282.3	RP11-153A23.6	ENST00000374976.2	RP11-153A23.6-201	chr17	76103479	76106416	-	1	2937,	0,	rs16970784	Multiple complex diseases
rs1048591	chr17	76103683	76103684	-	ENSG00000204282.3	RP11-153A23.6	ENST00000592939.1	RP11-153A23.6-002	chr17	76103478	76106416	-	1	2938,	0,	rs4789517	Multiple complex diseases
rs1048591	chr17	76103683	76103684	-	ENSG00000204282.3	RP11-153A23.6	ENST00000374976.2	RP11-153A23.6-201	chr17	76103479	76106416	-	1	2937,	0,	rs4789517	Multiple complex diseases
rs6502070	chr17	80112633	80112634	+	ENSG00000265678.1	RP11-1376P16.2	ENST00000579979.1	RP11-1376P16.2-001	chr17	80111305	80112691	+	2	477,78,	0,1308,	rs4789753	Multiple complex diseases
rs2264574	chr17	80703379	80703380	+	ENSG00000262410.1	RP11-388C12.8	ENST00000572594.1	RP11-388C12.8-001	chr17	80702943	80703585	+	1	642,	0,	-	Multiple continuous traits in DGI samples
rs2459704	chr17	80703480	80703481	+	ENSG00000262410.1	RP11-388C12.8	ENST00000572594.1	RP11-388C12.8-001	chr17	80702943	80703585	+	1	642,	0,	rs2264574; rs1046896	Multiple continuous traits in DGI samples; Glycated hemoglobin levels; Glycated hemoglobin levels
rs8080847	chr17	80876279	80876280	+	ENSG00000262663.1	RP11-497H17.1	ENST00000571113.1	RP11-497H17.1-001	chr17	80876157	80876661	+	1	504,	0,	rs668990; rs4986131	Multiple continuous traits in DGI samples; Multiple complex diseases
rs9905027	chr17	80939016	80939017	+	ENSG00000262339.1	RP11-1197K16.2	ENST00000576197.1	RP11-1197K16.2-002	chr17	80938957	80939614	+	2	121,280,	0,377,	rs1551628	Hemoglobin A, Glycosylated; Hemoglobin A, Glycosylated
rs8098928	chr18	268916	268917	+	ENSG00000263884.1	RP11-705O1.8	ENST00000581677.1	RP11-705O1.8-001	chr18	268147	270278	+	1	2131,	0,	rs7227515; rs8094221	Multiple complex diseases; Multiple complex diseases
rs9635846	chr18	269979	269980	+	ENSG00000263884.1	RP11-705O1.8	ENST00000581677.1	RP11-705O1.8-001	chr18	268147	270278	+	1	2131,	0,	rs8094221	Multiple complex diseases
rs2612102	chr18	706588	706589	+	ENSG00000265490.1	RP11-806L2.6	ENST00000580007.1	RP11-806L2.6-001	chr18	706522	707648	+	2	274,52,	0,1074,	rs2244500; rs2853741; rs2847325	Parkinson's disease; Parkinson's disease; Amyotrophic Lateral Sclerosis (ALS)
rs1893154	chr18	905124	905125	-	ENSG00000265179.1	RP11-672L10.2	ENST00000581719.1	RP11-672L10.2-002	chr18	903144	906668	-	1	3524,	0,	-	Obesity-related traits
rs6505668	chr18	1174650	1174651	+	ENSG00000263551.1	RP11-78F17.1	ENST00000583497.1	RP11-78F17.1-005	chr18	1159141	1174824	+	3	258,20,178,	0,3693,15505,	rs6505623	Blood Lipids
rs6505668	chr18	1174650	1174651	+	ENSG00000263551.1	RP11-78F17.1	ENST00000580781.1	RP11-78F17.1-002	chr18	976590	1174805	+	5	306,52,220,39,159,	0,157253,182589,186225,198056,	rs6505623	Blood Lipids
rs3887348	chr18	5233104	5233105	-	ENSG00000265091.1	RP11-835E18.5	ENST00000579933.1	RP11-835E18.5-001	chr18	5232874	5238525	-	3	635,62,280,	0,2963,5371,	rs4798311; rs4797197; rs8094621	Multiple complex diseases; Multiple complex diseases; Multiple complex diseases
rs3887348	chr18	5233104	5233105	-	ENSG00000265091.1	RP11-835E18.5	ENST00000581170.1	RP11-835E18.5-002	chr18	5232874	5238525	-	2	327,280,	0,5371,	rs4798311; rs4797197; rs8094621	Multiple complex diseases; Multiple complex diseases; Multiple complex diseases
rs10972	chr18	5236925	5236926	-	ENSG00000264575.1	LINC00526	ENST00000581067.1	LINC00526-001	chr18	5236722	5238597	-	1	1875,	0,	rs8094621; rs4798311; rs4797197	Multiple complex diseases; Multiple complex diseases; Multiple complex diseases
rs7244505	chr18	5237866	5237867	+	ENSG00000263753.1	LINC00667	ENST00000581471.1	LINC00667-004	chr18	5237824	5239388	+	1	1564,	0,	rs8094621; rs4798311; rs4797197	Multiple complex diseases; Multiple complex diseases; Multiple complex diseases
rs1061666	chr18	5238207	5238208	-	ENSG00000264575.1	LINC00526	ENST00000581067.1	LINC00526-001	chr18	5236722	5238597	-	1	1875,	0,	rs4798311; rs4797197; rs8094621	Multiple complex diseases; Multiple complex diseases; Multiple complex diseases
rs11795	chr18	5238441	5238442	-	ENSG00000265091.1	RP11-835E18.5	ENST00000579933.1	RP11-835E18.5-001	chr18	5232874	5238525	-	3	635,62,280,	0,2963,5371,	rs8094621; rs4798311; rs4797197	Multiple complex diseases; Multiple complex diseases; Multiple complex diseases
rs11795	chr18	5238441	5238442	-	ENSG00000265091.1	RP11-835E18.5	ENST00000581170.1	RP11-835E18.5-002	chr18	5232874	5238525	-	2	327,280,	0,5371,	rs8094621; rs4798311; rs4797197	Multiple complex diseases; Multiple complex diseases; Multiple complex diseases
rs11795	chr18	5238441	5238442	-	ENSG00000264575.1	LINC00526	ENST00000581067.1	LINC00526-001	chr18	5236722	5238597	-	1	1875,	0,	rs8094621; rs4798311; rs4797197	Multiple complex diseases; Multiple complex diseases; Multiple complex diseases
rs12163	chr18	5238498	5238499	+	ENSG00000263753.1	LINC00667	ENST00000581471.1	LINC00667-004	chr18	5237824	5239388	+	1	1564,	0,	rs4797197; rs8094621; rs4798311	Multiple complex diseases; Multiple complex diseases; Multiple complex diseases
rs12163	chr18	5238498	5238499	+	ENSG00000263753.1	LINC00667	ENST00000580082.1	LINC00667-006	chr18	5238126	5240712	+	2	766,66,	0,2520,	rs4797197; rs8094621; rs4798311	Multiple complex diseases; Multiple complex diseases; Multiple complex diseases
rs12163	chr18	5238498	5238499	+	ENSG00000263753.1	LINC00667	ENST00000582363.1	LINC00667-002	chr18	5238082	5243935	+	3	966,1626,343,	0,2103,5510,	rs4797197; rs8094621; rs4798311	Multiple complex diseases; Multiple complex diseases; Multiple complex diseases
rs12163	chr18	5238498	5238499	+	ENSG00000263753.1	LINC00667	ENST00000582008.1	LINC00667-001	chr18	5238098	5246507	+	3	950,114,2915,	0,3599,5494,	rs4797197; rs8094621; rs4798311	Multiple complex diseases; Multiple complex diseases; Multiple complex diseases
rs9951296	chr18	5241127	5241128	+	ENSG00000263753.1	LINC00667	ENST00000582363.1	LINC00667-002	chr18	5238082	5243935	+	3	966,1626,343,	0,2103,5510,	rs1395065	Elbow
rs9951296	chr18	5241127	5241128	+	ENSG00000263753.1	LINC00667	ENST00000577439.1	LINC00667-003	chr18	5240988	5246507	+	3	266,191,2915,	0,709,2604,	rs1395065	Elbow
rs10163743	chr18	5241516	5241517	+	ENSG00000263753.1	LINC00667	ENST00000582363.1	LINC00667-002	chr18	5238082	5243935	+	3	966,1626,343,	0,2103,5510,	rs1395065	Elbow
rs3184460	chr18	5244260	5244261	+	ENSG00000263753.1	LINC00667	ENST00000582008.1	LINC00667-001	chr18	5238098	5246507	+	3	950,114,2915,	0,3599,5494,	-	Elbow
rs3184460	chr18	5244260	5244261	+	ENSG00000263753.1	LINC00667	ENST00000577439.1	LINC00667-003	chr18	5240988	5246507	+	3	266,191,2915,	0,709,2604,	-	Elbow
rs1127991	chr18	5244486	5244487	+	ENSG00000263753.1	LINC00667	ENST00000582008.1	LINC00667-001	chr18	5238098	5246507	+	3	950,114,2915,	0,3599,5494,	rs3184460; rs1395065	Elbow; Elbow
rs1127991	chr18	5244486	5244487	+	ENSG00000263753.1	LINC00667	ENST00000577439.1	LINC00667-003	chr18	5240988	5246507	+	3	266,191,2915,	0,709,2604,	rs3184460; rs1395065	Elbow; Elbow
rs9962322	chr18	5244750	5244751	+	ENSG00000263753.1	LINC00667	ENST00000582008.1	LINC00667-001	chr18	5238098	5246507	+	3	950,114,2915,	0,3599,5494,	rs3184460; rs1395065	Elbow; Elbow
rs9962322	chr18	5244750	5244751	+	ENSG00000263753.1	LINC00667	ENST00000577439.1	LINC00667-003	chr18	5240988	5246507	+	3	266,191,2915,	0,709,2604,	rs3184460; rs1395065	Elbow; Elbow
rs8576	chr18	5246397	5246398	+	ENSG00000263753.1	LINC00667	ENST00000582008.1	LINC00667-001	chr18	5238098	5246507	+	3	950,114,2915,	0,3599,5494,	rs3184460	Elbow
rs8576	chr18	5246397	5246398	+	ENSG00000263753.1	LINC00667	ENST00000577439.1	LINC00667-003	chr18	5240988	5246507	+	3	266,191,2915,	0,709,2604,	rs3184460	Elbow
rs7504258	chr18	5887632	5887633	+	ENSG00000264449.1	RP11-945C19.4	ENST00000582939.1	RP11-945C19.4-001	chr18	5887485	5889462	+	2	236,384,	0,1593,	rs9947332	Coronary Artery Disease
rs7504258	chr18	5887632	5887633	+	ENSG00000264449.1	RP11-945C19.4	ENST00000580845.1	RP11-945C19.4-002	chr18	5887540	5889517	+	3	181,94,246,	0,1538,1731,	rs9947332	Coronary Artery Disease
rs7504258	chr18	5887632	5887633	+	ENSG00000264449.1	RP11-945C19.4	ENST00000577694.1	RP11-945C19.4-003	chr18	5887616	5909121	+	3	105,94,172,	0,1462,21333,	rs9947332	Coronary Artery Disease
rs949215	chr18	6955675	6955676	+	ENSG00000265069.1	RP11-781P6.1	ENST00000584722.1	RP11-781P6.1-001	chr18	6954675	6957418	+	2	241,2054,	0,689,	rs3810046; rs4398173	Response to citalopram treatment; Response to citalopram treatment
rs16950868	chr18	6956237	6956238	+	ENSG00000265069.1	RP11-781P6.1	ENST00000584722.1	RP11-781P6.1-001	chr18	6954675	6957418	+	2	241,2054,	0,689,	rs597503	Sudden cardiac arrest
rs9948462	chr18	7076835	7076836	+	ENSG00000264475.1	RP11-76K13.3	ENST00000581502.1	RP11-76K13.3-001	chr18	7076815	7080122	+	3	92,66,449,	0,2503,2858,	rs10502348; rs8090011	Respiratory Function Tests; Respiratory Function Tests; Type 2 diabetes
rs613706	chr18	7741579	7741580	-	ENSG00000266767.1	RP11-678G15.2	ENST00000579509.1	RP11-678G15.2-002	chr18	7741307	7749441	-	2	672,385,	0,7749,	rs644399; rs4121619; rs664592	Multiple continuous traits in DGI samples; Multiple continuous traits in DGI samples; Multiple continuous traits in DGI samples
rs331419	chr18	7815416	7815417	+	ENSG00000264596.1	RP11-678G15.1	ENST00000584036.1	RP11-678G15.1-001	chr18	7814115	7815728	+	1	1613,	0,	rs875530	Serum uric acid levels
rs609949	chr18	8403179	8403180	+	ENSG00000265413.1	RP11-789C17.1	ENST00000578897.1	RP11-789C17.1-001	chr18	8402844	8405159	+	1	2315,	0,	rs656068	Prostatic Neoplasms
rs206621	chr18	10323636	10323637	-	ENSG00000264876.1	RP11-138E9.2	ENST00000582531.1	RP11-138E9.2-001	chr18	10323128	10372377	-	6	180,161,202,122,109,154,	0,402,3937,15695,48214,49095,	rs206625; rs206626	Cholesterol, HDL; Metabolite levels (Pyroglutamine); Cholesterol, HDL; Cholesterol, HDL
rs206620	chr18	10323658	10323659	-	ENSG00000264876.1	RP11-138E9.2	ENST00000582531.1	RP11-138E9.2-001	chr18	10323128	10372377	-	6	180,161,202,122,109,154,	0,402,3937,15695,48214,49095,	rs206625; rs206626	Cholesterol, HDL; Metabolite levels (Pyroglutamine); Cholesterol, HDL; Cholesterol, HDL
rs7226808	chr18	11504982	11504983	+	ENSG00000267252.1	RP11-712C7.1	ENST00000589566.1	RP11-712C7.1-002	chr18	11490072	11505058	+	3	168,151,232,	0,13660,14754,	rs1455244	Schizophrenia
rs7229093	chr18	13487286	13487287	+	ENSG00000267702.1	RP11-53B2.2	ENST00000587344.1	RP11-53B2.2-001	chr18	13486460	13490675	+	1	4215,	0,	-	Tunica Media
rs12373408	chr18	13490057	13490058	+	ENSG00000267702.1	RP11-53B2.2	ENST00000587344.1	RP11-53B2.2-001	chr18	13486460	13490675	+	1	4215,	0,	rs7229093	Tunica Media
rs17536123	chr18	14090402	14090403	+	ENSG00000267150.1	RP11-411B10.2	ENST00000591211.1	RP11-411B10.2-001	chr18	14089933	14091018	+	1	1085,	0,	rs2159942	Amyotrophic Lateral Sclerosis (ALS)
rs17536144	chr18	14090992	14090993	+	ENSG00000267150.1	RP11-411B10.2	ENST00000591211.1	RP11-411B10.2-001	chr18	14089933	14091018	+	1	1085,	0,	rs2159942	Amyotrophic Lateral Sclerosis (ALS)
rs12957402	chr18	19631013	19631014	+	ENSG00000265758.1	RP11-595B24.1	ENST00000584898.1	RP11-595B24.1-001	chr18	19561081	19631120	+	4	39,135,113,316,	0,62096,62619,69723,	rs16961918; rs8094271	Multiple complex diseases; Multiple complex diseases
rs1941084	chr18	19780857	19780858	-	ENSG00000266283.1	RP11-627G18.1	ENST00000583442.1	RP11-627G18.1-001	chr18	19780581	19785192	-	2	358,412,	0,4199,	rs7240020	Stroke
rs11083084	chr18	22240394	22240395	+	ENSG00000265485.1	RP11-449D8.1	ENST00000577994.1	RP11-449D8.1-001	chr18	22208145	22242162	+	3	82,360,1879,	0,31553,32138,	rs7240925	Monocytes
rs8096168	chr18	24269385	24269386	+	ENSG00000263677.1	RP11-17A19.2	ENST00000583852.1	RP11-17A19.2-001	chr18	24268074	24269632	+	2	44,314,	0,1244,	rs8083994	Neuroblastoma
rs9789137	chr18	24727671	24727672	+	ENSG00000260372.2	AQP4-AS1	ENST00000578701.1	AQP4-AS1-003	chr18	24445270	24770662	+	4	54,86,81,1956,	0,59453,282391,323436,	rs9961915; rs9953270	Dental caries; Bronchopulmonary dysplasia
rs4550542	chr18	27118321	27118322	+	ENSG00000264587.1	RP11-784B15.1	ENST00000584482.1	RP11-784B15.1-001	chr18	27098223	27118358	+	7	91,114,63,42,136,138,155,	0,828,1262,10043,12341,19104,19980,	rs11878034; rs4456590; rs4513182	Parkinson's disease; Parkinson's disease; Parkinson's disease
rs4550542	chr18	27118321	27118322	+	ENSG00000264587.1	RP11-784B15.1	ENST00000581532.1	RP11-784B15.1-002	chr18	27108267	27128206	+	4	41,136,133,247,	0,2297,9936,19692,	rs11878034; rs4456590; rs4513182	Parkinson's disease; Parkinson's disease; Parkinson's disease
rs1790695	chr18	28638831	28638832	-	ENSG00000261521.1	RP11-408H20.1	ENST00000568243.1	RP11-408H20.1-001	chr18	28638805	28639359	-	1	554,	0,	rs276916; rs276915	Sporadic Amyotrophic Lateral Sclerosis (ALS); Sporadic Amyotrophic Lateral Sclerosis (ALS)
rs1789072	chr18	28711518	28711519	+	ENSG00000263698.1	RP11-408H20.3	ENST00000582307.1	RP11-408H20.3-001	chr18	28711418	28712457	+	1	1039,	0,	-	Multiple complex diseases
rs16964121	chr18	30517961	30517962	+	ENSG00000263765.1	RP11-746B8.1	ENST00000580366.1	RP11-746B8.1-001	chr18	30415127	30518280	+	3	27,132,331,	0,77669,102822,	rs9956150	Cholesterol, HDL; Macular Degeneration
rs1513680	chr18	37331297	37331298	-	ENSG00000267374.1	LINC00669	ENST00000591629.1	LINC00669-001	chr18	36786887	37380282	-	4	1866,158,32,250,	0,328534,544405,593145,	rs491566	Multiple complex diseases
rs1351901	chr18	43227392	43227393	+	ENSG00000266968.1	RP11-116O18.1	ENST00000590535.1	RP11-116O18.1-001	chr18	43226117	43227895	+	1	1778,	0,	rs1484873	Body Mass Index
rs509647	chr18	44383674	44383675	-	ENSG00000267167.1	RP11-687F6.1	ENST00000586478.1	RP11-687F6.1-001	chr18	44383186	44383857	-	1	671,	0,	rs487386	Multiple complex diseases
rs7242978	chr18	44633423	44633424	+	ENSG00000267724.1	RP11-49K24.8	ENST00000591183.1	RP11-49K24.8-001	chr18	44632316	44634433	+	1	2117,	0,	-	Multiple complex diseases
rs11082756	chr18	47026586	47026587	+	ENSG00000264464.1	RP11-110H1.8	ENST00000582983.1	RP11-110H1.8-001	chr18	47025759	47028230	+	2	35,2155,	0,316,	rs8099594	Height; Multiple complex diseases
rs11082758	chr18	47026735	47026736	+	ENSG00000264464.1	RP11-110H1.8	ENST00000582983.1	RP11-110H1.8-001	chr18	47025759	47028230	+	2	35,2155,	0,316,	rs8099594	Height; Multiple complex diseases
rs8092472	chr18	47028025	47028026	+	ENSG00000264464.1	RP11-110H1.8	ENST00000582983.1	RP11-110H1.8-001	chr18	47025759	47028230	+	2	35,2155,	0,316,	rs8099594	Height; Multiple complex diseases
rs12964427	chr18	47028049	47028050	+	ENSG00000264464.1	RP11-110H1.8	ENST00000582983.1	RP11-110H1.8-001	chr18	47025759	47028230	+	2	35,2155,	0,316,	rs8099594	Height; Multiple complex diseases
rs490697	chr18	47376127	47376128	+	ENSG00000267322.1	SCARNA17	ENST00000589499.1	SCARNA17-001	chr18	47340392	47377429	+	4	40,89,63,1423,	0,25253,26340,35614,	rs869013; rs617619	Multiple complex diseases; Multiple complex diseases
rs4940097	chr18	49087844	49087845	+	ENSG00000227115.2	RP11-267C16.1	ENST00000435144.1	RP11-267C16.1-002	chr18	48918411	49088839	+	3	216,294,1289,	0,168551,169139,	rs9959607	Alzheimer's disease
rs3752735	chr18	51109019	51109020	+	ENSG00000263438.1	RP11-202D1.3	ENST00000581198.1	RP11-202D1.3-002	chr18	51094852	51115121	+	5	68,49,113,164,204,	0,9590,14111,15703,20065,	rs4245262	Multiple continuous traits in DGI samples; Multiple continuous traits in DGI samples
rs3752735	chr18	51109019	51109020	+	ENSG00000263438.1	RP11-202D1.3	ENST00000578610.1	RP11-202D1.3-001	chr18	51094816	51124221	+	6	104,49,113,164,79,59,	0,9626,14147,15739,26358,29346,	rs4245262	Multiple continuous traits in DGI samples; Multiple continuous traits in DGI samples
rs2958183	chr18	53150075	53150076	+	ENSG00000267028.1	RP11-619L19.1	ENST00000587660.1	RP11-619L19.1-001	chr18	53119763	53150171	+	2	178,218,	0,30190,	-	Multiple continuous traits in DGI samples
rs1789570	chr18	53858050	53858051	-	ENSG00000206129.3	CTD-2008L17.2	ENST00000382897.2	CTD-2008L17.2-001	chr18	53670843	53858493	-	9	292,55,1144,150,118,101,126,73,499,	0,21728,24184,52292,52929,56491,177736,184665,187151,	rs12604483	HIV-1 susceptibility
rs1370218	chr18	54540794	54540795	-	ENSG00000267146.1	RP11-383D22.1	ENST00000586391.1	RP11-383D22.1-001	chr18	54539898	54541201	-	2	132,449,	0,854,	rs9946253	Parkinson's disease
rs4503880	chr18	56084053	56084054	+	ENSG00000267675.1	RP11-1151B14.2	ENST00000585470.1	RP11-1151B14.2-001	chr18	56083996	56084860	+	2	157,489,	0,375,	-	Liver enzyme levels (gamma-glutamyl transferase)
rs12963422	chr18	56204643	56204644	+	ENSG00000267257.1	RP11-1151B14.4	ENST00000591360.1	RP11-1151B14.4-001	chr18	56202646	56205784	+	2	154,2399,	0,739,	rs3809983; rs3809982	Celiac disease; Celiac disease
rs4940404	chr18	56204670	56204671	+	ENSG00000267257.1	RP11-1151B14.4	ENST00000591360.1	RP11-1151B14.4-001	chr18	56202646	56205784	+	2	154,2399,	0,739,	rs3809983; rs3809982	Celiac disease; Celiac disease
rs12103986	chr18	56205261	56205262	+	ENSG00000267257.1	RP11-1151B14.4	ENST00000591360.1	RP11-1151B14.4-001	chr18	56202646	56205784	+	2	154,2399,	0,739,	-	Celiac disease
rs9962203	chr18	56205480	56205481	+	ENSG00000267257.1	RP11-1151B14.4	ENST00000591360.1	RP11-1151B14.4-001	chr18	56202646	56205784	+	2	154,2399,	0,739,	rs3809973; rs3809983; rs3809982; rs3809970; rs12103986	Multiple complex diseases; Celiac disease; Celiac disease; Celiac disease; Celiac disease; Celiac disease
rs9962964	chr18	56205550	56205551	+	ENSG00000267257.1	RP11-1151B14.4	ENST00000591360.1	RP11-1151B14.4-001	chr18	56202646	56205784	+	2	154,2399,	0,739,	rs3809983; rs3809982; rs3809970; rs12103986; rs3809973	Celiac disease; Celiac disease; Celiac disease; Celiac disease; Multiple complex diseases; Celiac disease
rs9962337	chr18	56205641	56205642	+	ENSG00000267257.1	RP11-1151B14.4	ENST00000591360.1	RP11-1151B14.4-001	chr18	56202646	56205784	+	2	154,2399,	0,739,	rs12103986; rs3809973; rs3809983; rs3809982; rs3809970	Celiac disease; Multiple complex diseases; Celiac disease; Celiac disease; Celiac disease; Celiac disease
rs9949924	chr18	56420829	56420830	+	ENSG00000267010.1	RP11-108P20.1	ENST00000592021.1	RP11-108P20.1-001	chr18	56419379	56421709	+	1	2330,	0,	rs7238078	Multiple sclerosis
rs1037757	chr18	56752053	56752054	+	ENSG00000267215.1	RP11-685A21.1	ENST00000589729.1	RP11-685A21.1-002	chr18	56750986	56752213	+	3	25,333,286,	0,446,941,	-	Alzheimer's disease (age of onset)
rs17066777	chr18	57968215	57968216	+	ENSG00000267401.1	RP11-396N11.1	ENST00000592121.1	RP11-396N11.1-001	chr18	57961383	57968351	+	3	161,92,166,	0,6512,6802,	rs17066768	Multiple complex diseases
rs1894094	chr18	59273622	59273623	-	ENSG00000267279.1	RP11-879F14.2	ENST00000586949.1	RP11-879F14.2-001	chr18	59273300	59274149	-	2	587,66,	0,783,	rs2032366; rs4941029; rs1943338; rs1840047	Obesity-related traits; Multiple complex diseases; Multiple complex diseases; Multiple complex diseases
rs6650740	chr18	59913327	59913328	+	ENSG00000266900.1	RP11-173A16.2	ENST00000588561.1	RP11-173A16.2-001	chr18	59913042	59914645	+	1	1603,	0,	rs17644227	Multiple continuous traits in DGI samples
rs9962461	chr18	59914311	59914312	+	ENSG00000266900.1	RP11-173A16.2	ENST00000588561.1	RP11-173A16.2-001	chr18	59913042	59914645	+	1	1603,	0,	rs663354	Heart Failure
rs2051423	chr18	60981255	60981256	-	ENSG00000267701.1	RP11-28F1.2	ENST00000588307.1	RP11-28F1.2-001	chr18	60981034	60981315	-	1	281,	0,	rs12458289	Multiple complex diseases
rs17072636	chr18	61826178	61826179	+	ENSG00000236392.2	AC100848.1	ENST00000452004.2	AC100848.1-002	chr18	61823448	61826533	+	3	52,126,204,	0,2648,2881,	rs17072633	Multiple continuous traits in DGI samples
rs17072636	chr18	61826178	61826179	+	ENSG00000236392.2	AC100848.1	ENST00000417298.1	AC100848.1-001	chr18	61814442	61826528	+	3	162,43,432,	0,9015,11654,	rs17072633	Multiple continuous traits in DGI samples
rs1460728	chr18	65618020	65618021	+	ENSG00000264634.1	RP11-659F24.1	ENST00000580622.1	RP11-659F24.1-001	chr18	65608185	65623663	+	3	22,150,268,	0,9740,15210,	rs10503115; rs1350744; rs2199306	Cholesterol, HDL; Cholesterol, LDL; Cholesterol, LDL; Cholesterol, HDL; Cholesterol, LDL; Cholesterol, LDL; Cholesterol, HDL; Cholesterol, LDL; Cholesterol, LDL
rs4445990	chr18	65623601	65623602	+	ENSG00000264634.1	RP11-659F24.1	ENST00000580622.1	RP11-659F24.1-001	chr18	65608185	65623663	+	3	22,150,268,	0,9740,15210,	rs10503115; rs1350744; rs2199306	Cholesterol, HDL; Cholesterol, LDL; Cholesterol, LDL; Cholesterol, HDL; Cholesterol, LDL; Cholesterol, LDL; Cholesterol, HDL; Cholesterol, LDL; Cholesterol, LDL
rs687367	chr18	69187611	69187612	-	ENSG00000260676.1	RP11-510D19.1	ENST00000568095.1	RP11-510D19.1-001	chr18	69187197	69246192	-	7	1121,1268,191,194,83,98,150,	0,2027,7815,11661,14252,28637,58845,	rs9959543	Multiple complex diseases
rs687367	chr18	69187611	69187612	-	ENSG00000260676.1	RP11-510D19.1	ENST00000566582.1	RP11-510D19.1-002	chr18	69187484	69246173	-	5	834,1268,83,98,131,	0,1740,13965,28350,58558,	rs9959543	Multiple complex diseases
rs4073568	chr18	72265600	72265601	-	ENSG00000264247.1	RP11-231E4.4	ENST00000581192.1	RP11-231E4.4-002	chr18	72260931	72265744	-	2	144,279,	0,4534,	rs7506112	Socioeconomic Factors
rs2612390	chr18	73557029	73557030	-	ENSG00000266460.1	RP11-173L6.1	ENST00000581971.1	RP11-173L6.1-001	chr18	73556879	73580207	-	2	213,384,	0,22944,	rs2732216	Multiple continuous traits in DGI samples
rs17026	chr18	74690978	74690979	+	ENSG00000266844.1	RP11-862L9.3	ENST00000577364.1	RP11-862L9.3-004	chr18	74690788	74691509	+	2	365,198,	0,523,	rs4890866	Multiple complex diseases
rs17026	chr18	74690978	74690979	+	ENSG00000266844.1	RP11-862L9.3	ENST00000582763.1	RP11-862L9.3-003	chr18	74690921	74695709	+	3	232,137,27,	0,3212,4761,	rs4890866	Multiple complex diseases
rs470555	chr18	74693289	74693290	+	ENSG00000266844.1	RP11-862L9.3	ENST00000580580.1	RP11-862L9.3-006	chr18	74693271	74696118	+	3	169,132,436,	0,867,2411,	rs4890866	Multiple complex diseases
rs470724	chr18	74694134	74694135	+	ENSG00000266844.1	RP11-862L9.3	ENST00000582763.1	RP11-862L9.3-003	chr18	74690921	74695709	+	3	232,137,27,	0,3212,4761,	rs4890866	Multiple complex diseases
rs470724	chr18	74694134	74694135	+	ENSG00000266844.1	RP11-862L9.3	ENST00000582546.1	RP11-862L9.3-005	chr18	74693667	74696038	+	3	278,178,356,	0,425,2015,	rs4890866	Multiple complex diseases
rs12969590	chr18	74946337	74946338	+	ENSG00000265844.1	RP11-751H17.1	ENST00000584843.1	RP11-751H17.1-001	chr18	74892061	74947386	+	5	95,114,121,173,57,	0,5078,25333,54115,55268,	rs7230283	Glucose; Glucose
rs165133	chr18	75334709	75334710	+	ENSG00000264693.1	RP11-63N3.1	ENST00000581626.1	RP11-63N3.1-001	chr18	75334507	75336471	+	2	542,119,	0,1845,	rs1829651; rs8094766; rs4890968; rs4890971	Multiple continuous traits in DGI samples; Multiple continuous traits in DGI samples; Multiple continuous traits in DGI samples; Multiple continuous traits in DGI samples
rs5013126	chr18	75683413	75683414	-	ENSG00000265843.1	RP11-671C19.1	ENST00000577408.1	RP11-671C19.1-002	chr18	75683249	75684498	-	1	1249,	0,	rs4129743	Parkinson's disease
rs12456531	chr18	75899667	75899668	+	ENSG00000266213.1	RP11-100K18.1	ENST00000577382.1	RP11-100K18.1-001	chr18	75897222	75900887	+	2	114,2613,	0,1052,	rs7239844	Multiple complex diseases
rs12455089	chr18	75899707	75899708	+	ENSG00000266213.1	RP11-100K18.1	ENST00000577382.1	RP11-100K18.1-001	chr18	75897222	75900887	+	2	114,2613,	0,1052,	rs7239844	Multiple complex diseases
rs1789263	chr18	76877338	76877339	+	ENSG00000267655.1	CTD-2286N8.2	ENST00000586389.1	CTD-2286N8.2-001	chr18	76877206	76877920	+	1	714,	0,	rs474539; rs545449; rs4380112; rs685000	Multiple continuous traits in DGI samples; Multiple continuous traits in DGI samples; Multiple continuous traits in DGI samples; Multiple continuous traits in DGI samples
rs2886235	chr18	77955377	77955378	+	ENSG00000267251.1	AC139100.3	ENST00000588950.1	AC139100.3-001	chr18	77941562	77960875	+	5	1085,212,159,190,389,	0,4051,5601,13769,18924,	rs1064059	Multiple complex diseases
rs2289286	chr19	1822667	1822668	+	ENSG00000267244.1	CTB-31O20.4	ENST00000593201.1	CTB-31O20.4-001	chr19	1822087	1824542	+	3	1169,94,435,	0,1534,2020,	rs7250872	Bipolar disorder
rs2289286	chr19	1822667	1822668	+	ENSG00000267244.1	CTB-31O20.4	ENST00000590823.1	CTB-31O20.4-002	chr19	1822144	1824544	+	1	2400,	0,	rs7250872	Bipolar disorder
rs2289286	chr19	1822667	1822668	+	ENSG00000267244.1	CTB-31O20.4	ENST00000590531.1	CTB-31O20.4-004	chr19	1822559	1823153	+	2	132,140,	0,454,	rs7250872	Bipolar disorder
rs741696	chr19	5178323	5178324	+	ENSG00000267550.1	CTC-482H14.5	ENST00000592429.1	CTC-482H14.5-001	chr19	5178129	5178475	+	1	346,	0,	rs11673509; rs741698	Periodontitis (CDC/AAP); Amyotrophic Lateral Sclerosis (ALS)
rs11085209	chr19	6954724	6954725	+	ENSG00000268845.1	RP11-1137G4.3	ENST00000593558.1	RP11-1137G4.3-001	chr19	6953221	6954915	+	2	139,376,	0,1318,	rs465543	Prostatic Neoplasms
rs9917038	chr19	9620335	9620336	+	ENSG00000267273.1	CTC-543D15.3	ENST00000589751.1	CTC-543D15.3-001	chr19	9609353	9620755	+	2	116,540,	0,10862,	rs10419036	Schizophrenia
rs10425775	chr19	9912916	9912917	+	ENSG00000266950.1	CTD-2623N2.5	ENST00000590046.1	CTD-2623N2.5-001	chr19	9904296	9912977	+	2	28,380,	0,8301,	rs10401153; rs2112837	Multiple complex diseases; Bipolar Disorder
rs3745672	chr19	12146369	12146370	+	ENSG00000219665.4	CTD-2006C1.2	ENST00000588047.1	CTD-2006C1.2-009	chr19	12098470	12146729	+	2	168,361,	0,47898,	-	Multiple sclerosis
rs3745672	chr19	12146369	12146370	+	ENSG00000219665.4	CTD-2006C1.2	ENST00000476474.1	CTD-2006C1.2-004	chr19	12098493	12157090	+	4	145,49,219,194,	0,14095,47875,58403,	-	Multiple sclerosis
rs3745672	chr19	12146369	12146370	+	ENSG00000219665.4	CTD-2006C1.2	ENST00000591838.1	CTD-2006C1.2-007	chr19	12145390	12157090	+	3	17,219,194,	0,978,11506,	-	Multiple sclerosis
rs2280742	chr19	12994714	12994715	+	ENSG00000267735.1	CTD-2265O21.7	ENST00000592400.1	CTD-2265O21.7-001	chr19	12991782	12994902	+	2	190,266,	0,2854,	rs7255045	Mean corpuscular volume
rs3764563	chr19	15724202	15724203	-	ENSG00000266951.1	AD000091.2	ENST00000589196.1	AD000091.2-001	chr19	15724065	15725364	-	2	203,391,	0,908,	-	Inflammatory biomarkers
rs8112732	chr19	16017616	16017617	+	ENSG00000267164.1	AC005336.1	ENST00000592835.1	AC005336.1-001	chr19	16015365	16018044	+	1	2679,	0,	rs2269931; rs1558139; rs2108622	Multiple continuous traits in DGI samples; Electrocardiography; ECG and HR variability; Response to Vitamin E supplementation; Warfarin maintenance dose; Acenocoumarol maintenance dosage; Warfarin maintenance dose; Vitamin E levels; Metabolite levels
rs2650801	chr19	21635354	21635355	-	ENSG00000268119.1	CTD-2561J22.5	ENST00000594557.1	CTD-2561J22.5-005	chr19	21634841	21646686	-	2	4549,141,	0,11704,	rs499445; rs1142653	Multiple continuous traits in DGI samples; Multiple continuous traits in DGI samples
rs2914646	chr19	21637160	21637161	-	ENSG00000268119.1	CTD-2561J22.5	ENST00000594557.1	CTD-2561J22.5-005	chr19	21634841	21646686	-	2	4549,141,	0,11704,	rs1142653; rs499445	Multiple continuous traits in DGI samples; Multiple continuous traits in DGI samples
rs11879966	chr19	22443851	22443852	+	ENSG00000268597.1	RP11-157B13.8	ENST00000601905.1	RP11-157B13.8-001	chr19	22442494	22444137	+	2	99,287,	0,1356,	rs9304994	Cholesterol, HDL; Cholesterol, HDL
rs3813587	chr19	22799292	22799293	-	ENSG00000268038.1	AC011516.2	ENST00000598042.1	AC011516.2-001	chr19	22798358	22806773	-	2	997,115,	0,8300,	-	Multiple complex diseases
rs295365	chr19	23443279	23443280	-	ENSG00000213971.3	RP11-15H20.6	ENST00000397094.1	RP11-15H20.6-009	chr19	23442762	23445436	-	2	974,1015,	0,1659,	rs4932844; rs7246878; rs295367	Amyotrophic Lateral Sclerosis (ALS); Amyotrophic Lateral Sclerosis (ALS); Amyotrophic Lateral Sclerosis (ALS)
rs3180232	chr19	23444482	23444483	-	ENSG00000213971.3	RP11-15H20.6	ENST00000397094.1	RP11-15H20.6-009	chr19	23442762	23445436	-	2	974,1015,	0,1659,	rs4932844; rs295367; rs7246878	Amyotrophic Lateral Sclerosis (ALS); Amyotrophic Lateral Sclerosis (ALS); Amyotrophic Lateral Sclerosis (ALS)
rs3180232	chr19	23444482	23444483	-	ENSG00000213971.3	RP11-15H20.6	ENST00000594766.2	RP11-15H20.6-001	chr19	23442707	23457053	-	4	211,71,125,176,	0,958,1714,14170,	rs4932844; rs295367; rs7246878	Amyotrophic Lateral Sclerosis (ALS); Amyotrophic Lateral Sclerosis (ALS); Amyotrophic Lateral Sclerosis (ALS)
rs3180232	chr19	23444482	23444483	-	ENSG00000213971.3	RP11-15H20.6	ENST00000598053.1	RP11-15H20.6-005	chr19	23442802	23457046	-	5	116,71,125,75,169,	0,863,1619,10217,14075,	rs4932844; rs295367; rs7246878	Amyotrophic Lateral Sclerosis (ALS); Amyotrophic Lateral Sclerosis (ALS); Amyotrophic Lateral Sclerosis (ALS)
rs3180232	chr19	23444482	23444483	-	ENSG00000213971.3	RP11-15H20.6	ENST00000598599.1	RP11-15H20.6-007	chr19	23442823	23457030	-	5	95,71,125,105,153,	0,842,1598,12597,14054,	rs4932844; rs295367; rs7246878	Amyotrophic Lateral Sclerosis (ALS); Amyotrophic Lateral Sclerosis (ALS); Amyotrophic Lateral Sclerosis (ALS)
rs3180232	chr19	23444482	23444483	-	ENSG00000213971.3	RP11-15H20.6	ENST00000596561.1	RP11-15H20.6-002	chr19	23443460	23457050	-	3	276,125,173,	0,961,13417,	rs4932844; rs295367; rs7246878	Amyotrophic Lateral Sclerosis (ALS); Amyotrophic Lateral Sclerosis (ALS); Amyotrophic Lateral Sclerosis (ALS)
rs3180232	chr19	23444482	23444483	-	ENSG00000213971.3	RP11-15H20.6	ENST00000598323.1	RP11-15H20.6-006	chr19	23443532	23457034	-	4	204,125,75,157,	0,889,9487,13345,	rs4932844; rs295367; rs7246878	Amyotrophic Lateral Sclerosis (ALS); Amyotrophic Lateral Sclerosis (ALS); Amyotrophic Lateral Sclerosis (ALS)
rs3180232	chr19	23444482	23444483	-	ENSG00000213971.3	RP11-15H20.6	ENST00000601239.1	RP11-15H20.6-010	chr19	23444025	23446676	-	1	2651,	0,	rs4932844; rs295367; rs7246878	Amyotrophic Lateral Sclerosis (ALS); Amyotrophic Lateral Sclerosis (ALS); Amyotrophic Lateral Sclerosis (ALS)
rs3180232	chr19	23444482	23444483	-	ENSG00000213971.3	RP11-15H20.6	ENST00000598386.1	RP11-15H20.6-003	chr19	23444156	23457049	-	2	390,172,	0,12721,	rs4932844; rs295367; rs7246878	Amyotrophic Lateral Sclerosis (ALS); Amyotrophic Lateral Sclerosis (ALS); Amyotrophic Lateral Sclerosis (ALS)
rs295363	chr19	23446019	23446020	-	ENSG00000213971.3	RP11-15H20.6	ENST00000601239.1	RP11-15H20.6-010	chr19	23444025	23446676	-	1	2651,	0,	rs4932844; rs7246878; rs295367	Amyotrophic Lateral Sclerosis (ALS); Amyotrophic Lateral Sclerosis (ALS); Amyotrophic Lateral Sclerosis (ALS)
rs295362	chr19	23446278	23446279	-	ENSG00000213971.3	RP11-15H20.6	ENST00000601239.1	RP11-15H20.6-010	chr19	23444025	23446676	-	1	2651,	0,	rs8110734	Multiple continuous traits in DGI samples
rs6510401	chr19	28391945	28391946	+	ENSG00000267575.1	CTC-459F4.3	ENST00000588122.1	CTC-459F4.3-006	chr19	28284370	28409771	+	4	188,81,205,181,	0,107326,107537,125220,	rs8104465	Multiple complex diseases
rs6510401	chr19	28391945	28391946	+	ENSG00000267575.1	CTC-459F4.3	ENST00000591549.1	CTC-459F4.3-010	chr19	28284931	28409705	+	4	99,81,205,115,	0,106765,106976,124659,	rs8104465	Multiple complex diseases
rs7248465	chr19	28447471	28447472	+	ENSG00000267575.1	CTC-459F4.3	ENST00000586473.1	CTC-459F4.3-014	chr19	28393502	28447494	+	2	100,385,	0,53607,	rs8104465	Multiple complex diseases
rs12460607	chr19	29458084	29458085	+	ENSG00000267339.1	CTD-2081K17.1	ENST00000589921.1	CTD-2081K17.1-001	chr19	29456037	29460055	+	2	225,3219,	0,799,	rs2865276	Alzheimer's disease
rs4805315	chr19	29504551	29504552	+	ENSG00000267014.1	CTD-2081K17.2	ENST00000591143.1	CTD-2081K17.2-001	chr19	29493461	29504862	+	5	69,139,79,216,1445,	0,1047,1619,8176,9956,	rs8104331	Forced Expiratory Volume
rs8107804	chr19	31658643	31658644	+	ENSG00000267777.1	CTC-439O9.3	ENST00000589511.1	CTC-439O9.3-001	chr19	31658421	31698569	+	5	74,149,114,175,165,	0,169,28074,37230,39983,	rs6510186; rs750499	Lymphocytes; Neutrophils; Neutrophils
rs2545985	chr19	35398825	35398826	+	ENSG00000269037.1	CTC-523E23.6	ENST00000595783.1	CTC-523E23.6-001	chr19	35396218	35399092	+	2	910,747,	0,2127,	rs2651090	CD40 Ligand; CD40 Ligand; Peroxidase; Peroxidase
rs1127406	chr19	36816063	36816064	-	ENSG00000232677.2	LINC00665	ENST00000591372.1	LINC00665-003	chr19	36815838	36822551	-	3	2289,240,203,	0,5316,6510,	rs2972533; rs2972527; rs4806292	Multiple complex diseases; Arteries; Multiple complex diseases
rs2972655	chr19	36818054	36818055	-	ENSG00000232677.2	LINC00665	ENST00000591372.1	LINC00665-003	chr19	36815838	36822551	-	3	2289,240,203,	0,5316,6510,	rs2972533; rs4806292	Multiple complex diseases; Multiple complex diseases
rs17707446	chr19	37583041	37583042	+	ENSG00000267672.1	CTD-2293H3.1	ENST00000588369.1	CTD-2293H3.1-001	chr19	37582242	37583466	+	1	1224,	0,	rs505717; rs1818748; rs544543; rs524802; rs7246739	Cholesterol, HDL; Cholesterol, HDL; Cholesterol, HDL; Cholesterol, HDL; Cholesterol, HDL; Cholesterol, HDL; Cholesterol, HDL; Cholesterol, HDL; Cholesterol, HDL; Cholesterol, HDL; Cholesterol, HDL; Blood Lipids; Cholesterol, HDL; Cholesterol, HDL; Cholesterol, HDL; Cholesterol, HDL; Cholesterol, HDL; Cholesterol, HDL; Cholesterol, HDL; Cholesterol, HDL; Cholesterol, HDL; Cholesterol, HDL; Cholest…
rs6508710	chr19	37749885	37749886	+	ENSG00000226686.3	AC012309.5	ENST00000592712.1	AC012309.5-001	chr19	37742827	37754515	+	8	257,84,121,88,383,122,114,530,	0,3973,4473,4801,5086,7022,10616,11158,	rs7246657	Coronary artery calcification
rs10425671	chr19	38074557	38074558	+	ENSG00000267470.1	CTD-3064H18.6	ENST00000585578.1	CTD-3064H18.6-001	chr19	38039848	38078249	+	5	209,59,147,352,2010,	0,17084,20903,34535,36391,	rs1465434	Echocardiography; Echocardiography; Bone mass and geometry
rs2075281	chr19	38308706	38308707	+	ENSG00000267640.1	CTD-2554C21.2	ENST00000587248.1	CTD-2554C21.2-005	chr19	38308565	38316851	+	5	217,121,83,96,40,	0,1571,2298,5885,8246,	rs7253081	Maximal Midexpiratory Flow Rate
rs10420891	chr19	38320538	38320539	+	ENSG00000229481.1	CTD-2554C21.3	ENST00000443870.1	CTD-2554C21.3-001	chr19	38320190	38322797	+	1	2607,	0,	rs7253081	Maximal Midexpiratory Flow Rate
rs10402530	chr19	38321637	38321638	+	ENSG00000229481.1	CTD-2554C21.3	ENST00000443870.1	CTD-2554C21.3-001	chr19	38320190	38322797	+	1	2607,	0,	rs7253081	Maximal Midexpiratory Flow Rate
rs12983010	chr19	39229088	39229089	+	ENSG00000267892.1	CTD-2540F13.2	ENST00000602255.1	CTD-2540F13.2-001	chr19	39228923	39230503	+	1	1580,	0,	rs973009	Migraine with aura; Multiple complex diseases
rs7260610	chr19	40596801	40596802	+	ENSG00000269296.1	AC005614.3	ENST00000598952.1	AC005614.3-001	chr19	40596660	40600313	+	1	3653,	0,	rs234338; rs234355	Atrial Natriuretic Factor; Cholesterol, HDL; Echocardiography; Echocardiography; Echocardiography; Lipids; Multiple complex diseases
rs337784	chr19	40598758	40598759	+	ENSG00000269296.1	AC005614.3	ENST00000598952.1	AC005614.3-001	chr19	40596660	40600313	+	1	3653,	0,	rs234355	Multiple complex diseases
rs337785	chr19	40598831	40598832	+	ENSG00000269296.1	AC005614.3	ENST00000598952.1	AC005614.3-001	chr19	40596660	40600313	+	1	3653,	0,	rs234355	Multiple complex diseases
rs337786	chr19	40598973	40598974	+	ENSG00000269296.1	AC005614.3	ENST00000598952.1	AC005614.3-001	chr19	40596660	40600313	+	1	3653,	0,	rs234355	Multiple complex diseases
rs337787	chr19	40599206	40599207	+	ENSG00000269296.1	AC005614.3	ENST00000598952.1	AC005614.3-001	chr19	40596660	40600313	+	1	3653,	0,	rs234355	Multiple complex diseases
rs337789	chr19	40599602	40599603	+	ENSG00000269296.1	AC005614.3	ENST00000598952.1	AC005614.3-001	chr19	40596660	40600313	+	1	3653,	0,	rs234355	Multiple complex diseases
rs10423298	chr19	40600091	40600092	+	ENSG00000269296.1	AC005614.3	ENST00000598952.1	AC005614.3-001	chr19	40596660	40600313	+	1	3653,	0,	rs234338; rs234355	Atrial Natriuretic Factor; Cholesterol, HDL; Echocardiography; Echocardiography; Echocardiography; Lipids; Multiple complex diseases
rs12462897	chr19	42037968	42037969	+	ENSG00000268355.1	AC006129.1	ENST00000599316.1	AC006129.1-001	chr19	42037565	42038237	+	2	128,452,	0,220,	rs11672691; rs887391	Prostate cancer; Prostate cancer; Amyotrophic Lateral Sclerosis (ALS)
rs1457144	chr19	42338766	42338767	-	ENSG00000267839.1	AC020956.3	ENST00000593354.1	AC020956.3-001	chr19	42337739	42340005	-	1	2266,	0,	rs8110199; rs10401928; rs2199830	Alzheimer's disease; Alzheimer's disease; Alzheimer's disease
rs2068061	chr19	44610664	44610665	-	ENSG00000186019.10	AC084219.4	ENST00000592946.1	AC084219.4-001	chr19	44609615	44617298	-	2	2875,324,	0,7359,	-	Multiple complex diseases
rs3746319	chr19	44612230	44612231	-	ENSG00000186019.10	AC084219.4	ENST00000592946.1	AC084219.4-001	chr19	44609615	44617298	-	2	2875,324,	0,7359,	rs454904; rs2068061; rs12610472; rs4803674	Multiple complex diseases; Multiple complex diseases; Multiple complex diseases; Multiple complex diseases
rs273661	chr19	51656217	51656218	-	ENSG00000269072.1	CTD-3187F8.14	ENST00000600074.1	CTD-3187F8.14-001	chr19	51656179	51685222	-	5	1034,55,128,53,493,	0,1321,3423,12298,28550,	rs7252297	Alzheimer's disease
rs7249149	chr19	51774537	51774538	+	ENSG00000268318.1	CTD-3187F8.11	ENST00000595566.1	CTD-3187F8.11-001	chr19	51774519	51781888	+	2	307,180,	0,7189,	rs1878047	Body mass index
rs7249149	chr19	51774537	51774538	+	ENSG00000268318.1	CTD-3187F8.11	ENST00000594261.1	CTD-3187F8.11-003	chr19	51774533	51784488	+	4	293,118,103,401,	0,7474,7918,9554,	rs1878047	Body mass index
rs7249595	chr19	51774612	51774613	+	ENSG00000268318.1	CTD-3187F8.11	ENST00000595566.1	CTD-3187F8.11-001	chr19	51774519	51781888	+	2	307,180,	0,7189,	rs1878047	Body mass index
rs7249595	chr19	51774612	51774613	+	ENSG00000268318.1	CTD-3187F8.11	ENST00000594261.1	CTD-3187F8.11-003	chr19	51774533	51784488	+	4	293,118,103,401,	0,7474,7918,9554,	rs1878047	Body mass index
rs10408324	chr19	51774805	51774806	+	ENSG00000268318.1	CTD-3187F8.11	ENST00000595566.1	CTD-3187F8.11-001	chr19	51774519	51781888	+	2	307,180,	0,7189,	rs1878047	Body mass index
rs10408324	chr19	51774805	51774806	+	ENSG00000268318.1	CTD-3187F8.11	ENST00000594261.1	CTD-3187F8.11-003	chr19	51774533	51784488	+	4	293,118,103,401,	0,7474,7918,9554,	rs1878047	Body mass index
rs10408324	chr19	51774805	51774806	+	ENSG00000268318.1	CTD-3187F8.11	ENST00000600813.1	CTD-3187F8.11-002	chr19	51774652	51784385	+	3	174,118,298,	0,7355,9435,	rs1878047	Body mass index
rs254275	chr19	54626285	54626286	-	ENSG00000237017.1	AC012314.8	ENST00000452097.1	AC012314.8-001	chr19	54622890	54628722	-	4	882,80,344,2852,	0,2324,2551,2980,	rs254262	Obesity-related traits; Obesity-related traits; Obesity-related traits; Cholesterol; Cholesterol
rs9304761	chr19	55101147	55101148	+	ENSG00000269271.1	CTB-83J4.2	ENST00000596330.1	CTB-83J4.2-001	chr19	55100905	55101752	+	1	847,	0,	rs2241524	Occipital Lobe; Occipital Lobe
rs9676790	chr19	55101172	55101173	+	ENSG00000269271.1	CTB-83J4.2	ENST00000596330.1	CTB-83J4.2-001	chr19	55100905	55101752	+	1	847,	0,	rs2241524	Occipital Lobe; Occipital Lobe
rs7249048	chr19	55221127	55221128	+	ENSG00000170858.5	AC006293.3	ENST00000413439.1	AC006293.3-001	chr19	55219699	55224955	+	7	523,285,310,297,303,51,358,	0,686,1120,1639,2189,4699,4898,	rs12151161	Neuroblastoma
rs1671217	chr19	55554231	55554232	+	ENSG00000267265.1	CTC-550B14.7	ENST00000593060.1	CTC-550B14.7-001	chr19	55517560	55559454	+	5	107,48,121,425,85,	0,224,36607,40281,41809,	rs1654419; rs11668169; rs11672026; rs11084382; rs1654421; rs1654416; rs1654420; rs1671152; rs11671922	Multiple continuous traits in DGI samples; Multiple continuous traits in DGI samples; Multiple continuous traits in DGI samples; Multiple continuous traits in DGI samples; Multiple continuous traits in DGI samples; Multiple continuous traits in DGI samples; Multiple continuous traits in DGI samples; Multiple continuous traits in DGI samples; Platelet aggregation; Multiple continuous traits in DGI…
rs1671217	chr19	55554231	55554232	+	ENSG00000267265.1	CTC-550B14.7	ENST00000586845.1	CTC-550B14.7-003	chr19	55517572	55554619	+	3	85,48,420,	0,212,36627,	rs1654419; rs11668169; rs11672026; rs11084382; rs1654421; rs1654416; rs1654420; rs1671152; rs11671922	Multiple continuous traits in DGI samples; Multiple continuous traits in DGI samples; Multiple continuous traits in DGI samples; Multiple continuous traits in DGI samples; Multiple continuous traits in DGI samples; Multiple continuous traits in DGI samples; Multiple continuous traits in DGI samples; Multiple continuous traits in DGI samples; Platelet aggregation; Multiple continuous traits in DGI…
rs1671217	chr19	55554231	55554232	+	ENSG00000267265.1	CTC-550B14.7	ENST00000586961.1	CTC-550B14.7-002	chr19	55538989	55555685	+	3	44,89,213,	0,15210,16483,	rs1654419; rs11668169; rs11672026; rs11084382; rs1654421; rs1654416; rs1654420; rs1671152; rs11671922	Multiple continuous traits in DGI samples; Multiple continuous traits in DGI samples; Multiple continuous traits in DGI samples; Multiple continuous traits in DGI samples; Multiple continuous traits in DGI samples; Multiple continuous traits in DGI samples; Multiple continuous traits in DGI samples; Multiple continuous traits in DGI samples; Platelet aggregation; Multiple continuous traits in DGI…
rs12461195	chr19	55688575	55688576	+	ENSG00000267577.1	CTD-2587H24.5	ENST00000591665.1	CTD-2587H24.5-001	chr19	55670306	55688908	+	5	400,567,169,50,457,	0,483,2107,3813,18145,	rs2288529	Multiple complex diseases
rs10425729	chr19	56989190	56989191	+	ENSG00000166770.6	AC004696.2	ENST00000588685.1	AC004696.2-006	chr19	56988618	56990056	+	1	1438,	0,	rs1542038; rs1542039	Multiple complex diseases; Multiple complex diseases
rs10425729	chr19	56989190	56989191	+	ENSG00000166770.6	AC004696.2	ENST00000586822.1	AC004696.2-003	chr19	56988971	57005676	+	2	323,145,	0,16560,	rs1542038; rs1542039	Multiple complex diseases; Multiple complex diseases
rs3971706	chr19	57006068	57006069	+	ENSG00000166770.6	AC004696.2	ENST00000585445.1	AC004696.2-001	chr19	56989499	57006801	+	2	251,1270,	0,16032,	-	Multiple complex diseases
rs17207481	chr19	57006414	57006415	+	ENSG00000166770.6	AC004696.2	ENST00000585445.1	AC004696.2-001	chr19	56989499	57006801	+	2	251,1270,	0,16032,	rs1542039; rs1542038; rs12709959	Multiple complex diseases; Multiple complex diseases; Multiple complex diseases
rs373361	chr19	57359431	57359432	+	ENSG00000268654.1	MIMT1	ENST00000599641.1	MIMT1-001	chr19	57352269	57359924	+	2	685,605,	0,7050,	-	Cholesterol
rs3828330	chr2	286579	286580	+	ENSG00000228643.1	AC079779.4	ENST00000450709.1	AC079779.4-002	chr2	286418	287496	+	2	206,488,	0,590,	rs10181051	Neuroblastoma
rs3828330	chr2	286579	286580	+	ENSG00000228643.1	AC079779.4	ENST00000427831.1	AC079779.4-001	chr2	286566	301515	+	4	58,106,74,154,	0,442,4111,14795,	rs10181051	Neuroblastoma
rs4639527	chr2	416814	416815	+	ENSG00000236856.1	AC105393.1	ENST00000431911.1	AC105393.1-001	chr2	388411	416885	+	2	186,363,	0,28111,	-	Multiple complex diseases
rs2683963	chr2	578039	578040	+	ENSG00000233633.1	AC093326.3	ENST00000444079.1	AC093326.3-001	chr2	558203	578145	+	5	74,252,63,229,144,	0,530,1874,2093,19798,	rs1316288	Hemoglobin A, Glycosylated
rs2867116	chr2	682362	682363	+	ENSG00000233296.1	AC092159.2	ENST00000445418.1	AC092159.2-001	chr2	677185	682802	+	3	288,108,1547,	0,2858,4070,	rs1320333	Obesity-related traits
rs1059280	chr2	4005883	4005884	-	ENSG00000237401.2	AC107070.1	ENST00000592948.1	AC107070.1-007	chr2	4005689	4007887	-	2	842,734,	0,1464,	rs4850005	Multiple continuous traits in DGI samples
rs1059280	chr2	4005883	4005884	-	ENSG00000237401.2	AC107070.1	ENST00000454455.1	AC107070.1-002	chr2	4005244	4021660	-	3	1287,641,526,	0,2261,15890,	rs4850005	Multiple continuous traits in DGI samples
rs6432462	chr2	6122448	6122449	+	ENSG00000232044.3	AC073479.1	ENST00000444416.1	AC073479.1-005	chr2	6122109	6125029	+	2	95,2600,	0,320,	-	Multiple complex diseases
rs6432462	chr2	6122448	6122449	+	ENSG00000232044.3	AC073479.1	ENST00000431188.1	AC073479.1-001	chr2	6072919	6125025	+	5	134,125,557,584,1929,	0,36326,47632,49486,50177,	-	Multiple complex diseases
rs941009	chr2	6141285	6141286	+	ENSG00000232044.3	AC073479.1	ENST00000450794.1	AC073479.1-004	chr2	6122702	6141407	+	2	287,293,	0,18412,	-	Stroke
rs978744	chr2	6512932	6512933	-	ENSG00000227007.1	AC105253.1	ENST00000448901.1	AC105253.1-001	chr2	6506141	6515554	-	3	155,147,3907,	0,4836,5506,	rs4669060	Echocardiography; Echocardiography
rs2931130	chr2	8434947	8434948	-	ENSG00000236790.1	LINC00299	ENST00000430192.1	LINC00299-002	chr2	8147900	8464760	-	8	989,58,221,75,106,104,118,89,	0,52577,279567,286841,287003,289069,291905,316771,	rs3102947	IgE levels
rs2931130	chr2	8434947	8434948	-	ENSG00000236790.1	LINC00299	ENST00000442956.1	LINC00299-001	chr2	8347272	8468549	-	10	898,77,221,75,106,394,118,124,143,186,	0,36422,80195,87469,87631,89697,92533,105583,117399,121091,	rs3102947	IgE levels
rs16866900	chr2	9247024	9247025	+	ENSG00000261104.1	RP11-734K21.5	ENST00000565044.1	RP11-734K21.5-001	chr2	9246721	9249994	+	1	3273,	0,	-	Multiple continuous traits in DGI samples
rs16866907	chr2	9248815	9248816	+	ENSG00000261104.1	RP11-734K21.5	ENST00000565044.1	RP11-734K21.5-001	chr2	9246721	9249994	+	1	3273,	0,	rs16866900	Multiple continuous traits in DGI samples
rs55794209	chr2	9645631	9645632	+	ENSG00000239300.1	RP11-400L8.2	ENST00000472619.1	RP11-400L8.2-002	chr2	9645573	9652541	+	2	166,96,	0,6872,	-	Serum dimethylarginine levels (asymmetric/symetric ratio)
rs55794209	chr2	9645631	9645632	+	ENSG00000239300.1	RP11-400L8.2	ENST00000480764.1	RP11-400L8.2-001	chr2	9645573	9652541	+	3	166,229,96,	0,1342,6872,	-	Serum dimethylarginine levels (asymmetric/symetric ratio)
rs12615784	chr2	9789402	9789403	+	ENSG00000240687.1	RP11-521D12.1	ENST00000478468.1	RP11-521D12.1-001	chr2	9778900	9789568	+	3	150,94,588,	0,2592,10080,	rs4669402	Cholesterol, LDL
rs930137	chr2	10143900	10143901	-	ENSG00000188525.3	AC010969.1	ENST00000340444.1	AC010969.1-001	chr2	10143285	10146158	-	2	928,1484,	0,1389,	rs2303918; rs3828260	Multiple complex diseases; Lipoproteins
rs6737967	chr2	10162474	10162475	+	ENSG00000260476.1	RP11-254F7.1	ENST00000566840.1	RP11-254F7.1-001	chr2	10161704	10162952	+	1	1248,	0,	rs2303918	Multiple complex diseases
rs6432097	chr2	10595577	10595578	+	ENSG00000217258.2	AC007249.3	ENST00000404616.2	AC007249.3-001	chr2	10592444	10595678	+	4	151,190,23,130,	0,1550,2927,3104,	-	Multiple complex diseases
rs6432112	chr2	10744873	10744874	+	ENSG00000234818.1	AC092687.5	ENST00000414538.1	AC092687.5-001	chr2	10729291	10744956	+	4	140,118,165,142,	0,484,1684,15523,	rs10490187	Rheumatoid Arthritis, cyclic citrullinated peptide (CCP) positive
rs6432113	chr2	10744888	10744889	+	ENSG00000234818.1	AC092687.5	ENST00000414538.1	AC092687.5-001	chr2	10729291	10744956	+	4	140,118,165,142,	0,484,1684,15523,	rs10490187	Rheumatoid Arthritis, cyclic citrullinated peptide (CCP) positive
rs6432114	chr2	10744929	10744930	+	ENSG00000234818.1	AC092687.5	ENST00000414538.1	AC092687.5-001	chr2	10729291	10744956	+	4	140,118,165,142,	0,484,1684,15523,	rs10490187	Rheumatoid Arthritis, cyclic citrullinated peptide (CCP) positive
rs6432279	chr2	12480359	12480360	+	ENSG00000224184.1	AC096559.1	ENST00000412606.1	AC096559.1-002	chr2	12454442	12701391	+	4	89,84,239,166,	0,25901,243889,246783,	rs6710595	Multiple complex diseases
rs6432280	chr2	12480398	12480399	+	ENSG00000224184.1	AC096559.1	ENST00000412606.1	AC096559.1-002	chr2	12454442	12701391	+	4	89,84,239,166,	0,25901,243889,246783,	rs6710595	Multiple complex diseases
rs2271884	chr2	12743154	12743155	+	ENSG00000223360.1	AC096559.2	ENST00000414086.1	AC096559.2-001	chr2	12739112	12745271	+	4	123,185,38,53,	0,3461,4037,6106,	rs4538172; rs1519543; rs4668771	Varicose Veins; Cholesterol; Cholesterol; Multiple complex diseases
rs6432409	chr2	13863283	13863284	+	ENSG00000227718.1	AC016730.1	ENST00000420828.1	AC016730.1-001	chr2	13863172	13898277	+	3	145,93,594,	0,3786,34511,	rs1510823	Echocardiography; Echocardiography
rs876718	chr2	15808934	15808935	-	ENSG00000224194.1	AC008278.3	ENST00000431117.1	AC008278.3-001	chr2	15808807	15820608	-	3	261,93,214,	0,403,11587,	rs3755132	Wilms tumor
rs12994120	chr2	16060549	16060550	+	ENSG00000223850.1	AC010145.3	ENST00000433810.1	AC010145.3-001	chr2	16060520	16076139	+	3	665,130,244,	0,1169,15375,	rs10803675; rs2254328	Multiple continuous traits in DGI samples; Multiple complex diseases; Multiple complex diseases
rs13018245	chr2	16060859	16060860	+	ENSG00000223850.1	AC010145.3	ENST00000433810.1	AC010145.3-001	chr2	16060520	16076139	+	3	665,130,244,	0,1169,15375,	rs746104; rs4669011; rs11676479; rs10803675	Multiple complex diseases; Multiple complex diseases; Amyotrophic Lateral Sclerosis (ALS); Multiple continuous traits in DGI samples; Multiple complex diseases
rs12474170	chr2	16405447	16405448	+	ENSG00000228876.1	AC010745.2	ENST00000420404.1	AC010745.2-001	chr2	16405314	16410408	+	3	165,124,550,	0,3977,4544,	rs340718	Multiple continuous traits in DGI samples
rs12477647	chr2	16613060	16613061	+	ENSG00000224400.1	AC010880.1	ENST00000427950.1	AC010880.1-001	chr2	16536452	16613970	+	4	83,74,77,198,	0,37068,76546,77320,	rs16982292	Multiple complex diseases
rs934224	chr2	16613888	16613889	+	ENSG00000224400.1	AC010880.1	ENST00000425176.1	AC010880.1-002	chr2	16535523	16613970	+	3	45,74,198,	0,37997,78249,	-	Body Height; Body Height; Body Weight; Elbow
rs934224	chr2	16613888	16613889	+	ENSG00000224400.1	AC010880.1	ENST00000427950.1	AC010880.1-001	chr2	16536452	16613970	+	4	83,74,77,198,	0,37068,76546,77320,	-	Body Height; Body Height; Body Weight; Elbow
rs934225	chr2	16613946	16613947	+	ENSG00000224400.1	AC010880.1	ENST00000425176.1	AC010880.1-002	chr2	16535523	16613970	+	3	45,74,198,	0,37997,78249,	rs11884584; rs934224; rs2115850; rs4832591	Body Height; Body Height; Body Height; Body Weight; Elbow; Body Height; Body Height; Body Height; Body Height
rs934225	chr2	16613946	16613947	+	ENSG00000224400.1	AC010880.1	ENST00000427950.1	AC010880.1-001	chr2	16536452	16613970	+	4	83,74,77,198,	0,37068,76546,77320,	rs11884584; rs934224; rs2115850; rs4832591	Body Height; Body Height; Body Height; Body Weight; Elbow; Body Height; Body Height; Body Height; Body Height
rs11893260	chr2	16704688	16704689	+	ENSG00000237633.2	AC104623.2	ENST00000446357.1	AC104623.2-001	chr2	16704443	16710655	+	3	314,183,49,	0,1679,6163,	rs4393752; rs1430054; rs4832615; rs12463697; rs1346752; rs4560110; rs4832633; rs10185113; rs6705856; rs4240228; rs13012094	Body Height; Body Height; Body Height; Body Height; Body Height; Body Height; Body Height; Body Height; Body Height; Body Height; Rheumatoid Arthritis, cyclic citrullinated peptide (CCP) positive; Body Height; Body Height; Body Height; Body Height; Body Height; Body Height
rs11893260	chr2	16704688	16704689	+	ENSG00000237633.2	AC104623.2	ENST00000443066.2	AC104623.2-002	chr2	16704457	16709077	+	2	300,145,	0,4475,	rs4393752; rs1430054; rs4832615; rs12463697; rs1346752; rs4560110; rs4832633; rs10185113; rs6705856; rs4240228; rs13012094	Body Height; Body Height; Body Height; Body Height; Body Height; Body Height; Body Height; Body Height; Body Height; Body Height; Rheumatoid Arthritis, cyclic citrullinated peptide (CCP) positive; Body Height; Body Height; Body Height; Body Height; Body Height; Body Height
rs12476443	chr2	16948678	16948679	+	ENSG00000223536.1	AC008069.1	ENST00000448650.1	AC008069.1-001	chr2	16909390	16948822	+	2	56,540,	0,38892,	rs16982730; rs17645454; rs41347856	Multiple continuous traits in DGI samples; Multiple continuous traits in DGI samples; Multiple complex diseases
rs12470719	chr2	16948800	16948801	+	ENSG00000223536.1	AC008069.1	ENST00000448650.1	AC008069.1-001	chr2	16909390	16948822	+	2	56,540,	0,38892,	rs17645454; rs41347856; rs16982730	Multiple continuous traits in DGI samples; Multiple complex diseases; Multiple continuous traits in DGI samples
rs342089	chr2	20699666	20699667	-	ENSG00000227047.1	AC012065.4	ENST00000441870.1	AC012065.4-001	chr2	20699330	20701071	-	2	540,146,	0,1595,	rs4666412; rs13021401	Body Height; Body Height; Systemic sclerosis
rs6531254	chr2	21059651	21059652	+	ENSG00000236436.1	AC012361.1	ENST00000447260.1	AC012361.1-001	chr2	21059530	21061421	+	2	187,1311,	0,580,	rs1898432	Multiple complex diseases
rs12466805	chr2	21060460	21060461	+	ENSG00000236436.1	AC012361.1	ENST00000447260.1	AC012361.1-001	chr2	21059530	21061421	+	2	187,1311,	0,580,	rs1898432	Multiple complex diseases
rs2339516	chr2	22704854	22704855	+	ENSG00000234207.1	AC096570.2	ENST00000419013.1	AC096570.2-001	chr2	22600465	22704876	+	4	118,95,63,293,	0,51278,100803,104118,	-	Multiple complex diseases
rs2577757	chr2	23598500	23598501	-	ENSG00000235497.1	AC012506.4	ENST00000421563.1	AC012506.4-002	chr2	23598099	23604170	-	4	232,87,143,79,	0,369,1555,5992,	rs2577704; rs6720565	IgG glycosylation; IgG glycosylation; Alzheimer's disease
rs2577757	chr2	23598500	23598501	-	ENSG00000235497.1	AC012506.4	ENST00000430051.1	AC012506.4-001	chr2	23598234	23604126	-	6	97,87,92,143,118,35,	0,234,874,1420,4760,5857,	rs2577704; rs6720565	IgG glycosylation; IgG glycosylation; Alzheimer's disease
rs1038693	chr2	28532308	28532309	-	ENSG00000223522.1	AC093690.1	ENST00000418963.1	AC093690.1-001	chr2	28530557	28533326	-	3	1884,43,183,	0,2246,2586,	rs4666052; rs10189899	Amyotrophic Lateral Sclerosis (ALS); Depressive Disorder, Major
rs2972050	chr2	28671047	28671048	-	ENSG00000227938.1	AC104695.4	ENST00000439700.1	AC104695.4-001	chr2	28671033	28673051	-	2	704,145,	0,1873,	rs2338013; rs2940799	Multiple complex diseases; Alzheimer's disease
rs10178257	chr2	30113605	30113606	+	ENSG00000230737.1	AC106870.1	ENST00000421411.1	AC106870.1-001	chr2	30113236	30115220	+	2	615,76,	0,1908,	rs4280420	Multiple continuous traits in DGI samples; Multiple continuous traits in DGI samples; Multiple complex diseases
rs10201054	chr2	30113641	30113642	+	ENSG00000230737.1	AC106870.1	ENST00000421411.1	AC106870.1-001	chr2	30113236	30115220	+	2	615,76,	0,1908,	rs4280420	Multiple continuous traits in DGI samples; Multiple continuous traits in DGI samples; Multiple complex diseases
rs10193020	chr2	30113666	30113667	+	ENSG00000230737.1	AC106870.1	ENST00000421411.1	AC106870.1-001	chr2	30113236	30115220	+	2	615,76,	0,1908,	rs4280420	Multiple continuous traits in DGI samples; Multiple continuous traits in DGI samples; Multiple complex diseases
rs13393032	chr2	34293336	34293337	+	ENSG00000237790.1	AC009499.2	ENST00000423593.1	AC009499.2-001	chr2	34292292	34294617	+	3	78,67,452,	0,988,1873,	rs6711736	Hypertension (young onset)
rs11897621	chr2	34956493	34956494	+	ENSG00000228262.3	AC073218.2	ENST00000603129.1	AC073218.2-005	chr2	34938656	34962644	+	5	184,123,173,110,257,	0,8409,17776,18858,23731,	rs3856481	Alzheimer's disease
rs2290383	chr2	35225040	35225041	-	ENSG00000237320.1	AC019064.1	ENST00000414796.1	AC019064.1-001	chr2	35223344	35225227	-	3	227,62,205,	0,683,1678,	rs1395697; rs10184960; rs11124408	Multiple continuous traits in DGI samples; Multiple continuous traits in DGI samples; Gallstone disease
rs68352	chr2	38407965	38407966	+	ENSG00000232973.5	CYP1B1-AS1	ENST00000413828.2	CYP1B1-AS1-001	chr2	38358246	38408997	+	3	86,104,1567,	0,406,49184,	rs2194381	Multiple continuous traits in DGI samples
rs13396572	chr2	38408959	38408960	+	ENSG00000232973.5	CYP1B1-AS1	ENST00000413828.2	CYP1B1-AS1-001	chr2	38358246	38408997	+	3	86,104,1567,	0,406,49184,	rs13385748; rs2194381	Multiple continuous traits in DGI samples; Multiple continuous traits in DGI samples
rs17038409	chr2	41383793	41383794	+	ENSG00000241522.1	AC009223.2	ENST00000431359.1	AC009223.2-001	chr2	41370919	41383954	+	3	179,133,218,	0,7264,12817,	rs1991099	Multiple complex diseases
rs83995	chr2	45167569	45167570	-	ENSG00000236502.1	SIX3-AS1	ENST00000419364.1	SIX3-AS1-001	chr2	45167292	45169012	-	2	680,164,	0,1556,	rs528301; rs518853	Alcohol and nictotine co-dependence; Multiple continuous traits in DGI samples
rs895636	chr2	45188352	45188353	+	ENSG00000225156.2	AC012354.6	ENST00000425325.2	AC012354.6-001	chr2	45181802	45195901	+	4	108,45,187,2345,	0,2458,6398,11754,	-	Metabolite levels
rs163507	chr2	45194288	45194289	+	ENSG00000225156.2	AC012354.6	ENST00000425325.2	AC012354.6-001	chr2	45181802	45195901	+	4	108,45,187,2345,	0,2458,6398,11754,	rs340514	Multiple continuous traits in DGI samples
rs17036208	chr2	47295064	47295065	+	ENSG00000225187.1	AC073283.7	ENST00000421759.1	AC073283.7-001	chr2	47294960	47298343	+	2	777,83,	0,3300,	rs13393256	Multiple complex diseases
rs2280648	chr2	47295472	47295473	+	ENSG00000225187.1	AC073283.7	ENST00000421759.1	AC073283.7-001	chr2	47294960	47298343	+	2	777,83,	0,3300,	rs13393256	Multiple complex diseases
rs7572435	chr2	47564063	47564064	+	ENSG00000236824.1	BCYRN1	ENST00000418539.1	BCYRN1-001	chr2	47558198	47571656	+	1	13458,	0,	rs10191479	Multiple continuous traits in DGI samples
rs41468948	chr2	51429261	51429262	-	ENSG00000237374.1	AC007680.2	ENST00000447773.1	AC007680.2-002	chr2	51429218	51448902	-	3	234,158,94,	0,910,19590,	rs2353307	Platelet Aggregation
rs41468948	chr2	51429261	51429262	-	ENSG00000237374.1	AC007680.2	ENST00000416262.1	AC007680.2-001	chr2	51429218	51448902	-	3	234,171,94,	0,910,19590,	rs2353307	Platelet Aggregation
rs6545273	chr2	52634552	52634553	+	ENSG00000231918.1	AC007682.1	ENST00000440698.1	AC007682.1-001	chr2	51259738	52635055	+	11	416,98,101,79,59,86,40,69,1962,89,940,	0,19756,295788,345494,495001,729488,828848,1283631,1316724,1320273,1374377,	rs2727880	Multiple continuous traits in DGI samples; Multiple continuous traits in DGI samples
rs2288682	chr2	54974484	54974485	-	ENSG00000231334.1	AC104781.1	ENST00000449838.1	AC104781.1-001	chr2	54974239	54975541	-	2	352,45,	0,1257,	rs13401661	Pancreatic Neoplasms
rs17046896	chr2	55556596	55556597	+	ENSG00000240401.3	AC012358.8	ENST00000600219.1	AC012358.8-003	chr2	55541297	55567304	+	3	90,98,666,	0,15260,25341,	rs17046820	Multiple complex diseases
rs17046896	chr2	55556596	55556597	+	ENSG00000240401.3	AC012358.8	ENST00000599352.1	AC012358.8-002	chr2	55541297	55566931	+	3	90,292,293,	0,15260,25341,	rs17046820	Multiple complex diseases
rs17046898	chr2	55556823	55556824	+	ENSG00000240401.3	AC012358.8	ENST00000599352.1	AC012358.8-002	chr2	55541297	55566931	+	3	90,292,293,	0,15260,25341,	rs17046820	Multiple complex diseases
rs17046915	chr2	55566828	55566829	+	ENSG00000240401.3	AC012358.8	ENST00000599475.1	AC012358.8-004	chr2	55541217	55567446	+	2	170,808,	0,25421,	rs2043714; rs7588591	Hand Strength; Bipolar disorder (body mass index interaction)
rs17046915	chr2	55566828	55566829	+	ENSG00000240401.3	AC012358.8	ENST00000600219.1	AC012358.8-003	chr2	55541297	55567304	+	3	90,98,666,	0,15260,25341,	rs2043714; rs7588591	Hand Strength; Bipolar disorder (body mass index interaction)
rs17046915	chr2	55566828	55566829	+	ENSG00000240401.3	AC012358.8	ENST00000599352.1	AC012358.8-002	chr2	55541297	55566931	+	3	90,292,293,	0,15260,25341,	rs2043714; rs7588591	Hand Strength; Bipolar disorder (body mass index interaction)
rs1861774	chr2	56402807	56402808	-	ENSG00000233251.3	AC007743.1	ENST00000596663.1	AC007743.1-201	chr2	56400668	56412043	-	3	2617,173,285,	0,4029,11090,	-	Heart Rate
rs1861774	chr2	56402807	56402808	-	ENSG00000233251.3	AC007743.1	ENST00000432793.1	AC007743.1-001	chr2	56401874	56412905	-	3	1411,173,73,	0,2823,10958,	-	Heart Rate
rs1861774	chr2	56402807	56402808	-	ENSG00000233251.3	AC007743.1	ENST00000447423.2	AC007743.1-202	chr2	56402685	56412048	-	4	600,173,560,290,	0,2012,4052,9073,	-	Heart Rate
rs726591	chr2	60579131	60579132	-	ENSG00000228590.1	AC007381.3	ENST00000457668.1	AC007381.3-001	chr2	60577729	60580151	-	2	1714,291,	0,2131,	rs9309324; rs9784100; rs1512228	Multiple complex diseases; Multiple complex diseases; Multiple complex diseases
rs968918	chr2	60580083	60580084	-	ENSG00000228590.1	AC007381.3	ENST00000457668.1	AC007381.3-001	chr2	60577729	60580151	-	2	1714,291,	0,2131,	rs12999941; rs1512228; rs9784100	Multiple complex diseases; Multiple complex diseases; Multiple complex diseases
rs243018	chr2	60586706	60586707	-	ENSG00000223929.1	AC007381.2	ENST00000453476.1	AC007381.2-001	chr2	60586350	60618510	-	2	633,70,	0,32090,	-	Multiple complex diseases
rs11125883	chr2	61710572	61710573	+	ENSG00000270820.1	RP11-355B11.2	ENST00000605437.1	RP11-355B11.2-005	chr2	61710507	61711076	+	1	569,	0,	rs10196146; rs2694619; rs2694618	Multiple continuous traits in DGI samples; Multiple continuous traits in DGI samples; Multiple continuous traits in DGI samples; Multiple continuous traits in DGI samples; Multiple continuous traits in DGI samples; Multiple continuous traits in DGI samples; Multiple continuous traits in DGI samples
rs1426701	chr2	64565227	64565228	-	ENSG00000238201.1	AC114752.3	ENST00000424119.1	AC114752.3-001	chr2	64565200	64568781	-	2	291,113,	0,3468,	rs1365475; rs919122	Body Weight Changes; Multiple continuous traits in DGI samples; Multiple continuous traits in DGI samples
rs1426700	chr2	64565293	64565294	-	ENSG00000238201.1	AC114752.3	ENST00000424119.1	AC114752.3-001	chr2	64565200	64568781	-	2	291,113,	0,3468,	rs1365475; rs919122	Body Weight Changes; Multiple continuous traits in DGI samples; Multiple continuous traits in DGI samples
rs1426699	chr2	64565351	64565352	-	ENSG00000238201.1	AC114752.3	ENST00000424119.1	AC114752.3-001	chr2	64565200	64568781	-	2	291,113,	0,3468,	rs1365475; rs919122	Body Weight Changes; Multiple continuous traits in DGI samples; Multiple continuous traits in DGI samples
rs6546090	chr2	64839983	64839984	+	ENSG00000233694.1	AC007365.1	ENST00000445738.1	AC007365.1-001	chr2	64834108	64843133	+	4	207,320,113,746,	0,5791,6203,8279,	-	Multiple complex diseases
rs6546090	chr2	64839983	64839984	+	ENSG00000233694.1	AC007365.1	ENST00000417695.1	AC007365.1-002	chr2	64834494	64843616	+	4	60,320,113,1229,	0,5405,5817,7893,	-	Multiple complex diseases
rs7585112	chr2	64840179	64840180	+	ENSG00000233694.1	AC007365.1	ENST00000445738.1	AC007365.1-001	chr2	64834108	64843133	+	4	207,320,113,746,	0,5791,6203,8279,	rs6546090	Multiple complex diseases
rs7585112	chr2	64840179	64840180	+	ENSG00000233694.1	AC007365.1	ENST00000417695.1	AC007365.1-002	chr2	64834494	64843616	+	4	60,320,113,1229,	0,5405,5817,7893,	rs6546090	Multiple complex diseases
rs7596840	chr2	64873828	64873829	+	ENSG00000226756.1	AC007365.3	ENST00000439964.1	AC007365.3-001	chr2	64871745	64873832	+	2	353,274,	0,1813,	rs7591336	Multiple complex diseases
rs1396209	chr2	65601233	65601234	-	ENSG00000232693.2	AC012370.2	ENST00000419244.2	AC012370.2-001	chr2	65600833	65607819	-	4	137,150,183,60,	0,276,4247,6926,	rs11126034; rs934734; rs1858037	Multiple complex diseases; Rheumatoid arthritis; Rheumatoid arthritis; Rheumatoid arthritis; Rheumatoid arthritis
rs174847	chr2	65605193	65605194	-	ENSG00000232693.2	AC012370.2	ENST00000419244.2	AC012370.2-001	chr2	65600833	65607819	-	4	137,150,183,60,	0,276,4247,6926,	rs11126034; rs934734; rs1858037	Multiple complex diseases; Rheumatoid arthritis; Rheumatoid arthritis; Rheumatoid arthritis; Rheumatoid arthritis
rs2118305	chr2	65605219	65605220	-	ENSG00000232693.2	AC012370.2	ENST00000419244.2	AC012370.2-001	chr2	65600833	65607819	-	4	137,150,183,60,	0,276,4247,6926,	rs1858037; rs11126034; rs934734	Rheumatoid arthritis; Rheumatoid arthritis; Rheumatoid arthritis; Multiple complex diseases; Rheumatoid arthritis
rs11694714	chr2	65663935	65663936	+	ENSG00000204929.6	AC074391.1	ENST00000536804.1	AC074391.1-201	chr2	65663863	65710280	+	4	153,98,92,87,	0,32784,39528,46330,	rs11126034; rs1858037	Multiple complex diseases; Rheumatoid arthritis; Rheumatoid arthritis; Rheumatoid arthritis
rs11694714	chr2	65663935	65663936	+	ENSG00000204929.6	AC074391.1	ENST00000377977.3	AC074391.1-002	chr2	65663863	65919319	+	5	153,98,92,519,404,	0,32784,39528,63899,255052,	rs11126034; rs1858037	Multiple complex diseases; Rheumatoid arthritis; Rheumatoid arthritis; Rheumatoid arthritis
rs1866050	chr2	65677728	65677729	-	ENSG00000234255.4	AC012370.3	ENST00000604709.1	AC012370.3-007	chr2	65669289	65682815	-	3	346,284,22,	0,8320,13504,	rs11126034; rs934734; rs1858037; rs268131; rs1876518	Multiple complex diseases; Rheumatoid arthritis; Rheumatoid arthritis; Rheumatoid arthritis; Rheumatoid arthritis; Multiple continuous traits in DGI samples; Celiac disease and Rheumatoid arthritis
rs1866050	chr2	65677728	65677729	-	ENSG00000234255.4	AC012370.3	ENST00000605491.1	AC012370.3-008	chr2	65677650	65683440	-	4	243,100,101,288,	0,3366,5143,5502,	rs11126034; rs934734; rs1858037; rs268131; rs1876518	Multiple complex diseases; Rheumatoid arthritis; Rheumatoid arthritis; Rheumatoid arthritis; Rheumatoid arthritis; Multiple continuous traits in DGI samples; Celiac disease and Rheumatoid arthritis
rs1866050	chr2	65677728	65677729	-	ENSG00000234255.4	AC012370.3	ENST00000594228.1	AC012370.3-004	chr2	65677650	65683057	-	3	243,100,412,	0,3366,4995,	rs11126034; rs934734; rs1858037; rs268131; rs1876518	Multiple complex diseases; Rheumatoid arthritis; Rheumatoid arthritis; Rheumatoid arthritis; Rheumatoid arthritis; Multiple continuous traits in DGI samples; Celiac disease and Rheumatoid arthritis
rs1866050	chr2	65677728	65677729	-	ENSG00000234255.4	AC012370.3	ENST00000600508.1	AC012370.3-006	chr2	65669188	65683462	-	4	447,527,101,24,	0,8178,13605,14250,	rs11126034; rs934734; rs1858037; rs268131; rs1876518	Multiple complex diseases; Rheumatoid arthritis; Rheumatoid arthritis; Rheumatoid arthritis; Rheumatoid arthritis; Multiple continuous traits in DGI samples; Celiac disease and Rheumatoid arthritis
rs1866050	chr2	65677728	65677729	-	ENSG00000234255.4	AC012370.3	ENST00000453714.3	AC012370.3-001	chr2	65677207	65683705	-	3	686,101,267,	0,5586,6231,	rs11126034; rs934734; rs1858037; rs268131; rs1876518	Multiple complex diseases; Rheumatoid arthritis; Rheumatoid arthritis; Rheumatoid arthritis; Rheumatoid arthritis; Multiple continuous traits in DGI samples; Celiac disease and Rheumatoid arthritis
rs1866050	chr2	65677728	65677729	-	ENSG00000234255.4	AC012370.3	ENST00000601940.1	AC012370.3-005	chr2	65677207	65683685	-	3	686,101,533,	0,5586,5945,	rs11126034; rs934734; rs1858037; rs268131; rs1876518	Multiple complex diseases; Rheumatoid arthritis; Rheumatoid arthritis; Rheumatoid arthritis; Rheumatoid arthritis; Multiple continuous traits in DGI samples; Celiac disease and Rheumatoid arthritis
rs1866050	chr2	65677728	65677729	-	ENSG00000234255.4	AC012370.3	ENST00000593355.1	AC012370.3-003	chr2	65677650	65683677	-	4	243,100,101,239,	0,3366,5143,5788,	rs11126034; rs934734; rs1858037; rs268131; rs1876518	Multiple complex diseases; Rheumatoid arthritis; Rheumatoid arthritis; Rheumatoid arthritis; Rheumatoid arthritis; Multiple continuous traits in DGI samples; Celiac disease and Rheumatoid arthritis
rs10490190	chr2	66902937	66902938	+	ENSG00000232046.1	AC007392.3	ENST00000433396.1	AC007392.3-001	chr2	66801161	66922637	+	6	136,97,30,64,52,303,	0,91691,101171,101728,117642,121173,	rs11695019	Triglycerides
rs4671171	chr2	67348996	67348997	+	ENSG00000230906.2	AC023115.1	ENST00000594329.1	AC023115.1-002	chr2	67314144	67485098	+	6	156,59,236,97,261,54,	0,34799,93975,142386,165615,170900,	rs1921290; rs1833219; rs10179160; rs1921291	Blood Pressure; Periodontitis (CDC/AAP); Platelet Count; Blood Pressure
rs10496166	chr2	69063908	69063909	-	ENSG00000228329.1	AC097495.3	ENST00000415448.1	AC097495.3-001	chr2	69059947	69064324	-	2	235,782,	0,3595,	-	RR interval (heart rate)
rs2279158	chr2	70528600	70528601	+	ENSG00000233849.1	AC022201.5	ENST00000445084.1	AC022201.5-001	chr2	70528582	70529204	+	2	169,118,	0,504,	rs1059408; rs2289920	Multiple continuous traits in DGI samples; Multiple complex diseases
rs17037370	chr2	70649677	70649678	+	ENSG00000229229.1	AC022201.4	ENST00000452525.1	AC022201.4-001	chr2	70630065	70649810	+	4	203,47,51,276,	0,10735,16016,19469,	rs6546604	Multiple complex diseases
rs17500661	chr2	70649725	70649726	+	ENSG00000229229.1	AC022201.4	ENST00000452525.1	AC022201.4-001	chr2	70630065	70649810	+	4	203,47,51,276,	0,10735,16016,19469,	rs11690566	Multiple complex diseases
rs12996793	chr2	70649774	70649775	+	ENSG00000229229.1	AC022201.4	ENST00000452525.1	AC022201.4-001	chr2	70630065	70649810	+	4	203,47,51,276,	0,10735,16016,19469,	rs6546604	Multiple complex diseases
rs2302561	chr2	71221821	71221822	+	ENSG00000228384.3	AC007040.6	ENST00000601923.1	AC007040.6-201	chr2	71221572	71222783	+	1	1211,	0,	rs3771383	Glucose
rs2302561	chr2	71221821	71221822	+	ENSG00000228384.3	AC007040.6	ENST00000416229.1	AC007040.6-001	chr2	71221639	71229884	+	2	233,244,	0,8001,	rs3771383	Glucose
rs6749680	chr2	73685851	73685852	+	ENSG00000230002.2	ALMS1-IT1	ENST00000441587.2	ALMS1-IT1-001	chr2	73683890	73686611	+	2	563,1544,	0,1177,	-	Iron
rs2272165	chr2	74213244	74213245	+	ENSG00000235499.1	AC073046.25	ENST00000441217.1	AC073046.25-001	chr2	74212258	74213470	+	2	26,364,	0,848,	rs4852324; rs6705628	Systemic lupus erythematosus; Hemoglobins; Systemic lupus erythematosus
rs7570851	chr2	74618759	74618760	+	ENSG00000237737.1	DCTN1-AS1	ENST00000426715.1	DCTN1-AS1-001	chr2	74612623	74619031	+	3	254,85,427,	0,5662,5981,	rs3771738	Multiple complex diseases
rs12328744	chr2	74619597	74619598	+	ENSG00000237737.1	DCTN1-AS1	ENST00000437991.1	DCTN1-AS1-005	chr2	74612844	74621009	+	4	33,85,138,1889,	0,5441,5760,6276,	rs3771738	Multiple complex diseases
rs12328744	chr2	74619597	74619598	+	ENSG00000237737.1	DCTN1-AS1	ENST00000412957.1	DCTN1-AS1-006	chr2	74612650	74620023	+	3	227,138,908,	0,5954,6465,	rs3771738	Multiple complex diseases
rs4853082	chr2	75169698	75169699	+	ENSG00000230836.1	AC104135.4	ENST00000453951.1	AC104135.4-001	chr2	75167384	75169797	+	2	482,784,	0,1629,	rs4853081; rs11902447	Multiple continuous traits in DGI samples; Multiple continuous traits in DGI samples
rs7604936	chr2	77236376	77236377	+	ENSG00000234653.1	AC079117.1	ENST00000445178.1	AC079117.1-001	chr2	77213090	77236917	+	4	37,89,106,768,	0,1441,3856,23059,	rs1470506	IgG glycosylation; IgG glycosylation
rs7591186	chr2	77236582	77236583	+	ENSG00000234653.1	AC079117.1	ENST00000445178.1	AC079117.1-001	chr2	77213090	77236917	+	4	37,89,106,768,	0,1441,3856,23059,	rs1470506	IgG glycosylation; IgG glycosylation
rs7591191	chr2	77236612	77236613	+	ENSG00000234653.1	AC079117.1	ENST00000445178.1	AC079117.1-001	chr2	77213090	77236917	+	4	37,89,106,768,	0,1441,3856,23059,	rs10520173	Insulin Resistance; Insulin
rs1902156	chr2	84577583	84577584	+	ENSG00000228272.1	AC106874.1	ENST00000440495.1	AC106874.1-001	chr2	84542231	84577898	+	3	152,76,418,	0,34725,35249,	rs17024868	Multiple complex diseases
rs1902157	chr2	84577657	84577658	+	ENSG00000228272.1	AC106874.1	ENST00000440495.1	AC106874.1-001	chr2	84542231	84577898	+	3	152,76,418,	0,34725,35249,	rs17024868	Multiple complex diseases
rs12714154	chr2	86117957	86117958	+	ENSG00000232504.4	AC105053.4	ENST00000455121.3	AC105053.4-003	chr2	86116402	86118103	+	2	524,259,	0,1442,	rs1518990	Multiple continuous traits in DGI samples
rs10515920	chr2	96334396	96334397	+	ENSG00000235584.2	AC008268.1	ENST00000425887.2	AC008268.1-001	chr2	96331831	96334463	+	2	320,799,	0,1833,	-	Multiple complex diseases
rs12617019	chr2	96905567	96905568	+	ENSG00000204685.5	AC012307.3	ENST00000432267.2	AC012307.3-002	chr2	96905450	96908359	+	2	976,745,	0,2164,	-	Multiple complex diseases
rs10496326	chr2	98967253	98967254	+	ENSG00000227987.1	AC092675.4	ENST00000413274.1	AC092675.4-001	chr2	98963457	98967603	+	2	184,357,	0,3789,	rs7571001; rs6715989	Breast Neoplasms; Breast Neoplasms
rs11123807	chr2	100723644	100723645	+	ENSG00000230393.1	AC092667.2	ENST00000434301.1	AC092667.2-001	chr2	100721380	100723966	+	1	2586,	0,	rs7423759	Multiple continuous traits in DGI samples
rs11123818	chr2	100867307	100867308	+	ENSG00000232084.1	AC104782.3	ENST00000452354.1	AC104782.3-001	chr2	100824715	100867946	+	3	567,127,2421,	0,38858,40810,	rs4851266; rs11676922; rs4303732; rs9653442; rs10865036; rs6722241; rs7597861; rs1160542; rs10496345; rs10865035; rs4851250; rs4851269; rs6740838; rs2309837; rs11686372; rs4851244	Educational attainment; Rheumatoid arthritis; Blood Pressure; Blood Pressure; Type 1 diabetes; Rheumatoid arthritis; Rheumatoid arthritis; Multiple complex diseases; Multiple complex diseases; Multiple complex diseases; Blood Pressure; Blood Lipids; Blood Pressure; Uric Acid; Rheumatoid arthritis; Blood Pressure; Blood Pressure; Blood Pressure; Multiple complex diseases; Blood Pressure; Blood Pre…
rs6543134	chr2	103050457	103050458	+	ENSG00000236525.1	AC007278.2	ENST00000436582.1	AC007278.2-001	chr2	103050416	103051800	+	2	334,866,	0,518,	rs1921622; rs950880; rs1420101; rs2041756; rs953934; rs1420103; rs13015714	Blood Pressure; Blood Pressure; Serum protein levels (sST2); Eosinophil counts; Multiple complex diseases; Bone mass and geometry; Serum protein levels (sST2); Celiac disease; Atopic dermatitis
rs11681718	chr2	103051143	103051144	+	ENSG00000236525.1	AC007278.2	ENST00000436582.1	AC007278.2-001	chr2	103050416	103051800	+	2	334,866,	0,518,	rs950880; rs1921622; rs1420101; rs17026974; rs3732123	Serum protein levels (sST2); Blood Pressure; Blood Pressure; Eosinophil counts; Alzheimer's disease; Alzheimer's disease
rs4851582	chr2	103051557	103051558	+	ENSG00000236525.1	AC007278.2	ENST00000436582.1	AC007278.2-001	chr2	103050416	103051800	+	2	334,866,	0,518,	rs1921622; rs2041739; rs950880; rs1420101; rs3732123; rs17026974	Blood Pressure; Blood Pressure; Echocardiography; Serum protein levels (sST2); Eosinophil counts; Alzheimer's disease; Alzheimer's disease
rs17027166	chr2	103055419	103055420	+	ENSG00000234389.1	AC007278.3	ENST00000450893.1	AC007278.3-001	chr2	103055172	103056935	+	3	83,361,883,	0,225,880,	rs950880; rs1921622; rs1420101; rs953934; rs17026974; rs3732123	Serum protein levels (sST2); Blood Pressure; Blood Pressure; Eosinophil counts; Bone mass and geometry; Alzheimer's disease; Alzheimer's disease
rs12987260	chr2	103055633	103055634	+	ENSG00000234389.1	AC007278.3	ENST00000450893.1	AC007278.3-001	chr2	103055172	103056935	+	3	83,361,883,	0,225,880,	rs11465597	Multiple complex diseases
rs4851009	chr2	103055643	103055644	+	ENSG00000234389.1	AC007278.3	ENST00000450893.1	AC007278.3-001	chr2	103055172	103056935	+	3	83,361,883,	0,225,880,	rs2058660; rs1420101; rs953934; rs2041756; rs13015714; rs1921622; rs950880; rs1420103	Crohn's disease; Eosinophil counts; Bone mass and geometry; Multiple complex diseases; Celiac disease; Atopic dermatitis; Blood Pressure; Blood Pressure; Serum protein levels (sST2); Serum protein levels (sST2)
rs4851010	chr2	103056126	103056127	+	ENSG00000234389.1	AC007278.3	ENST00000450893.1	AC007278.3-001	chr2	103055172	103056935	+	3	83,361,883,	0,225,880,	rs7579737; rs2041739	Multiple complex diseases; Echocardiography
rs13021177	chr2	103056492	103056493	+	ENSG00000234389.1	AC007278.3	ENST00000450893.1	AC007278.3-001	chr2	103055172	103056935	+	3	83,361,883,	0,225,880,	rs10197862; rs3771180; rs3771175; rs13408661; rs2041739; rs7579737; rs1345301; rs3771166	Asthma and hay fever; Asthma; Allergic sensitization; Asthma; Echocardiography; Multiple complex diseases; Waist circumference; Asthma
rs12104638	chr2	105129021	105129022	+	ENSG00000235597.1	AC013402.2	ENST00000447380.1	AC013402.2-003	chr2	105050835	105129215	+	4	146,438,175,715,	0,71488,72854,77665,	-	Multiple complex diseases
rs12619815	chr2	105990973	105990974	+	ENSG00000243840.1	AC108058.1	ENST00000415627.1	AC108058.1-001	chr2	105990549	105992540	+	4	122,74,369,216,	0,351,1167,1775,	rs893249; rs2438085	Alzheimer's disease; Heart Rate
rs1061254	chr2	113402529	113402530	-	ENSG00000237753.1	AC079922.3	ENST00000457336.1	AC079922.3-001	chr2	113399408	113403267	-	5	151,107,115,57,1592,	0,251,1347,2127,2267,	rs17587043	Alzheimer's disease
rs2570197	chr2	118594468	118594469	+	ENSG00000236255.1	AC009404.2	ENST00000439955.1	AC009404.2-002	chr2	118593925	118595780	+	3	175,246,547,	0,305,1308,	rs7581935; rs1433527; rs2422047	Stroke; Temporal Lobe; Temporal Lobe; Brain aging, MRI and cognition phenotypes; Waist-Hip Ratio
rs6718141	chr2	118597048	118597049	+	ENSG00000236255.1	AC009404.2	ENST00000420330.1	AC009404.2-003	chr2	118591512	118599234	+	2	613,2477,	0,5245,	rs6737733	Multiple complex diseases
rs4142226	chr2	118753239	118753240	+	ENSG00000235066.3	AC009303.1	ENST00000413179.1	AC009303.1-001	chr2	118753185	118754186	+	2	181,264,	0,737,	rs6737733; rs6739723; rs3771942; rs9284719; rs10490628	Multiple complex diseases; Multiple continuous traits in DGI samples; Obesity-related traits; Obesity-related traits; Obesity-related traits
rs4142226	chr2	118753239	118753240	+	ENSG00000235066.3	AC009303.1	ENST00000585381.2	AC009303.1-005	chr2	118753225	118754611	+	2	141,689,	0,697,	rs6737733; rs6739723; rs3771942; rs9284719; rs10490628	Multiple complex diseases; Multiple continuous traits in DGI samples; Obesity-related traits; Obesity-related traits; Obesity-related traits
rs10167050	chr2	118754612	118754613	+	ENSG00000235066.3	AC009303.1	ENST00000590516.1	AC009303.1-003	chr2	118754299	118770258	+	2	569,189,	0,15770,	rs6737733; rs9284719; rs10490628	Multiple complex diseases; Obesity-related traits; Obesity-related traits
rs10167050	chr2	118754612	118754613	+	ENSG00000235066.3	AC009303.1	ENST00000588042.1	AC009303.1-004	chr2	118754592	118770295	+	3	276,284,226,	0,11654,15477,	rs6737733; rs9284719; rs10490628	Multiple complex diseases; Obesity-related traits; Obesity-related traits
rs17512698	chr2	118755668	118755669	+	ENSG00000235066.3	AC009303.1	ENST00000588733.1	AC009303.1-002	chr2	118755516	118757824	+	2	427,426,	0,1882,	rs6739723; rs6737733; rs9284719; rs3771942; rs10490628	Multiple continuous traits in DGI samples; Multiple complex diseases; Obesity-related traits; Obesity-related traits; Obesity-related traits
rs12329324	chr2	118756724	118756725	+	ENSG00000235066.3	AC009303.1	ENST00000591103.1	AC009303.1-006	chr2	118756320	118757056	+	1	736,	0,	rs6737733; rs9284719; rs10490628	Multiple complex diseases; Obesity-related traits; Obesity-related traits
rs6729220	chr2	118756748	118756749	+	ENSG00000235066.3	AC009303.1	ENST00000591103.1	AC009303.1-006	chr2	118756320	118757056	+	1	736,	0,	rs3771942; rs9284719; rs6737733; rs10490628	Obesity-related traits; Obesity-related traits; Multiple complex diseases; Obesity-related traits
rs17016293	chr2	120234459	120234460	+	ENSG00000231013.1	AC013275.2	ENST00000413602.1	AC013275.2-001	chr2	120234023	120244922	+	2	511,1508,	0,9391,	rs17016143	Multiple complex diseases
rs17016293	chr2	120234459	120234460	+	ENSG00000231013.1	AC013275.2	ENST00000457436.1	AC013275.2-002	chr2	120234265	120243585	+	3	260,70,171,	0,8029,9149,	rs17016143	Multiple complex diseases
rs3088015	chr2	121467906	121467907	-	ENSG00000229774.1	AC018866.1	ENST00000421820.1	AC018866.1-002	chr2	121466838	121468093	-	2	216,254,	0,1001,	rs4848107; rs1078382; rs4848106; rs4848104	Multiple complex diseases; Multiple complex diseases; Multiple complex diseases; Multiple complex diseases
rs3088015	chr2	121467906	121467907	-	ENSG00000229774.1	AC018866.1	ENST00000444963.1	AC018866.1-001	chr2	121444210	121468041	-	2	122,202,	0,23629,	rs4848107; rs1078382; rs4848106; rs4848104	Multiple complex diseases; Multiple complex diseases; Multiple complex diseases; Multiple complex diseases
rs4848692	chr2	121940000	121940001	+	ENSG00000236145.1	AC079988.3	ENST00000432984.1	AC079988.3-001	chr2	121935902	121940156	+	2	61,483,	0,3771,	-	Multiple continuous traits in DGI samples; Multiple continuous traits in DGI samples; Multiple continuous traits in DGI samples; Alzheimer's disease
rs2289192	chr2	122288028	122288029	+	ENSG00000265451.1	RP11-204L24.2	ENST00000577914.1	RP11-204L24.2-001	chr2	122287997	122290281	+	2	354,328,	0,1956,	rs2919051	Coronary Disease
rs12614155	chr2	122290019	122290020	+	ENSG00000265451.1	RP11-204L24.2	ENST00000577914.1	RP11-204L24.2-001	chr2	122287997	122290281	+	2	354,328,	0,1956,	rs2919051	Coronary Disease
rs13406222	chr2	123825248	123825249	+	ENSG00000237856.1	AC062020.2	ENST00000435441.1	AC062020.2-001	chr2	123822896	123825298	+	2	149,652,	0,1750,	rs1395931	Type II Diabetes Mellitus
rs299539	chr2	123827752	123827753	-	ENSG00000232740.1	AC062020.1	ENST00000432894.1	AC062020.1-001	chr2	123823726	123831057	-	3	56,198,330,	0,4016,7001,	rs1395931; rs1507666	Type II Diabetes Mellitus; Type II Diabetes Mellitus
rs7590705	chr2	128225227	128225228	+	ENSG00000231731.3	AC010976.2	ENST00000454503.2	AC010976.2-001	chr2	128225152	128247366	+	3	272,113,259,	0,437,21955,	-	Body Height; Body Height
rs11695785	chr2	130688366	130688367	+	ENSG00000237574.1	AC079776.3	ENST00000450840.1	AC079776.3-001	chr2	130680749	130704276	+	4	105,118,123,2052,	0,7552,10212,21475,	rs10496681	Type II Diabetes Mellitus
rs6707259	chr2	130703961	130703962	+	ENSG00000237574.1	AC079776.3	ENST00000450840.1	AC079776.3-001	chr2	130680749	130704276	+	4	105,118,123,2052,	0,7552,10212,21475,	rs10496681	Type II Diabetes Mellitus
rs2043233	chr2	134314377	134314378	+	ENSG00000223430.1	AC011243.1	ENST00000420184.1	AC011243.1-001	chr2	134311885	134315798	+	3	118,96,201,	0,2437,3712,	rs16826005	Hypersomnia (HLA-DQB1*06:02 negative)
rs2874874	chr2	136578193	136578194	+	ENSG00000226806.1	AC011893.3	ENST00000437007.1	AC011893.3-001	chr2	136577760	136580657	+	2	449,1413,	0,1484,	rs2304371; rs4954633	Multiple complex diseases; Albumins
rs7579771	chr2	136580259	136580260	+	ENSG00000226806.1	AC011893.3	ENST00000437007.1	AC011893.3-001	chr2	136577760	136580657	+	2	449,1413,	0,1484,	rs4954280; rs2322659; rs1446584; rs313528; rs313519; rs2304371	Multiple complex diseases; Multiple complex diseases; Celiac disease; Schizophrenia; Multiple complex diseases; Neuroblastoma; Neuroblastoma; Multiple complex diseases
rs2278683	chr2	136743489	136743490	+	ENSG00000231890.2	AC093391.2	ENST00000444406.1	AC093391.2-001	chr2	136742903	136743706	+	2	183,259,	0,544,	rs2304371; rs4954633	Multiple complex diseases; Albumins
rs10496738	chr2	136751487	136751488	+	ENSG00000231890.2	AC093391.2	ENST00000595061.1	AC093391.2-019	chr2	136751422	136756843	+	2	133,587,	0,4834,	rs6743537; rs6430594; rs7573555; rs2015532; rs3769013; rs3769012; rs2304371; rs4988163; rs7581814; rs7561565	Multiple complex diseases; Multiple complex diseases; Multiple complex diseases; Alzheimer's disease; Multiple complex diseases; Multiple complex diseases; Multiple complex diseases; Alzheimer's disease; Multiple complex diseases; Multiple complex diseases; Multiple complex diseases; Multiple complex diseases
rs12471781	chr2	136770508	136770509	+	ENSG00000231890.2	AC093391.2	ENST00000601586.1	AC093391.2-014	chr2	136757982	136779888	+	5	67,207,133,107,249,	0,8454,12437,14243,21657,	-	Multiple complex diseases
rs12471781	chr2	136770508	136770509	+	ENSG00000231890.2	AC093391.2	ENST00000595624.1	AC093391.2-008	chr2	136757982	136774882	+	3	67,133,855,	0,12437,16045,	-	Multiple complex diseases
rs12471781	chr2	136770508	136770509	+	ENSG00000231890.2	AC093391.2	ENST00000601196.1	AC093391.2-010	chr2	136757982	136774526	+	4	67,207,133,499,	0,8454,12437,16045,	-	Multiple complex diseases
rs12471781	chr2	136770508	136770509	+	ENSG00000231890.2	AC093391.2	ENST00000593405.1	AC093391.2-012	chr2	136757982	136774268	+	5	67,133,107,80,241,	0,12437,14243,15854,16045,	-	Multiple complex diseases
rs12471781	chr2	136770508	136770509	+	ENSG00000231890.2	AC093391.2	ENST00000594735.1	AC093391.2-007	chr2	136757982	136774233	+	4	67,133,107,206,	0,12437,14243,16045,	-	Multiple complex diseases
rs12471781	chr2	136770508	136770509	+	ENSG00000231890.2	AC093391.2	ENST00000593462.1	AC093391.2-011	chr2	136757982	136774195	+	5	67,207,133,107,168,	0,8454,12437,14243,16045,	-	Multiple complex diseases
rs12471781	chr2	136770508	136770509	+	ENSG00000231890.2	AC093391.2	ENST00000596410.1	AC093391.2-013	chr2	136766472	136774378	+	4	171,133,86,351,	0,3947,5146,7555,	-	Multiple complex diseases
rs12471781	chr2	136770508	136770509	+	ENSG00000231890.2	AC093391.2	ENST00000599279.1	AC093391.2-009	chr2	136766612	136774407	+	3	31,133,380,	0,3807,7415,	-	Multiple complex diseases
rs12471781	chr2	136770508	136770509	+	ENSG00000231890.2	AC093391.2	ENST00000444649.1	AC093391.2-006	chr2	136770034	136774067	+	2	518,40,	0,3993,	-	Multiple complex diseases
rs1533906	chr2	138861771	138861772	+	ENSG00000224231.1	AC069394.1	ENST00000446520.1	AC069394.1-001	chr2	138859453	138863475	+	3	38,86,429,	0,2251,3593,	-	Multiple complex diseases
rs13417631	chr2	140136659	140136660	+	ENSG00000226939.1	AC062021.1	ENST00000429008.1	AC062021.1-001	chr2	140123734	140136717	+	4	38,90,191,238,	0,774,2129,12745,	rs344907	Electrocardiography
rs787170	chr2	144695166	144695167	+	ENSG00000232377.1	AC016910.1	ENST00000422799.1	AC016910.1-001	chr2	144694639	144721723	+	3	564,151,331,	0,3941,26753,	rs1011397	Obesity-related traits
rs2195115	chr2	145446204	145446205	-	ENSG00000234940.1	AC023128.1	ENST00000432431.1	AC023128.1-001	chr2	145445979	145447752	-	2	663,136,	0,1637,	rs10496965; rs10496964	Rheumatoid Arthritis, cyclic citrullinated peptide (CCP) positive; Epilepsy (generalized)
rs2890769	chr2	145832248	145832249	+	ENSG00000226674.3	AC074093.1	ENST00000445791.1	AC074093.1-002	chr2	145425551	145834296	+	4	124,183,122,4206,	0,100113,402835,404539,	rs4662414; rs2252641	Multiple continuous traits in DGI samples; Multiple continuous traits in DGI samples; Multiple continuous traits in DGI samples; Multiple continuous traits in DGI samples; Multiple continuous traits in DGI samples; Multiple continuous traits in DGI samples
rs957292	chr2	145832734	145832735	+	ENSG00000226674.3	AC074093.1	ENST00000445791.1	AC074093.1-002	chr2	145425551	145834296	+	4	124,183,122,4206,	0,100113,402835,404539,	rs2252641; rs4662414	Multiple continuous traits in DGI samples; Multiple continuous traits in DGI samples; Multiple continuous traits in DGI samples; Multiple continuous traits in DGI samples; Multiple continuous traits in DGI samples; Multiple continuous traits in DGI samples
rs707021	chr2	151491804	151491805	+	ENSG00000224048.1	AC104777.4	ENST00000413247.1	AC104777.4-003	chr2	151485410	151491862	+	5	225,152,130,104,163,	0,534,3370,5739,6289,	rs4664679	Cholesterol, HDL
rs707021	chr2	151491804	151491805	+	ENSG00000224048.1	AC104777.4	ENST00000427615.1	AC104777.4-001	chr2	151485568	151491854	+	5	67,75,130,104,155,	0,585,3212,5581,6131,	rs4664679	Cholesterol, HDL
rs3863911	chr2	154278239	154278240	-	ENSG00000227400.2	AC012501.2	ENST00000454312.1	AC012501.2-001	chr2	154278129	154306334	-	3	348,57,150,	0,1820,28055,	rs735183	Prostate cancer
rs3863911	chr2	154278239	154278240	-	ENSG00000227400.2	AC012501.2	ENST00000454537.1	AC012501.2-002	chr2	154278198	154306332	-	2	279,148,	0,27986,	rs735183	Prostate cancer
rs16837606	chr2	155317224	155317225	+	ENSG00000238004.1	AC009227.3	ENST00000432599.1	AC009227.3-001	chr2	155316368	155317332	+	2	254,257,	0,707,	rs1405934	Blood Pressure
rs12994216	chr2	160248647	160248648	+	ENSG00000223642.2	AC008277.1	ENST00000420020.1	AC008277.1-001	chr2	160242877	160261143	+	4	106,114,95,240,	0,5734,12527,18026,	rs11690975	Multiple complex diseases
rs1046496	chr2	160473398	160473399	+	ENSG00000224152.1	AC009506.1	ENST00000418474.1	AC009506.1-001	chr2	160471806	160473593	+	2	158,1336,	0,451,	rs12991516; rs2113861	Multiple continuous traits in DGI samples; Multiple continuous traits in DGI samples
rs9678982	chr2	166883691	166883692	+	ENSG00000236107.3	AC010127.3	ENST00000595647.1	AC010127.3-003	chr2	166813908	167028057	+	7	194,117,113,111,102,112,161,	0,58214,69718,135154,146848,152092,213988,	rs12612363	Multiple complex diseases
rs9678982	chr2	166883691	166883692	+	ENSG00000236107.3	AC010127.3	ENST00000597623.1	AC010127.3-002	chr2	166813939	166892895	+	4	163,117,113,320,	0,58183,69687,78636,	rs12612363	Multiple complex diseases
rs13398150	chr2	166916956	166916957	+	ENSG00000236107.3	AC010127.3	ENST00000595268.1	AC010127.3-004	chr2	166872189	166916968	+	4	50,65,122,330,	0,20386,43723,44449,	rs523119	Cardiac repolarization (QT interval)
rs1401287	chr2	171190544	171190545	-	ENSG00000231898.3	AC012594.1	ENST00000597915.1	AC012594.1-012	chr2	171190437	171201438	-	5	204,134,65,179,130,	0,818,3921,9531,10871,	rs9677051; rs11681687; rs1568269; rs2176592; rs10930420; rs11696033; rs2176593; rs12613772	Multiple continuous traits in DGI samples; Multiple continuous traits in DGI samples; Multiple continuous traits in DGI samples; Multiple continuous traits in DGI samples; Multiple continuous traits in DGI samples; Multiple continuous traits in DGI samples; Multiple continuous traits in DGI samples; Multiple continuous traits in DGI samples; Multiple continuous traits in DGI samples; Multiple con…
rs1401287	chr2	171190544	171190545	-	ENSG00000231898.3	AC012594.1	ENST00000595528.1	AC012594.1-010	chr2	171190491	171201438	-	6	150,134,65,198,41,130,	0,764,3867,9477,10359,10817,	rs9677051; rs11681687; rs1568269; rs2176592; rs10930420; rs11696033; rs2176593; rs12613772	Multiple continuous traits in DGI samples; Multiple continuous traits in DGI samples; Multiple continuous traits in DGI samples; Multiple continuous traits in DGI samples; Multiple continuous traits in DGI samples; Multiple continuous traits in DGI samples; Multiple continuous traits in DGI samples; Multiple continuous traits in DGI samples; Multiple continuous traits in DGI samples; Multiple con…
rs1401287	chr2	171190544	171190545	-	ENSG00000231898.3	AC012594.1	ENST00000593578.1	AC012594.1-009	chr2	171190522	171201438	-	6	119,134,65,198,98,130,	0,733,3836,9446,10328,10786,	rs9677051; rs11681687; rs1568269; rs2176592; rs10930420; rs11696033; rs2176593; rs12613772	Multiple continuous traits in DGI samples; Multiple continuous traits in DGI samples; Multiple continuous traits in DGI samples; Multiple continuous traits in DGI samples; Multiple continuous traits in DGI samples; Multiple continuous traits in DGI samples; Multiple continuous traits in DGI samples; Multiple continuous traits in DGI samples; Multiple continuous traits in DGI samples; Multiple con…
rs17726078	chr2	172974565	172974566	+	ENSG00000236651.1	AC104801.1	ENST00000448117.1	AC104801.1-001	chr2	172967733	172974710	+	5	263,95,318,81,193,	0,932,2877,5896,6784,	rs2016394	Breast cancer
rs3765065	chr2	173420253	173420254	-	ENSG00000225205.1	AC093818.1	ENST00000436922.1	AC093818.1-004	chr2	173420153	173421135	-	2	155,319,	0,663,	rs6726739; rs2701268; rs12621278	Multiple complex diseases; Stroke; Prostate cancer
rs2289397	chr2	174074374	174074375	-	ENSG00000238133.2	MLK7-AS1	ENST00000423106.2	MLK7-AS1-001	chr2	174062439	174146764	-	8	1113,112,299,123,217,211,108,355,	0,9835,11935,14957,16568,17914,73799,83970,	rs10187560; rs3769184	Breast Neoplasms; Stroke
rs2289396	chr2	174074406	174074407	-	ENSG00000238133.2	MLK7-AS1	ENST00000423106.2	MLK7-AS1-001	chr2	174062439	174146764	-	8	1113,112,299,123,217,211,108,355,	0,9835,11935,14957,16568,17914,73799,83970,	rs10187560	Breast Neoplasms
rs6718551	chr2	174891802	174891803	+	ENSG00000260868.1	RP11-394I13.1	ENST00000563759.1	RP11-394I13.1-001	chr2	174890007	174891891	+	1	1884,	0,	rs7601227	Multiple complex diseases
rs12616251	chr2	175520335	175520336	+	ENSG00000236449.1	AC018890.6	ENST00000412835.1	AC018890.6-001	chr2	175412101	175530417	+	3	104,788,513,	0,108124,117803,	rs13008567	Multiple complex diseases
rs268214	chr2	176033214	176033215	+	ENSG00000229750.1	AC096649.2	ENST00000449168.1	AC096649.2-001	chr2	176032631	176033250	+	2	32,465,	0,154,	rs2300582; rs1153681; rs10497434; rs212371; rs17270532; rs1153672; rs11894840; rs3755488	Echocardiography; Multiple complex diseases; Echocardiography; Multiple complex diseases; Multiple complex diseases; Multiple complex diseases; Multiple complex diseases; Echocardiography
rs6754775	chr2	176307517	176307518	+	ENSG00000229066.1	AC096649.3	ENST00000438963.1	AC096649.3-002	chr2	176122069	176307696	+	2	247,521,	0,185106,	rs2461751	Electrocardiographic conduction measures
rs2072590	chr2	177042632	177042633	-	ENSG00000224189.2	HOXD-AS1	ENST00000416928.2	HOXD-AS1-001	chr2	177037922	177043012	-	3	3498,163,574,	0,4137,4516,	-	Ovarian cancer; Ovarian cancer; Ovarian cancer
rs2072590	chr2	177042632	177042633	-	ENSG00000224189.2	HOXD-AS1	ENST00000456876.1	HOXD-AS1-006	chr2	177041199	177042853	-	2	221,415,	0,1239,	-	Ovarian cancer; Ovarian cancer; Ovarian cancer
rs6755766	chr2	177043204	177043205	+	ENSG00000226363.3	AC009336.24	ENST00000426615.3	AC009336.24-001	chr2	177042444	177043736	+	2	537,584,	0,708,	rs2072590	Ovarian cancer; Ovarian cancer; Ovarian cancer
rs2044639	chr2	177395521	177395522	-	ENSG00000236231.1	AC017048.2	ENST00000431455.1	AC017048.2-001	chr2	177389606	177396411	-	4	481,63,184,94,	0,2812,5766,6711,	rs17400244	Alzheimer's disease
rs4894188	chr2	177520616	177520617	+	ENSG00000224577.1	AC017048.4	ENST00000443670.1	AC017048.4-001	chr2	177502437	177520686	+	4	298,83,57,261,	0,1781,17754,17988,	rs2969363	Bipolar Disorder
rs13398235	chr2	179578703	179578704	+	ENSG00000237298.3	TTN-AS1	ENST00000431752.1	TTN-AS1-050	chr2	179501301	179578965	+	2	124,485,	0,77179,	rs2366753	Lipids
rs17355446	chr2	179589240	179589241	+	ENSG00000267784.1	RP11-171I2.1	ENST00000590024.1	RP11-171I2.1-001	chr2	179588183	179591773	+	1	3590,	0,	rs2366753	Lipids
rs12476289	chr2	179641974	179641975	+	ENSG00000266413.2	RP11-88L24.4	ENST00000582038.2	RP11-88L24.4-001	chr2	179641652	179644690	+	2	1830,126,	0,2912,	-	QT interval
rs10221590	chr2	179643093	179643094	+	ENSG00000266413.2	RP11-88L24.4	ENST00000582038.2	RP11-88L24.4-001	chr2	179641652	179644690	+	2	1830,126,	0,2912,	rs2366753	Lipids
rs13002249	chr2	180150391	180150392	+	ENSG00000237477.1	AC093911.1	ENST00000419129.1	AC093911.1-001	chr2	180138557	180150434	+	2	298,254,	0,11623,	rs10497534	Gallstone disease
rs2696345	chr2	182550148	182550149	+	ENSG00000234595.1	AC013733.3	ENST00000440371.1	AC013733.3-001	chr2	182547839	182550434	+	2	183,452,	0,2143,	rs10207791	Multiple complex diseases
rs2583015	chr2	182555551	182555552	-	ENSG00000225570.1	AC013733.4	ENST00000449835.1	AC013733.4-001	chr2	182555106	182558142	-	2	827,158,	0,2878,	rs10207791	Multiple complex diseases
rs3752671	chr2	186653545	186653546	-	ENSG00000231646.1	AC008174.3	ENST00000436557.1	AC008174.3-001	chr2	186648417	186664877	-	3	440,178,71,	0,5075,16389,	rs10202023; rs11693975	Multiple complex diseases; Multiple complex diseases
rs3752671	chr2	186653545	186653546	-	ENSG00000231646.1	AC008174.3	ENST00000429929.1	AC008174.3-002	chr2	186652746	186664878	-	3	190,178,72,	0,746,12060,	rs10202023; rs11693975	Multiple complex diseases; Multiple complex diseases
rs878845	chr2	186897646	186897647	-	ENSG00000237877.2	AC097500.2	ENST00000456653.2	AC097500.2-002	chr2	186897617	186947960	-	3	912,87,80,	0,48439,50263,	rs875161; rs6434158	Multiple continuous traits in DGI samples; Alzheimer's disease
rs16829088	chr2	188391907	188391908	+	ENSG00000224063.1	AC007319.1	ENST00000453517.1	AC007319.1-001	chr2	187867946	188392007	+	4	146,97,100,459,	0,188615,496286,523602,	rs7586970; rs4140885; rs840616	Coronary heart disease; Heart rate; Coronary heart disease
rs13419834	chr2	193640475	193640476	+	ENSG00000227418.1	PCGEM1	ENST00000454040.1	PCGEM1-001	chr2	193614570	193641625	+	3	184,84,1322,	0,944,25733,	-	Multiple complex diseases
rs981800	chr2	195280945	195280946	+	ENSG00000225539.1	AC018799.1	ENST00000419786.1	AC018799.1-001	chr2	195209005	195284369	+	6	38,232,127,126,223,338,	0,24559,29854,32930,71914,75026,	rs10931642	Multiple complex diseases
rs891518	chr2	195868485	195868486	-	ENSG00000235056.1	AC010983.1	ENST00000418387.1	AC010983.1-001	chr2	195868434	195891094	-	2	882,146,	0,22514,	rs919538; rs1014395	Multiple continuous traits in DGI samples; Multiple continuous traits in DGI samples
rs13389709	chr2	196343212	196343213	+	ENSG00000224099.1	AC064834.1	ENST00000413290.1	AC064834.1-001	chr2	196313255	196343649	+	4	81,132,188,588,	0,6978,9544,29806,	rs16841230	Multiple continuous traits in DGI samples
rs11897464	chr2	196343295	196343296	+	ENSG00000224099.1	AC064834.1	ENST00000413290.1	AC064834.1-001	chr2	196313255	196343649	+	4	81,132,188,588,	0,6978,9544,29806,	rs7559362; rs1542865; rs11674207	Blood Pressure; Celiac disease; Multiple continuous traits in DGI samples
[truncated: 1,449 more rows]

## Sheet: overlapLncRNAExonsAndRBP
dbSNP_B141_rsID	SNP_chrom	SNP_chromStart	SNP_chromEnd	SNP_strand	gene_ID	gene_name	transcript_ID	transcript_name	transcript_chrom	transcript_chromStart	transcript_chromEnd	transcript_strand	transcript_exonCount	transcript_exonLengths	transcript_exonStarts	RBP	RBP_bindingSite_chrom	RBP_bindingSite_chromStart	RBP_bindingSite_chromEnd	RBP_bindingSite_ID	RBP_bindingSite_strand	LD_derived_from	GWAS_disease/trait
[truncated: 241 more rows]

[truncated: 2 more sheets: overlapLncRNASplicingSite, overlapLncRNASplicingSiteAndRBP]
